# Supplementary material for: MHC class I allele diversity in cynomolgus macaques of Vietnamese origin
Source: PeerJ. 2019 Nov 4;7:e7941. doi: 10.7717/peerj.7941 (PMC6836755; doi:10.7717/peerj.7941)
Supplement: Data S1 [file peerj-07-7941-s005.fas]

>'CA10-10.ab1'
GCCTGGTCTCCACAAGCTCGGTGTCCTGAGTTTGGTCCTCCCCATCCCGC
TGCCAGGTCAGTGTGATCTCCGCAGGGTAGAAGCCCAGGGCCCAGCACCTCAG
GGTGGCCTCATGGTCAGAGATGGGATGGTGGGTCACGTGTGTCTTTGGGAGATCCGCG
CGCTGCAGCGTCTCCTTCCCGTTCTCCAGGTATCTGCGGAGCCACTCCAGGCACCTCCC
CTCCAGGTAGGCTCTCATCCGCTCTGCCTCGCGGGCCTCCTCCCACTTGCGCTGG
GTGTTCTGAGCCGCCATGTCCGCGGCGGTCCAGGAGCGCAGGT
CCTCGCTCAGGGCGATGTAATCCTTGCCGTCGTAGGCGTACTGGTCATACCCGCGGAGGA
GGCGCCCCTCGGGCCCCAGGTCGCAGCCGTACATCCAC
TGGATGGTGTGAGACCCCC
CATCGCTCTGGTTGTAGTAGCGGAGCGCGGTC
CGCAGGCTCACTCGGAAAGTCTGTGCGGTCTCCTTGGCTCTCCGTGTCTCCTCTTCC
CAATACTCCGGCCCCTCCTGCTCCATCCACGGCGCCCGCGGCTCCAACCTCGGACTC
TCGACGTCGCTGTCGAACCGCACGAACTGCGTGTCGTCCACGTAGCCGACTTC
GAGATGCCAGGGCTCCCGGCGGTCGGGCCGGGACATGGC
GGTGGTGAAATACCTCATGGAGTGCGAG
CCGGCCCAGGTCTCGGTCAGGGCCAGGGCC
CCCG
>'CA10-11.ab1'
GCCTGGTCTCCACAAGCTCGGTGTCCTGAGTTTGGTCCTCCCCATCCCGC
TGCCAGGTCAGTGTGATCTCCGCAGGGTAGAAGCCCAGGGCCCAGCACCTCAG
GGTGGCCTCATGGTCAGAGATGGGATGGTGGGTCACGTGTGTCTTTGGGAGATCCGCG
CGCTGCAGCGTCTCCTTCCCGTTCTCCAGGTATCTGCGGAGCCACTCCAGGCACCTCCC
CTCCAGGTAGGCTCTCATCCGCTCTGCCTCGCGGGCCTCCTCCCACTTGCGCTGG
GTGTTCTGAGCCGCCATGTCCGCGGCGGTCCAGGAGCGCAGGT
CCTCGCTCAGGGCGATGTAATCCTTGCCGTCGTAGGCGTACTGGTCATACCCGCGGAGGA
GGCGCCCCTCGGGCCCCAGGTCGCAGCCGTACATCCAC
TGGATGGTGTGAGACCCCC
CATCGCTCTGGTTGTAGTAGCGGAGCGCGGTC
CGCAGGCTCACTCGGAAAGTCTGTGCGGTCTCCTTGGCTCTCCGTGTCTCCTCTTCC
CAATACTCCGGCCCCTCCTGCTCCATCCACGGCGCCCGCGGCTCCAACCTCGGACTC
TCGACGTCGCTGTCGAACCGCACGAACTGCGTGTCGTCCACGTAGCCGACTTC
GAGATGCCAGGGCTCCCGGCGGTCGGGCCGGGACATGGC
GGTGGTGAAATACCTCATGGAGTGCGAG
CCGGCCCAGGTCTCGGTCAGGGCCAGGGCC
CCCG
>'CA10-12.ab1'
GCCTGGTCTCCACAAGCTCGGTGTCCTGAGTTTGGTCCTCCCCATCCCGC
TGCCAGGTCAGTGTGATCTCCGCAGGGTAGAAGCCCAGGGCCCAGCACCTCAG
GGTGGCCTCATGGTCAGAGATGGGATGGTGGGTCACGTGTGTCTTTGGGAGATCCGCG
CGCTGCAGCGTCTCCTTCCCGTTCTCCAGGTATCTGCGGAGCCACTCCAGGCACCTCCC
CTCCAGGTAGGCTCTCATCCGCTCTGCCTCGCGGGCCTCCTCCCACTTGCGCTGG
GTGTTCTGAGCCGCCATGTCCGCGGCGGTCCAGGAGCGCAGGT
CCTCGCTCAGGGCGATGTAATCCTTGCCGTCGTAGGCGTACTGGTCATACCCGCGGAGGA
GGCGCCCCTCGGGCCCCAGGTCGCAGCCGTACATCCAC
TGGATGGTGTGAGACCCCC
CATCGCTCTGGTTGTAGTAGCGGAGCGCGGTC
CGCAGGCTCACTCGGAAAGTCTGTGCGGTCTCCTTGGCTCTCCGTGTCTCCTCTTCC
CAATACTCCGGCCCCTCCTGCTCCATCCACGGCGCCCGCGGCTCCAACCTCGGACTC
TCGACGTCGCTGTCGAACCGCACGAACTGCGTGTCGTCCACGTAGCCGACTTC
GAGATGCCAGGGCTCCCGGCGGTCGGGCCGGGACATGGC
GGTGGTGAAATACCTCATGGAGTGCGAG
CCGGCCCAGGTCTCGGTCAGGGCCAGGGCC
CCCG
>'CA10-13.ab1'
GCCTGGTCTCCACAAGCTCGGTGTCCTGAGTTTGGTCCTCCCCATCCCGC
TGCCAGGTCAGTGTGATCTCCGCAGGGTAGAAGCCCAGGGCCCAGCACCTCAG
GGTGGCCTCATGGTCAGAGATGGGATGGTGGGTCACGTGTGTCTTTGGGAGATCCGCG
CGCTGCAGCGTCTCCTTCCCGTTCTCCAGGTATCTGCGGAGCCACTCCAGGCACCTCCC
CTCCAGGTAGGCTCTCATCCGCTCTGCCTCGCGGGCCTCCTCCCACTTGCGCTGG
GTGTTCTGAGCCGCCATGTCCGCGGCGGTCCAGGAGCGCAGGT
CCTCGCTCAGGGCGATGTAATCCTTGCCGTCGTAGGCGTACTGGTCATACCCGCGGAGGA
GGCGCCCCTCGGGCCCCAGGTCGCAGCCGTACATCCAC
TGGATGGTGTGAGACCCCC
CATCGCTCTGGTTGTAGTAGCGGAGCGCGGTC
CGCAGGCTCACTCGGAAAGTCTGTGCGGTCTCCTTGGCTCTCCGTGTCTCCTCTTCC
CAATACTCCGGCCCCTCCTGCTCCATCCACGGCGCCCGCGGCTCCAACCTCGGACTC
TCGACGTCGCTGTCGAACCGCACGAACTGCGTGTCGTCCACGTAGCCGACTTC
GAGATGCCAGGGCTCCCGGCGGTCGGGCCGGGACATGGC
GGTGGTGAAATACCTCATGGAGTGCGAG
CCGGCCCAGGTCTCGGTCAGGGCCAGGGCC
CCCG
>'CA10-14.ab1'
GCCTGGTCTCCACGAGCTCCGTGTCCTGAGTTTGGTCCTCCCCATCCCGC
TGCCATGTCAGTGTGATCTCCGCAGGGTAGAAGCCCAGGGCCCAGCATCTCAG
GGTGGCCTCATGGTCAGAGACGGGGTGATGGGTCACATGTGTCTTGGGGGGGTCCGCG
CGCTGCAGCGTCTCCTTCCCGTTCTCCAGGTATCTGCGGAGCCACTCCAGGCACCGGCC
CTCCAGGTAGGCTCTCATCTGCTCCGCCACACCCGCCGCCTCCCACTTCCGCTGG
GTGTTCTGAGCCGCCATGTCCGCTGCCGTCCAGGAACGCAGGT
CCCCGTTCAGGGCGATGTAATCCCTGCCGTCGTAGGCGTACTGGTCATACCCGCGGAGGA
GGCGCCCGTCGGGCCCCAGGTCGCAGCCGTACATCGTC
TGGTAGGTGTGAGACCCAG
CCTCGCTCTGGTTGTAGTAGCCGCGCAGGATC
TGCAGGCCCTCTCGGTAGGTCTGTGTCTCGGCCTTGGAGATCCGTGTCTCCCGGTCC
CAATACTCCGGCCCCTCCTGCTCCACCCACGGCGCCCGCGGCTCCTCTCTCGGACTC
TCGGCGTCGCTGTCGAACCGCACGAACTGCGTGTCGTCCACGTAGCCCACGGA
GATGAAGCGGGGCTGCCCGCGGCCGGGCCGGGACACGGC
GGTGTAGAAATACCTCATGGAGTGCGAG
CCCGCCCGGGTCTGGGTCAGGGCCAGGGCC
CCTG
>'CA10-17.ab1'
GCCTGGTCTCCACGAGCTCCGTGTCCTGAGTTTGGTCCTCCCCATCCCGC
TGCCATGTCAGTGTGATCTCCGCAGGGTAGAAGCCCAGGGCCCAGCATCTCAG
GGTGGCCTCATGGTCAGAGACGGGGTGATGGGTCACATGTGTCTTGGGGGGGTCCGCG
CGCTGCAGCGTCTCCTTCCCGTTCTCCAGGTATCTGCGGAGCCACTCCAGGCACCGGCC
CTCCAGGTAGGCTCTCATCTGCTCCGCCACACCCGCCGCCTCCCACTTCCGCTGG
GTGTTCTGAGCCGCCATGTCCGCTGCCGTCCAGGAACGCAGGT
CCCCGTTCAGGGCGATGTAATCCCTGCCGTCGTAGGCGTACTGGTCATACCCGCGGAGGA
GGCGCCCGTCGGGCCCCAGGTCGCAGCCGTACATCGTC
TGGTAGGTGTGAGACCCAG
CCTCGCTCTGGTTGTAGTAGCCGCGCAGGATC
TGCAGGCCCTCTCGGTAGGTCTGTGTCTCGGCCTTGGAGATCCGTGTCTCCCGGTCC
CAATACTCCGGCCCCTCCTGCTCCACCCACGGCGCCCGCGGCTCCTCTCTCGGACTC
TCGGCGTCGCTGTCGAACCGCACGAACTGCGTGTCGTCCACGTAGCCCACGGA
GATGAAGCGGGGCTGCCCGCGGCCGGGCCGGGACACGGC
GGTGTAGAAATACCTCATGGAGTGCGAG
CCCGCCCGGGTCTGGGTCAGGGCCAGGGCC
CCTG
>'CA10-18.ab1'
GCCTGGTCTCCACGAGCTCCGTGTCCTGAGTTTGGTCCTCCCCATCCCGC
TGCCATGTCAGTGTGATCTCCGCAGGGTAGAAGCCCAGGGCCCAGCATCTCAG
GGTGGCCTCATGGTCAGAGACGGGGTGATGGGTCACATGTGTCTTGGGGGGGTCCGCG
CGCTGCAGCGTCTCCTTCCCGTTCTCCAGGTATCTGCGGAGCCACTCCAGGCACCGGCC
CTCCAGGTAGGCTCTCATCTGCTCCGCCACACCCGCCGCCTCCCACTTCCGCTGG
GTGTTCTGAGCCGCCATGTCCGCTGCCGTCCAGGAACGCAGGT
CCCCGTTCAGGGCGATGTAATCCCTGCCGTCGTAGGCGTACTGGTCATACCCGCGGAGGA
GGCGCCCGTCGGGCCCCAGGTCGCAGCCGTACATCGTC
TGGTAGGTGTGAGACCCAG
CCTCGCTCTGGTTGTAGTAGCCGCGCAGGATC
TGCAGGCCCTCTCGGTAGGTCTGTGTCTCGGCCTTGGAGATCCGTGTCTCCCGGTCC
CAATACTCCGGCCCCTCCTGCTCCACCCACGGCGCCCGCGGCTCCTCTCTCGGACTC
TCGGCGTCGCTGTCGAACCGCACGAACTGCGTGTCGTCCACGTAGCCCACGGA
GATGAAGCGGGGCTGCCCGCGGCCGGGCCGGGACACGGC
GGTGTAGAAATACCTCATGGAGTGCGAG
CCCGCCCGGGTCTGGGTCAGGGCCAGGGCC
CCTG
>'CA10-19.ab1'
GCCTGGTCTCCACAAGCTCGGTGTCCTGAGTTTGGTCCTCCCCATCCCGC
TGCCAGGTCAGTGTGATCTCCGCAGGGTAGAAGCCCAGGGCCCAGCACCTCAG
GGTGGCCTCATGGTCAGAGATGGGATGGTGGGTCACGTGTGTCTTTGGGAGATCCGCG
CGCTGCAGCGTCTCCTTCCCGTTCTCCAGGTATCTGCGGAGCCACTCCAGGCACCTCCC
CTCCAGGTAGGCTCTCATCCGCTCTGCCTCGCGGGCCTCCTCCCACTTGCGCTGG
GTGTTCTGAGCCGCCATGTCCGCGGCGGTCCAGGAGCGCAGGT
CCTCGCTCAGGGCGATGTAATCCTTGCCGTCGTAGGCGTACTGGTCATACCCGCGGAGGA
GGCGCCCCTCGGGCCCCAGGTCGCAGCCGTACATCCAC
TGGATGGTGTGAGACCCCC
CATCGCTCTGGTTGTAGTAGCGGAGCGCGGTC
CGCAGGCTCACTCGGAAAGTCTGTGCGGTCTCCTTGGCTCTCCGTGTCTCCTCTTCC
CAATACTCCGGCCCCTCCTGCTCCATCCACGGCGCCCGCGGCTCCAACCTCGGACTC
TCGACGTCGCTGTCGAACCGCACGAACTGCGTGTCGTCCACGTAGCCGACTTC
GAGATGCCAGGGCTCCCGGCGGTCGGGCCGGGACATGGC
GGTGGTGAAATACCTCATGGAGTGCGAG
CCGGCCCAGGTCTCGGTCAGGGCCAGGGCC
CCCG
>'CA10-2.ab1'
GCCTGGTCTCCACGAGCTCCGTGTCCTGAGTTTGGTCCTCCCCATCCCGC
TGCCAGGTCAGTGTGATCTCCGCAGGGTAGAAGCCCAGGGCCCAGCACCTCAG
GGTGGCCTCATGGTCAGAGACGGGGTGGTGGGTCACATGTGTCTTGGGGGGGTCCGCG
CGCTGCAGCGTCTCCTTCCCGTTCTCCAGGTATCTGCGGAGCCACTCCAGGCACTCGCC
CTCCAGGTAGGCTCTGATCTGCTCCGCCTCACCCGCCGCCTCCCACTTCCGCTGG
GTGTTCTGAGCCGCCATGTCCGCGGCGGTCCAGGAGCGCAGGT
CCTCGTTCAGGGCGATGTAATCCCTGCCGTCGTAGGCGTACTGTTCATACCCGCGGAGGA
GGCGCCCGTCGGGTCCCAGGTCGCAGCCAACCATCCTC
TGGAAGGTGTGAGACCCGG
CCTCGCTCTGGTTGTAGTAGCCGCGCAGGTTC
CGCAGGGCCACTGGGGCATTCTGTGTCTCGGCCTTGTAGATCCGTGTGTTCCGGTCC
CAATACTCCGGCCCCTCCTGCTCCACCCACGGCGCCCGCGGCTCCTCTCTCGGACTC
TCGGCGTCGCTGTCGAACCGCACGAACTGCGTGTCGTCCACGTAGCCCACGGA
CATGAAGCGGGGCTGCCCGCGGCCGGGCCGGGACACGGA
GGTGTAGAAATACCTCATGGAGTGGGAG
CCGGCCCAGGTCTGGGTCAGGGCCAGCGCC
CCGG
>'CA10-20.ab1'
GCCTGGTCTCCACGAGCTCCGTGTCCTGAGTTTGTTCCTCCCCATCCCGC
TGCCAGGTCAGTGTGATCTCCGCAGGGTAGAAGCCCAGGGCCCAGCACCTCAG
GGTGGCCTCATGGTCAGAGACGGGGTGGTGGGTCACATGTGTCTTGGGGGGGTCCGCG
CTCTGCAGCGTCTCCTTCCCGTTCTCCAGATATCTGCGGAGCGACTCCACACATCGGCC
CTCCAGGTAGGCTCTCATCCTCTCCGCCACATCCGCCGCCTCCCACTTCCGCTGG
GTGTTCTGAGCCGCCACATCCGCCGCGGTCCAGGAGCGCAGGT
CCTCGTTCAGGGCGATGTAATCCCTGCCGTCGTAGGCGAACTGTTCATACCCCCGGAGGA
GGCGCCCGTCGGGTCCCAGGTCGCAGCCAACCATCCTC
TGGAAGGTGTGAGACCCGG
CCTCGCTCTGGTTGTAGTAGCCGCGCAGGTTC
CGCAGGGCCACTGGGGCATTCTGTGTCGCGGTCTTCATGTTCCGTGTCTCCCGGTCC
CAATACTCCGGCCCCTCCTGCTCCACCCACGGCGCCCGCGGCTCCATCCTCTGGCTC
GCGGCGTCGCTGTCGAACCGCACGAACTGCGTGTCGTCCACGTAGCCCACGGA
GATGAAGCGGGGCTGCCCACGGCCGGGCCGGGACATGGA
GGTGTAGAAATACCTCAAGGAGTGAGAG
CCCGCCCGGGTCTGGGTCAGGGCCAGGGCC
CCTG
>'CA10-21.ab1'
GCCTGGTCTCCACAAGCTCGGTGTCCTGAGTTTGGTCCTCCCCATCCCGC
TGCCAGGTCAGTGTGATCTCCGCAGGGTAGAAGCCCAGGGCCCAGCACCTCAG
GGTGGCCTCATGGTCAGAGATGGGATGGTGGGTCACGTGTGTCTTTGGGAGATCCGCG
CGCTGCAGCGTCTCCTTCCCGTTCTCCAGGTATCTGCGGAGCCACTCCAGGCACCTCCC
CTCCAGGTAGGCTCTCATCCGCTCTGCCTCGCGGGCCTCCTCCCACTTGCGCTGG
GTGTTCTGAGCCGCCATGTCCGCGGCGGTCCAGGAGCGCAGGT
CCTCGCTCAGGGCGATGTAATCCTTGCCGTCGTAGGCGTACTGGTCATACCCGCGGAGGA
GGCGCCCCTCGGGCCCCAGGTCGCAGCCGTACATCCAC
TGGATGGTGTGAGACCCCC
CATCGCTCTGGTTGTAGTAGCGGAGCGCGGTC
CGCAGGCTCACTCGGAAAGTCTGTGCGGTCTCCTTGGCTCTCCGTGTCTCCTCTTCC
CAATACTCCGGCCCCTCCTGCTCCATCCACGGCGCCCGCGGCTCCAACCTCGGACTC
TCGACGTCGCTGTCGAACCGCACGAACTGCGTGTCGTCCACGTAGCCGACTTC
GAGATGCCAGGGCTCCCGGCGGTCGGGCCGGGACATGGC
GGTGGTGAAATACCTCATGGAGTGCGAG
CCGGCCCAGGTCTCGGTCAGGGCCAGGGCC
CCCG
>'CA10-22.ab1'
GCCTGGTCTCCACGAGCTCCGTGTCCTGAGTTTGGTCCTCCCCATCCCGC
TGCCATGTCAGTGTGATCTCCGCAGGGTAGAAGCCCAGGGCCCAGCATCTCAG
GGTGGCCTCATGGTAAGAGACGGGGTGATGGGTCACATGTGTCTTGGGGGGGTCCGCG
CGCTGCAGCGTCTCCTTCCCGTTCTCCAGGTATCTGCGGAGCCACTCCAGGCACTCGCC
CTCCAGGTAGGCTCTGATCTGCTCCGCCTCACCCGCCGCCTCCCACTTCCGCTGG
GTGTTCTGAGCCGCCATGTCCGCGGCGGTCCAGGAGCGCAGGT
CCTCGTTCAGGGCGATGTAATCCCTGCCGTCGTAGGCGTACTGTTCATACCCGCGGAGGA
GGCGCCCGTCGGGTCCCAGGTCGCAGCCAACCATCCTC
TGGAAGGTGTGAGACCCGG
CCTCGCTCTGGTTGTAGTAGCCGCGCAGGTTC
CGCAGGGCCACTGGGGCATTCTGTGTCTCGGCCTTGTAGATCCGTGTGTTCCGGTCC
CAATACTCCGGCCCCTCCTGCTCCACCCACGGCGCCCGCGGCTCCTCTCTCGGACTC
TCGGCGTCGCTGTCGAACCGCACGAACTGCGTGTCGTCCACGTAGCCCACGGA
CATGAAGCGGGGCTGCCCGCGGCCGGGCCGAAACACGGA
GGTGTAGAAATACCTCATGGAGTGGGAG
CCGGCCCAGGTCTGGGTCAGGGCCAGCGCC
CCGG
>'CA10-23.ab1'
GCCTGGTCTCCACAAGCTCGGTGTCCTGAGTTTGGTCCTCCCCATCCCGC
TGCCAGGTCAGTGTGATCTCCGCAGGGTAGAAGCCCAGGGCCCAGCACCTCAG
GGTGGCCTCATGGTCAGAGATGGGATGGTGGGTCACGTGTGTCTTTGGGAGATCCGCG
CGCTGCAGCGTCTCCTTCCCGTTCTCCAGGTATCTGCGGAGCCACTCCAGGCACCTCCC
CTCCAGGTAGGCTCTCATCCGCTCTGCCTCGCGGGCCTCCTCCCACTTGCGCTGG
GTGTTCTGAGCCGCCATGTCCGCGGCGGTCCAGGAGCGCAGGT
CCTCGCTCAGGGCGATGTAATCCTTGCCGTCGTAGGCGTACTGGTCATACCCGCGGAGGA
GGCGCCCCTCGGGCCCCAGGTCGCAGCCGTACATCCAC
TGGATGGTGTGAGACCCCC
CATCGCTCTGGTTGTAGTAGCGGAGCGCGGTC
CGCAGGCTCACTCGGAAAGTCTGTGCGGTCTCCTTGGCTCTCCGTGTCTCCTCTTCC
CAATACTCCGGCCCCTCCTGCTCCATCCACGGCGCCCGCGGCTCCAACCTCGGACTC
TCGACGTCGCTGTCGAACCGCACGAACTGCGTGTCGTCCACGTAGCCGACTTC
GAGATGCCAGGGCTCCCGGCGGTCGGGCCGGGACATGGC
GGTGGTGAAATACCTCATGGAGTGCGAG
CCGGCCCAGGTCTCGGTCAGGGCCAGGGCC
CCCG
>'CA10-24.ab1'
GCCTGGTCTCCACGAGCTCCGTGTCCTGAGTTTGGTCCTCCCCATCCCGC
TGCCAGGTCAGTGTGATCTCCGCAGGGTAGAAGCCCAGGGCCCAGCACCTCAG
GGTGGCCTCATGGTCAGAGACGGGGTGGTGGGTCACATGTGTCTTGGGGGGGTCCGCG
CGCTGCAGCGTCTCCTTCCCGTTCTCCAGGTATCTGCGGAGCCACTCCAGGCACTCGCC
CTCCAGGTAGGCTCTGATCTGCTCCGCCTCACCCGCCGCCTCCCACTTCCGCTGG
GTGTTCTGAGCCGCCATGTCCGCGGCGGTCCAGGAGCGCAGGT
CCTCGTTCAGGGCGATGTAATCCCTGCCGTCGTAGGCGTACTGTTCATACCCGCGGAGGA
GGCGCCCGTCGGGTCCCAGGTCGCAGCCAACCATCCTC
TGGAAGGTGTGAGACCCGG
CCTCGCTCTGGTTGTAGTAGCCGCGCAGGTTC
CGCAGGGCCACTGGGGCATTCTGTGTCTCGGCCTTGTAGATCCGTGTGTTCCGGTCC
CAATACTCCGGCCCCTCCTGCTCCACCCACGGCGCCCGCGGCTCCTCTCTCGGACTC
TCGGCGTCGCTGTCGAACCGCACGAACTGCGTGTCGTCCACGTAGCCCACGGA
CATGAAGCGGGGCTGCCCGCGGCCGGGCCGGGACACGGA
GGtGTAGAAATACCTCATGGAGTGGGAG
CCGGCCCAGGTCTGGGTCAGGGCCAGCGCC
CCGG
>'CA10-26.ab1'
GCCTGGTCTCCACGAGCTCCGTGTCCTGAGTTTGGTCCTCCCCATCCCGC
TGCCATGTCAGTGTGATCTCCGCAGGGTAGAAGCCCAGGGCCCAGCATCTCAG
GGTGGCCTCATGGTCAGAGACGGGGTGATGGGTCACATGTGTCTTGGGGGGGTCCGCG
CGCTGCAGCGTCTCCTTCCCGTTCTCCAGGTATCTGCGGAGCCACTCCAGGCACCGGCC
CTCCAGGTAGGCTCTCATCTGCTCCGCCACACCCGCCGCCTCCCACTTCCGCTGG
GTGTTCTGAGCCGCCATGTCCGCTGCCGTCCAGGAACGCAGGT
CCCCGTTCAGGGCGATGTAATCCCTGCCGTCGTAGGCGTACTGGTCATACCCGCGGAGGA
GGCGCCCGTCGGGCCCCAGGTCGCAGCCGTACATCGTC
TGGTAGGTGTGAGACCCAG
CCTCGCTCTGGTTGTAGTAGCCGCGCAGGATC
TGCAGGCCCTCTCGGTAGGTCTGTGTCTCGGCCTTGGAGATCCGTGTCTCCCGGTCC
CAATACTCCGGCCCCTCCTGCTCCACCCACGGCGCCCGCGGCTCCTCTCTCGGACTC
TCGGCGTCGCTGTCGAACCGCACGAACTGCGTGTCGTCCACGTAGCCCACGGA
GATGAAGCGGGGCTGCCCGCGGCCGGGCCGGGACACGGC
GGTGTAGAAATACCTCATGGAGTGCGAG
CCCGCCCGGGTCTGGGTCAGGGCCAGGGCC
CCTG
>'CA10-27.ab1'
GCCTGGTCTCCACAAGCTCTGTGTCCTGAGTTTGGTCCTCCCCATCCCGC
TGCCAGGTTAGTGTGATCTCCGCAGGGTAGAAGCCCAGGGCCCAGCACCTCAG
GGTGGCCTCATGGTCAGAGACGGGGTGGTGGGTCACGTGTGTCTTTGGGGGGTCCGCG
CGCTGCAGCGTCTCCTTCCCGTTCTCCAGGTGTCTGCGGAGCGACTCCACGCACGTCTC
CTCCAGGTAGGCTCTGAACCGCTCCGCATAACGGGTCGCCTCCCACTTGCGCTGG
GTGTTCTGAGCCGCCACGTCCGCCGAGGTCCAGGAGCGCAGGT
CCTCGTTCAGGGCGATGTAATCCTTGCCGTCGTAGGCATACTGGTTATACCCGCGGAGGA
GGCGCCCGTCGGGCCCCAGGTCGCAGCCAAACATCCTC
TGGAGGGTGTGAGACCCGG
CCTCGCTCTGGTTGTAGTAGCCGGGCACGGTC
CGCAGGCACACTCGGTGATTCTGTGCGTGGGCCTCCGTGTTCCGTGTCTGCTCTTCC
CAATACTCCGGCCCCTCCTGCTCCGCCCACGGCGCCCGCGGCTCCTCTCTCGGACTC
TCAGCGTCGCTGTCGAACCGCACGAACTGCGTGTCGTCCACGTAGCCCACGGA
GATGAAGCGGGGCTCCCCGCGGCCGGGCCAGGACACGGT
GGTGCTGAAATACCTCAAGGAGTGCGAG
CCGGCCCAGGTCTCGGTCAGGGCCAGGGCC
CCCG
>'CA10-29.ab1'
GCCTGGTCTCCACGAGCTCCGTGTCCTGAGTTTGGTCCTCCCCATCCCGC
TGCCAGGTCAGTGTGATCTCCGCAGGGTAGAAGCCCAGGGCCCAGCACCTCAG
GGTGGCCTCATGGTCAGAGACGGGGTGGTGGGTCACATGTGTCTTGGGGGGGTCCGCG
CGCTGCAGCGTCTCCTTCCCGTTCTCCAGGTATCTGCGGAGCCACTCCAGGCACTCGCC
CTCCAGGTAGGCTCTGATCTGCTCCGCCTCACCCGCCGCCTCCCACTTCCGCTGG
GTGTTCTGAGCCGCCATGTCCGCGGCGGTCCAGGAGCGCAGGT
CCTcGTTCAGGGCGATGTAATCCCTGCCGTCGTAGGCGTACTGTTCATACCCGCGGAGGA
GGCGCCCGTCGGGTCCCAGGTCGCAGCCAACCATCCTC
TGGAAGGTGTGAGACCCGG
CCTCGCTCTGGTTGTAGTAGCCGCGCAGGTTC
CGCAGGGCCACTGGGGCATTCTGTGTCTCGGCCTTGTAGATCCGTGTGTTCCGGTCC
CAATACTCCGGCCCCTCCTGCTCCACCCACGGCGCCCGCGGCTCCTCTCTCGGACTC
TCGGCGTCGCTGTCGAACCGCACGAACTGCGTGTCGTCCACGTAGCCCACGGA
CATGAAGCGGGGCTGCCCGCGGCCGGGCCGGGACACGGA
GGTGTAGAAATACCTCATGGAGTGGGAG
CCGGCCCAGGTCTGGGTCAGGGCCAGCGCC
CCGG
>'CA10-3.ab1'
GCCTGGTCTCCACGAGCTCCGTGTCCTGAGTTTGGTCCTCCCCATCCCGC
TGCCAGGTCAGTGTGATCTCCGCAGGGTAGAAGCCCAGGGCCCAGCACCTCAG
GGTGGCCTCATGGTCAGAGACGGGGTGGTGGGTCACATGTGTCTTGGGGGGGTCCGCG
CGCTGCAGCGTCTCCTTCCCGTTCTCCAGGTATCTGCGGAGCCACTCCAGGCACTCGCC
CTCCAGGTAGGCTCTGaTCTGCTCCGCCTCACCCGCCGCCTCCCACTTCCGCTGG
GTGTTCTGAGCCGCCATGTCCGCGGCGGTCCAGGAGCGCAGGT
CCTCGTTCAGGGCGATGTAATCCCTGCCGTCGTAGGCGTACTGTTCATACCCGCGGAGGA
GGCGCCCGTCGGGTCCCAGGTCGCAGCCAACCATCCTC
TGGAAGGTGTGAGACCCGG
CCTCGCTCTGGTTGTAGTAGCCGCGCAGGTTC
CGCAGGGCCACTGGGGCATTCTGTGTCTCGGCCTTGTAGATCCGTGTGTTCCGGTCC
CAATACTCCGGCCCCTCCTGCTCCACCCACGGCGCCCGCGGCTCCTCTCTCGGACTC
TCGGCGTCGCTGTCGAACCGCACGAACTGCGTGTCGTCCACGTAGCCCACGGA
CATGAAGCGGGGCTGCCCGCGGCCGGGCCGGGACACGGA
GGTGTAGAAATACCTCATGGAGTGGGAG
CCGGCCCAGGTCTGGGTCAGGGCCAGCGCC
CCGG
>'CA10-30.ab1'
GCCTGGTCTCCACGAGCTCCGTGTCCTGAGTTTGTTCCTCCCCATCCCGC
TGCCAGGTCAGTGTGATCTCCGCAGGGTAGAAGCCCAGGGCCCAGCACCTCAG
GGTGGCCTCATGGTCAGAGACGGGGTGGTGGGTCACATGTGTCTTGGGGGGGTCCGCG
CTCTGCAGCGTCTCCTTCCCGTTCTCCAGATATCTGCGGAGCGACTCCACACATCGGCC
CTCCAGGTAGGCTCTCATCCTCTCCGCCACATCCGCCGCCTCCCACTTCCGCTGG
GTGTTCTGAGCCGCCACATCCGCCACGGTCCAGGAGCGCAGGT
CCTCGTTCAGGGCGATGTAATCCCTGCCGTCGTAGGCGAACTGTTCATACCCCCGGAGGA
GGCGCCCGTCGGGTCCCAGGTCGCAGCCAACCATCCTC
TGGAAGGTGTGAGACCCGG
CCTCGCTCTGGTTGTAGTAGCCGCGCAGGTTC
CGCAGGGCCACTGGGGCATTCTGTGTCTCGGCCTTGTAGATCCGTGTGTTCCGGTCC
CAATACTCCGGCCCCTCCTGCTCCACCCACGGCGCCCGCGGCTCCTCTCTCGGACTC
TCGGCGTCGCTGTCGAACCGCACGAACTGCGTGTCGTCCACGTAGCCCACGGA
CATGAAGCGGGGCTGCCCGCGGCCGGGCCGGGACACGGA
GGTGTAGAAATACCTCATGGAGTGGGAG
CCGGCCCAGGTCTGGGTCAGGGCCAGCGCC
CCGG
>'CA10-32.ab1'
GCCTGGTCTCCACGAGCTCCGTGTCCTGAGTTTGGTCCTCCCCATCCCGC
TGCCAGGTCAGTGTGATCTCCGCAGGGTAGAAGCCCAGGGCCCAGCACCTCAG
GGTGGCCTCATGGTCAGAGACGGGGTGGTGGGTCACATGTGTCTTGGGGGGGTCCGCG
CGCTGCAGCGTCTCCTTCCCGTTCTCCAGGTATCTGCGGAGCCACTCCAGGCACTCGCC
CTCCAGGTAGGCTCTGATCTGCTCCGCCTCACCCGCCGCCTCCCACTTCCGCTGG
GTGTTCTGAGCCGCCATGTCCGCGGCGGTCCAGGAGCGCAGGT
CCTCGTTCAGGGCGATGTAATCCCTGCCGTCGTAGGCGTACTGTTCATACCCGCGGAGGA
GGCGCCCGTCGGGTCCCAGGTCGCAGCCAACCATCCTC
TGGAAGGTGTGAGACCCGG
CCTCGCTCTGGTTGTAGTAGCCGCGCAGGTTC
CGCAGGGCCACTGGGGCATTCTGTGTCTCGGCCTTGTAGATCCGTGTGTTCCGGTCC
CAATACTCCGGCCCCTCCTGCTCCACCCACGGCGCCCGCGGCTCCTCTCTCGGACTC
TCGGCGTCGCTGTCGAACCGCACGAACTGCGTGTCGTCCACGTAGCCCACGGA
CATGAAGCGGGGCTGCCCGCGGCCGGGCCGGGACACGGA
GGTGTAGAAATACCTCATGGAGTGGGAG
CCGGCCCAGGTCTGGGTCAGGGCCAGCGCC
CCGG
>'CA10-33.ab1'
GCCTGGTCTCCACAAGCTCGGTGTCCTGAGTTTGGTCCTCCCCATCCCGC
TGCCAGGTCAGTGTGATCTCCGCAGGGTAGAAGCCCAGGGCCCAGCACCTCAG
GGTGGCCTCATGGTCAGAGATGGGATGGTGGGTCACGTGTGTCTTTGGGAGATCCGCG
CGCTGCAGCGTCTCCTTCCCGTTCTCCAGGTATCTGCGGAGCCACTCCAGGCACCTCCC
CTCCAGGTAGGCTCTCATCCGCTCTGCCTCGCGGGCCTCCTCCCACTTGCGCTGG
GTGTTCTGAGCCGCCATGTCCGCGGCGGTCCAGGAGCGCAGGT
CCTCGCTCAGGGCGATGTAATCCTTGCCGTCGTAGGCGTACTGGTCATACCCGCGGAGGA
GGCGCCCCTCGGGCCCCAGGTCGCAGCCGTACATCCAC
TGGATGGTGTGAGACCCCC
CATCGCTCTGGTTGTAGTAGCGGAGCGCGGTC
CGCAGGCTCACTCGGAAAGTCTGTGCGGTCTCCTTGGCTCTCCGTGTCTCCTCTTCC
CAATACTCCGGCCCCTCCTGCTCCATCCACGGCGCCCGCGGCTCCAACCTCGGACTC
TCGACGTCGCTGTCGAACCGCACGAACTGCGTGTCGTCCACGTAGCCGACTTC
GAGATGCCAGGGCTCCCGGCGGTCGGGCCGGGACATGGC
GGTGGTGAAATACCTCATGGAGTGCGAG
CCGGCCCAGGTCTCGGTCAGGGCCAGGGCC
CCCG
>'CA10-34.ab1'
GCCTGGTCTCCACGAGCTCCGTGTCCTGAGTTTGGTCCTCCCCATCCCGC
TGCCAGGTCAGTGTGATCTCCGCAGGGTAGAAGCCCAGGGCCCAGCACCTCAG
GGTGGCCTCATGGTCAGAGACGGGGTGGTGGGTCACATGTGTCTTGGGGGGGTCCGCG
CGCTGCAGCGTCTCCTTCCCGTTCTCCAGGTATCTGCGGAGCCACTCCAGGCACTCGCC
CTCCAGGTAGGCTCTGATCTGCTCCGCCTCACCCGCCGCCTCCCACTTCCGCTGG
GTGTTCTGAGCCGCCATGTCCGCGGCGGTCCAGGAGCGCAGGT
CCTCGTTCAGGGCGATGTAATCCCTGCCGTCGTAGGCGTACTGTTCATACCCGCGGAGGA
GGCGCCCGTCGGGTCCCAGGTCGCAGCCAACCATCCTC
TGGAAGGTGTGAGACCCGG
CCTCGCTCTGGTTGTAGTAGCCGCGCAGGTTC
CGCAGGGCCACTGGGGCATTCTGTGTCTCGGCCTTGTAGATCCGTGTGTTCCGGTCC
CAATACTCCGGCCCCTCCTGCTCCACCCACGGCGCCCGCGGCTCCTCTCTCGGACTC
TCGGCGTCGCTGTCGAACCGCACGAACTGCGTGTCGTCCACGTAGCCCACGGA
CATGAAGCGGGGCTGCCCGCGGCCGGGCCGGGACACGGA
GGTGTAGAAATACCTCATGGAGTGGGAG
CCGGCCCAGGTCTGGGTCAGGGCCAGCGCC
CCGG
>'CA10-35.ab1'
GCCTGGTCTCCACAAGCTCGGTGTCCTGAGTTTGGTCCTCCCCATCCCGC
TGCCAGGTCAGTGTGATCTCCGCAGGGTAGAAGCCCAGGGCCCAGCACCTCAG
GGTGGCCTCATGGTCAGAGATGGGATGGTGGGTCACGTGTGTCTTTGGGAGATCCGCG
CGCTGCAGCGTCTCCTTCCCGTTCTCCAGGTATCTGCGGAGCCACTCCAGGCACCTCCC
CTCCAGGTAGGCTCTCATCCGCTCTGCCTCGCGGGCCTCCTCCCACTTGCGCTGG
GTGTTCTGAGCCGCCATGTCCGCGGCGGTCCAGGAGCGCAGGT
CCTCGCTCAGGGCGATGTAATCCTTGCCGTCGTAGGCGTACTGGTCATACCCGCGGAGGA
GGCGCCCCTCGGGCCCCAGGTCGCAGCCGTACATCCAC
TGGATGGTGTGAGACCCCC
CATCGCTCTGGTTGTAGTAGCGGAGCGCGGTC
CGCAGGCTCACTCGGAAAGTCTGTGCGGTCTCCTTGGCTCTCCGTGTCTCCTCTTCC
CAATACTCCGGCCCCTCCTGCTCCATCCACGGCGCCCGCGGCTCCAACCTCGGACTC
TCGACGTCGCTGTCGAACCGCACGAACTGCGTGTCGTCCACGTAGCCGACTTC
GAGATGCCAGGGCTCCCGGCGGTCGGGCCGGGACATGGC
GGTGGTGAAATACCTCATGGAGTGCGAG
CCGGCCCAGGTCTCGGTCAGGGCCAGGGCC
CCCG
>'CA10-36.ab1'
GCCTGGTCTCCACGAGCTCCGTGTCCTGAGTTTGGTCCTCCCCATCCCGC
TGCCAGGTCAGTGTGATCTCCGCAGGGTAGAAGCCCAGGGCCCAGCACCTCAG
GGTGGCCTCATGGTCAGAGACGGGGTGGTGGGTCACATGTGTCTTGGGGGGGTCCGCG
CGCTGCAGCGTCTCCTTCCCGTTCTCCAGGTATCTGCGGAGCCACTCCAGGCACTCGCC
CTCCAGGTAGGCTCTGATCTGCTCCGCCTCACCCGCCGCCTCCCACTTCCGCTGG
GTGTTCTGAGCCGCCATGTCCGCGGCGGTCCAGGAGCGCAGGT
CCTCGTTCAGGGCGATGTAATCCCTGCCGTCGTAGGCGTACTGTTCATACCCGCGGAGGA
GGCGCCCGTCGGGTCCCAGGTCGCAGCCAACCATCCTC
TGGAAGGTGTGAGACCCGG
CCTCGCTCTGGTTGTAGTAGCCGCGCAGGTTC
CGCAGGGCCACTGGGGCATTCTGTGTCTCGGCCTTGTAGATCCGTGTGTTCCGGTCC
CAATACTCCGGCCCCTCCTGCTCCACCCACGGCGCCCGCGGCTCCTCTCTCGGACTC
TCGGCGTCGCTGTCGAACCGCACGAACTGCGTGTCGTCCACGTAGCCCACGGA
CATGAAGCGGGGCTGCCCGCGGCCGGGCCGGGACACGGA
GGTGTAGAAATACCTCATGGAGTGGGAG
CCGGCCCAGGTCTGGGTCAGGGCCAGCGCC
CCGG
>'CA10-38.ab1'
GCCTGGTCTCCACAAGCTCTGTGTCCTGAGTTTGGTCCTCCCCATCCCGC
TGCCAGGTTAGTGTGATCTCCGCAGGGTAGAAGCCCAGGGCCCAGCACCTCAG
GGTGGCCTCATGGTCAGAGACGGGGTGGTGGGTCACGTGTGTCTTTGGGGGGTCCGCG
CGCTGCAGCGTCTCCTTCCCGTTCTCCAGGTGTCTGCGGAGCGACTCCACGCACGTCTC
CTCCAGGTAGGCTCTGAACCGCTCCGCATAACGGGTCGCCTCCCACTTGCGCTGG
GTGTTCTGAGCCGCCACGTCCGCCGAGGTCCAGGAGCGCAGGT
CCTCGTTCAGGGCGATGTAATCCTTGCCGTCGTAGGCATACTGGTTATACCCGCGGAGGA
GGCGCCCGTCGGGCCCCAGGTCGCAGCCAAACATCCTC
TGGAGGGTGTGAGACCCGG
CCTCGCTCTGGTTGTAGTAGCCGGGCACGGTC
CGCAGGCACACTCGGTGATTCTGTGCGTGGGCCTCCGTGTTCCGTGTCTGCTCTTCC
CAATACTCCGGCCCCTCCTGCTCCGCCCACGGCGCCCGCGGCTCCTCTCTCGGACTC
TCAGCGTCGCTGTCGAACCGCACGAACTGCGTGTCGTCCACGTAGCCCACGGA
GATGAAGCGGGGCTCCCCGCGGCCGGGCCAGGACACGGT
GGTGCTGAAATACCTCAAGGAGTGCGAG
CCGGCCCAGGTCTCGGTCAGGGCCAGGGCC
CCCG
>'CA10-39.ab1'
GCCTGGTCTCCACGAGCTCCGTGTCCTGAGTTTGGTCCTCCCCATCCCGC
TGCCAGGTCAGTGTGATCTCCGCAGGGTAGAAGCCCAGGGCCCAGCACCTCAG
GGTGGCCTCATGGTCAGAGATGGGATGGTGGGTCACGTGTGTCTCTGGGAGATCCGCG
CGCTGCAGCGTCTCCTTCCCGTTCTCCAGGTATCTGCGGAGCCACTCCAGGCACCTCCC
CTCCAGGTAGGCTCTCATCCGCTCTGCCTCGCGGGCCTCCTCCCACTTGCGCTGG
GTGTTCTGAGCCGCCATGTCCGCGGCGGTCCAGGAGCGCAGGT
CCTCGCTCAGGGCGATGTAATCCTTGCCGTCGTAGGCGTACTGGTCATACCCGCGGAGGA
GGCGCCCCTCGGGCCCCAGGTCGCAGCCGTACATCCAC
TGGATGGTGTGAGACCCCC
CATCGCTCTGGTTGTAGTAGCGGAGCGCGGTC
CGCAGGCTCACTCGGAAAGTCTGTGCGGTCTCCTTGGCTCTCCGTGTCTCCTCTTCC
CAATACTCCGGCCCCTCCTGCTCCACCCACGGCGCCCGCGGCTCCTCTCTCGGACTC
TCGGCGTCGCTGTCGAACCGCACGAACTGCGTGTCGTCCACGTAGCCCACGGA
GATGAAGCGGGGCTGCCCGCGGCCGGGCCGGGACACGGC
GGTGTAGAAATACCTCATGGAGTGCGAG
CCCGCCCGAGTCTGGGTCAGGGCCAGGGCC
CCTG
>'CA10-4.ab1'
GCCTGGTCTCCACGAGCTCCGTGTCCTGAGTTTGGTCCTCCCCATCCCGC
TGCCATGTCAGTGTGATCTCCGCAGGGTAGAAGCCCAGGGCCCAGCATCTCAG
GGTGGCCTCATGGTCAGAGACGGGGTGATGGGTCACATGTGTCTTGGGGGGGTCCGCG
CGCTGCAGCGTCTCCTTCCCGTTCTCCAGGTATCTGCGGAGCCACTCCAGGCACCGGCC
CTCCAGGTAGGCTCTCATCTGCTCCGCCACACCCGCCGCCTCCCACTTCCGCTGG
GTGTTCTGAGCCGCCATGTCCGCTGCCGTCCAGGAACGCAGGT
CCCCGTTCAGGGCGATGTAATCCCTGCCGTCGTAGGCGTACTGGTCATACCCGCGGAGGA
GGCGCCCGTCGGGCCCCAGGTCGCAGCCGTACATCGTC
TGGTAGGTGTGAGACCCAG
CCTCGCTCTGGTTGTAGTAGcCGCGCAGGATC
TGCAGGCCCTCTCGGTAGGTCTGTGTCTCGGCCTTGGAGATCCGTGTCTCCCGGTCC
CAATACTCCGGCCCCTCCTGCTCCACCCACGGCGCCCGCGGCTCCTCTCTCGGACTC
TCGGCGTCGCTGTCGAACCGCACGAACTGCGTGTCGTCCACGTAGCCCACGGA
GATGAAGCGGGGCTGCCCGCGGCCGGGCCGGGACACGGC
GGTGTAGAAATACCTCATGGAGTGCGAG
CCCGCCCGGGTCTGGGTCAGGGCCAGGGCC
CCTG
>'CA10-7.ab1'
GCCTGGTCTCCACAAGCTCGGTGTCCTGAGTTTGGTCCTCCCCATCCCGC
TGCCAGGTCAGTGTGATCTCCGCAGGGTAGAAGCCCAGGGCCCAGCACCTCAG
GGTGGCCTCATGGTCAGAGATGGGATGGTGGGTCACGTGTGTCTTTGGGAGATCCGCG
CGCTGCAGCGTCTCCTTCCCGTTCTCCAGGTATCTGCGGAGCCACTCCAGGCACCTCCC
CTCCAGGTAGGCTCTCATCCGCTCTGCCTCGCGGGCCTCCTCCCACTTGCGCTGG
GTGTTCTGAGCCGCCATGTCCGCGGCGGTCCAGGAGCGCAGGT
CCTCGCTCAGGGCGATGTAATCCTTGCCGTCGTAGGCGTACTGGTCATACCCGCGGAGGA
GGCGCCCCTCGGGCCCCAGGTCGCAGCCGTACATCCAC
TGGATGGTGTGAGACCCCC
CATCGCTCTGGTTGTAGTAGCGGAGCGCGGTC
CGCAGGCTCACTCGGAAAGTCTGTGCGGTCTCCTTGGCTCTCCGTGTCTCCTCTTCC
CAATACTCCGGCCCCTCCTGCTCCATCCACGGCGCCCGCGGCTCCAACCTCGGACTC
TCGACGTCGCTGTCGAACCGCACGAACTGCGTGTCGTCCACGTAGCCGACTTC
GAGATGCCAGGGCTCCCGGCGGTCGGGCCGGGACATGGC
GGTGGTGAAATACCTCATGGAGTGCGAG
CCGGCCCAGGTCTCGGTCAGGGCCAGGGCC
CCCG
>'CA10-8.ab1'
GCCTGGTCTCCACAAGCTCGGTGTCCTGAGTTTGGTCCTCCCCATCCCGC
TGCCAGGTCAGTGTGATCTCCGCAGGGTAGAAGCCCAGGGCCCAGCACCTCAG
GGTGGCCTCATGGTCAGAGATGGGATGGTGGGTCACGTGTGTCTTTGGGAGATCCGCG
CGCTGCAGCGTCTCCTTCCCGTTCTCCAGGTATCTGCGGAGCCACTCCAGGCACCTCCC
CTCCAGGTAGGCTCTCATCCGCTCTGCCTCGCGGGCCTCCTCCCACTTGCGCTGG
GTGTTCTGAGCCGCCATGTCCGCGGCGGTCCAGGAGCGCAGGT
CCTCGCTCAGGGCGATGTAATCCTTGCCGTCGTAGGCGTACTGGTCATACCCGCGGAGGA
GGCGCCCCTCGGGCCCCAGGTCGCAGCCGTACATCCAC
TGGATGGTGTGAGACCCCC
CATCGCTCTGGTTGTAGTAGCGGAGCGCGGTC
CGCAGGCTCACTCGGAAAGTCTGTGCGGTCTCCTTGGCTCTCCGTGTCTCCTCTTCC
CAATACTCCGGCCCCTCCTGCTCCATCCACGGCGCCCGCGGCTCCAACCTCGGACTC
TCGACGTCGCTGTCGAACCGCACGAACTGCGTGTCGTCCACGTAGCCGACTTC
GAGATGCCAGGGCTCCCGGCGGTCGGGCCGGGACATGGC
GGTGGTGAAATACCTCATGGAGTGCGAG
CCGGCCCAGGTCTCGGTCAGGGCCAGGGCC
CCCG
>'CA10-9.ab1'
GCCTGGTCTCCACGAGCTCCGTGTCCTGAGTTTGGTCCTCCCCATCCCGC
TGCCATGTCAGTGTGATCTCCGCAGGGTAGAAGCCCAGGGCCCAGCATCTCAG
GGTGGCCTCATGGTCAGAGACGGGGTGATGGGTCACATGTGTCTTGGGGGGGTCCGCG
CGCTGCAGCGTCTCCTTCCCGTTCTCCAGGTATCTGCGGAGCCACTCCAGGCACCGGCC
CTCCAGGTAGGCTCTCATCTGCTCCGCCACACCCGCCGCCTCCCACTTCCGCTGG
GTGTTCTGAGCCGCCATGTCCGCTGCCGTCCAGGAACGCAGGT
CCCCGTTCAGGGCGATGTAATCCCTGCCGTCGTAGGCGTACTGGTCATACCCGCGGAGGA
GGCGCCCGTCGGGCCCCAGGTCGCAGCCGTACATCGTC
TGGTAGGTGTGAGACCCAG
CCTCGCTCTGGTTGTAGTAGCCGCGCAGGATC
TGCAGGCCCTCTCGGTAGGTCTGTGTCTCGGCCTTGGAGATCCGTGTCTCCCGGTCC
CAATACTCCGGCCCCTCCTGCTCCACCCACGGCGCCCGCGGCTCCTCTCTCGGACTC
TCGGCGTCGCTGTCGAACCGCACGAACTGCGTGTCGTCCACGTAGCCCACGGA
GATGAAGCGGGGCTGCCCGCGGCCGGGCCGGGACACGGC
GGTGTAGAAATACCTCATGGAGTGCGAG
CCCGCCCGGGTCTGGGTCAGGGCCAGGGCC
CCTG
>'CA11-10.ab1'
GCCTGGTCTCCACAAGCTCGGTGTCCTGAGTTTGGTCCTCCCCATCCCGC
TGCCAGGTCAGTGTGATCTCCGCAGGGTAGAAGCCCAGGGCCCAGCACCTCAG
GGTGGCCTCATGGTCAGAGATGGGATGGTGGGTCACGTGTGTCTTTGGGAGATCCGCG
CGCTGCAGCGTCTCCTTCCCGTTCTCCAGGTATCTGCGGAGCCACTCCAGGCACCTCCC
CTCCAGGTAGGCTCTCATCCGCTCTGCCTCGCGGGCCTCCTCCCACTTGCGCTGG
GTGTTCTGAGCCGCCATGTCCGCGGCGGTCCAGGAGCGCAGGT
CCTCGCTCAGGGCGATGTAATCCTTGCCGTCGTAGGCGTACTGGTCATACCCGCGGAGGA
GGCGCCCCTCGGGCCCCAGGTCGCAGCCGTACATCCAC
TGGATGGTGTGAGACCCCC
CATCGCTCTGGTTGTAGTAGCGGAGCGCGGTC
CGCAGGCTCACTCGGAAAGTCTGTGCGGTCTCCTTGGCTCTCCGTGTCTCCTCTTCC
CAATACTCCGGCCCCTCCTGCTCCATCCACGGCGCCCGCGGCTCCAACCTCGGACTC
TCGACGTCGCTGTCGAACCGCACGAACTGCGTGTCGTCCACGTAGCCGACTTC
GAGATGCCAGGGCTCCCGGCGGTCGGGCCGGGACATGGC
GGTGGTGAAATACCTCATGGAGTGCGAG
CCGGCCCAGGTCTCGGTCAGGGCCAGGGCC
CCCG
>'CA11-11.ab1'
GCCTGGTCTCCACAAGCTCGGTGTCCTGAGTTTGGTCCTCCCCATCCCGC
TGCCAGGTCAGTGTGATCTCCGCAGGGTAGAAGCCCAGGGCCCAGCACCTCAG
GGTGGCCTCATGGTCAGAGATGGGATGGTGGGTCACGTGTGTCTTTGGGAGATCCGCG
CGCTGCAGCGTCTCCTTCCCGTTCTCCAGGTATCTGCGGAGCCACTCCAGGCACCTCCC
CTCCAGGTAGGCTCTCATCCGCTCTGCCTCGCGGGCCTCCTCCCACTTGCGCTGG
GTGTTCTGAGCCGCCATGTCCGCGGCGGTCCAGGAGCGCAGGT
CCTCGCTCAGGGCGATGTAATCCTTGCCGTCGTAGGCGTACTGGTCATACCCGCGGAGGA
GGCGCCCCTCGGGCCCCAGGTCGCAGCCGTACATCCAC
TGGATGGTGTGAGACCCCC
CATCGCTCTGGTTGTAGTAGCGGAGCGCGGTC
CGCAGGCTCACTCGGAAAGTCTGTGCGGTCTCCTTGGCTCTCCGTGTCTCCTCTTCC
CAATACTCCGGCCCCTCCTGCTCCATCCACGGCGCCCGCGGCTCCAACCTCGGACTC
TCGACGTCGCTGTCGAACCGCACGAACTGCGTGTCGTCCACGTAGCCGACTTC
GAGATGCCAGGGCTCCCGGCGGTCGGGCCGGGACATGGC
GGTGGTGAAATACCTCATGGAGTGCGAG
CCGGCCCAGGTCTCGGTCAGGGCCAGGGCC
CCCG
>'CA11-12.ab1'
GCCTGGTCTCCACGAGCTCCGTGTCCTGAGTTTGGTCCTCTCCATCCCGC
TGCCAGGTCAGTGTGATCTCCGCAGGGTAGAAGCCCAGGGCCCAGCACCTCAG
GGTGGCCTCTTGGTCAGAGACGGGGTGGTGGGTCACATGTGTCTTGGGGGGGTCCGCG
CGCTGCAGTGTCTCCTTCCCGTTCTCCAGGTGTCTGCGGAGCCACTCCAGGCACTCGCC
CTCCAGGTAGGTTCTGAACCGCTCCGCCTCACCCGCCGCCTCCCACTTCCGCTGG
GTGTTCTGAGCCGCCATGTCCGCGGCGGTCCAGGAGCGCAGGT
CCTCGTTCAGGGCGATGTAATCCCTGCCGTCGTAGGCGAACTGGCCATACCCGCGGAGGA
GGCGCCCGTCGGGCCCCAGGTCGCAGCCGTACATCGTC
TGGATGGTGTGAGACCCGG
CCTCGCTCTGGTTGTAGTAGCCGCGCAGGTTC
CGCAGGTTCACTGGGGCATTCTGTGTCGCGGTCTTCATGTACCGTGTGTTCCGGTCC
CAATACTCTGGACCCTCCTGCTCCACCCACGGCGCCCGCGGCTCCATCCTCTGGCTC
GCGGCGTCGCTGTCGAACCGCACGAACTGCGTGTCGTCCACGTAGCCCACGGC
GATGAAGCGGGGCTCCCAGCGGCCGGGCCGGGACATGGA
GGTGTAGAAATACCTCATGGAGTGAGAG
CCTGCCCGGGTCTGGGTCAGGGCCAGGGCC
CCTG
>'CA11-13.ab1'
GCCTGGTCTCCACGAGCTCCGTGTCCTGAGTTTGGTCCTCCCCATCCCGC
TGCCAGGTCAGTGTGATCTCCGCAGGGTAGAAGCCCAGGGCCCAGCACCTCAG
GGTGGCCTCATGGTCAGAGACGGGGTGGTGGGTCACATGTGTCTTGGGGGGGTCCGCG
CGCTGCAGCGTCTCCTTCCCGTTCTCCAGGTGTCTGCGGAGCCACTCCAGGCACTCGCC
CTCCAGGTAGGCTCTCATCTGCTCAGCCGCACCCGCCGCCTCCCACTTGCGCTGG
GTGTTCTGAGCCGCCATGTCCGCCGCGGTCCAGGAGCGCAGGT
CCTCGTTCAGGGCGATGTAATCCCTGCCGTCGTAGGCGAACTGGCTATACCCGCGGAGGA
GGCGCCCGTCGGGCCCCAGGTCGCAGCCGTACATCCTC
TGGATGGTGTGAGACCCCG
CCTCGCTCTGGTTGTAGTAGCGGAGCAGGGTC
CTCAGGTTCTCTCGGTAGGTCTGTGTGTCGGCCTTGGCGATCCGTGTGTTCCGGTCC
CAATACTCCGGCCCCTCCTGCTCCACCCACGGCGCCCGCGGCTCCTCTCTCGGACTC
TCGGCGTCGCTGTCGAACCGCACGAACTGCGTGTCGTCCACGTAGCCCACGGA
GATGAAGCGGGGCTGCCCGCGGCCGGGCCGGGACATGGA
GGTGTAGAAATACCTCATGGAGTGGGAG
CCCGCCCAGGTCTCGGTCAGGGCCAGGACC
CCTG
>'CA11-14.ab1'
GCCTGGTCTCCACAAGCTCGGTGTCCTGAGTTTGGTCCTCCCCATCCCGC
TGCCAGGTCAGTGTGATCTCCGCAGGGTAGAAGCCCAGGGCCCAGCACCTCAG
GGTGGCCTCATGGTCAGAGATGGGATGGTGGGTCACGTGTGTCTTTGGGAGATCCGCG
CGCTGCAGCGTCTCCTTCCCGTTCTCCAGGTATCTGCGGAGCCACTCCAGGCACTCGCC
CTCCAGGTAGGCTCTCATCTGCTCAGCCGCACCCGCCGCCTCCCACTTGCGCTGG
GTGTTCCGAGCCGCCATGTCCGCCGCGGTCCAGGAGCGCAGGT
CCTCGTTCAGGGCGATGTAATCCCTGCCGTCGTAGGCGAACTGGTGATACCCGCGGAGGA
GGCGCCCGTCGGGCCCCAGGTCGCAGCCGTACATCCAC
TGGAGGGTGTGAGACCCCG
CCTCGCTCTGGTTGTAGTAGCCGCGCAGGTTC
CCCAGGCCCACTCGGAAAGATTGTGTGAAGTCCTTGGCGAGCCCTGTCTGCTCTTCC
CAATACTCCAGACCCTCCTGCTCCGCCCACGGCGCCCGCGGCTCCATCCTCGGACTC
GCGGCGTCGCTGTCGAACCGCAGGAACTGCGTGTCGTCCACGTAGCCCACGGA
CATGAAGCGGGGCTCCCCGCGGCCGGGCCGGGACGTGCC
GGCGCTGAAATACCTCAAGGAGTGCGAGCT
CACCGGCCCAGGTCTCGGTCAGGGACAGGGCC
GCCG
>'CA11-15.ab1'
GCCTGGTCTCCACGAGCTCCGTGTCCTGAGTTTGGTCCTCCCCATCCCGC
TGCCAGGTCAGTGTGATCTCCGCAGGGTAGAAGCCCAGGGCCCAGCACCTCAG
GGTGGCCTCATGGTCAGAGACGGGGTGGTGGGTCACATGTGTCTTGGGGGGGTCCGCG
CGCTGCAGCGTCTCCTTCCCGTTCTCCAGGTGTCTGCGGAGCCACTCCAGGCACTCGCC
CTCCAGGTAGGCTCTCATCTGCTCAGCCGCACCCGCCGCCTCCCACTTGCGCTGG
GTGTTCTGAGCCGCCATGTCCGCCGCGGTCCAGGAGCGCAGGT
CCTCGTTCAGGGCGATGTAATCCCTGCCGTCGTAGGCGAACTGGCTATACCCGCGGAGGA
GGCGCCCGTCGGGCCCCAGGTCGCAGCCGTACATCCTC
TGGATGGTGTGAGACCCCG
CCTCGCTCTGGTTGTAGTAGCGGAGCAGGGTC
CTCAGGTTCTCTCGGTAGGTCTGTGTGTCGGCCTTGGCGATCCGTGTGTTCCGGTCC
CAATACTCCGGCCCCTCCTGCTCCACCCACGGCGCCCGCGGCTCCTCTCTCGGACTC
TCGGCGTCGCTGTCGAACCGCACGAACTGCGTGTCGTCCACGTAGCCCACGGA
GATGAAGCGGGGCTGCCCGCGGCCGGGCCGGGACATGGA
GGTGTAGAAATACCTCATGGAGTGGGAG
CCCGCCCAGGTCTCGGTCAGGGCCAGGACC
CCTG
>'CA11-16.ab1'
GCCTGGTCTCCACGAGCTCCGTGTCCTGAGTTTGGTCCTCCCCATCCCGC
TGCCAGGTCAGTGTGATCTCCGCAGGGTAGAAGCCCAGGGCCCAGCACCTCAG
GGTGGCCTCATGGTCAGAGACGGGGTGGTGGGTCACATGTGTCTTGGGGGGGTCCGCG
CGCTGCAGCGTCTCCTTCCCGTTCTCCAGGTGTCTGCGGAGCCACTCCAGGCACTCGCC
CTCCAGGTAGGCTCTCATCTGCTCAGCCGCACCCGCCGCCTCCCACTTGCGCTGG
GTGTTCTGAGCCGCCATGTCCGCCGCGGTCCAGGAGCGCAGGT
CCTCGTTCAGGGCGATGTAATCCCTGCCGTCGTAGGCGAACTGGCTATACCCGCGGAGGA
GGCGCCCGTCGGGCCCCAGGTCGCAGCCGTACATCCTC
TGGATGGTGTGAGACCCCG
CCTCGCTCTGGTTGTAGTAGCGGAGCAGGGTC
CTCAGGTTCTCTCGGTAGGTCTGTGTGTCGGCCTTGGCGATCCGTGTGTTCCGGTCC
CAATACTCCGGCCCCTCCTGCTCCACCCACGGCGCCCGCGGCTCCTCTCTCGGACTC
TCGGCGTCGCTGTCGAACCGCACGAACTGCGTGTCGTCCACGTAGCCCACGGA
GATGAAGCGGGGCTGCCCGCGGCCGGGCCGGGACATGGA
GGTGTAGAAATACCTCATGGAGTGGGAG
CCCGCCCAGGTCTCGGTCAGGGCCAGGACC
CCTG
>'CA11-17.ab1'
GCCTGGTCTCCACGAGCTCCGTGTCCTGAGTTTGGTCCTCCCCATCCCGC
TGCCAGGTCAGTGTGATCTCCGCAGGGTAGAAGCCCAGGGCCCAGCACCTCAG
GGTGGCCTCATGGTCAGAGACGGGGTGGTGGGTCACATGTGTCTTGGGGGGGTCCGCG
CGCTGCAGCGTCTCCTTCCCGTTCTCCAGGTGTCTGCGGAGCCACTCCAGGCACTCGCC
CTCCAGGTAGGCTCTCATCTGCTCAGCCGCACCCGCCGCCTCCCACTTGCGCTGG
GTGTTCTGAGCCGCCATGTCCGCCGCGGTCCAGGAGCGCAGGT
CCTCGTTCAGGGCGATGTAATCCCTGCCGTCGTAGGCGAACTGGCTATACCCGCGGAGGA
GGCGCCCGTCGGGCCCCAGGTCGCAGCCGTACATCCTC
TGGATGGTGTGAGACCCCG
CCTCGCTCTGGTTGTAGTAGCGGAGCAGGGTC
CTCAGGTTCTCTCGGTAGGTCTGTGTGTCGGCCTTGGCGATCCGTGTGTTCCGGTCC
CAATACTCCGGCCCCTCCTGCTCCACCCACGGCGCCCGCGGCTCCTCTCTCGGACTC
TCGGCGTCGCTGTCGAACCGCACGAACTGCGTGTCGTCCACGTAGCCCACGGA
GATGAAGCGGGGCTGCCCGCGGCCGGGCCGGGACATGGA
GGTGTAGAAATACCTCATGGAGTGGGAG
CCCGCCCAGGTCTCGGTCAGGGCCAGGACC
CCTG
>'CA11-18.ab1'
GCCTGGTCTCCACGAGCTCCGTGTCCTGAGTTTGGTCCTCCCCATCCCGC
TGCCAGGTCAGTGTGATCTCCGCAGGGTAGAAGCCCAGGGCCCAGCACCTCAG
GGTGGCCTCATGGTCAGAGACGGGGTGGTGGGTCACATGTGTCTTGGGGGGGTCCGCG
CGCTGCAGCGTCTCCTTCCCGTTCTCCAGGTGTCTGCGGAGCCACTCCAGGCACTCGCC
CTCCAGGTAGGCTCTCATCTGCTCAGCCGCACCCGCCGCCTCCCACTTGCGCTGG
GTGTTCTGAGCCGCCATGTCCGCCGCGGTCCAGGAGCGCAGGT
CCTCGTTCAGGGCGATGTAATCCCTGCCGTCGTAGGCGAACTGGCTATACCCGCGGAGGA
GGCGCCCGTCGGGCCCCAGGTCGCAGCCGTACATCCTC
TGGATGGTGTGAGACCCCG
CCTCGCTCTGGTTGTAGTAGCGGAGCAGGGTC
CTCAGGTTCTCTCGGTAGGTCTGTGTGTCGGCCTTGGCGATCCGTGTGTTCCGGTCC
CAATACTCCGGCCCCTCCTGCTCCACCCACGGCGCCCGCGGCTCCTCTCTCGGACTC
TCGGCGTCGCTGTCGAACCGCACGAACTGCGTGTCGTCCACGTAGCCCACGGA
GATGAAGCGGGGCTGCCCGCGGCCGGGCCGGGACATGGA
GGTGTAGAAATACCTCATGGAGTGGGAG
CCCGCCCAGGTCTCGGTCAGGGCCAGGACC
CCTG
>'CA11-19.ab1'
GCCTGGTCTCCACAAGCTCGGTGTCCTGAGTTTGGTCCTCCCCATCCCGC
TGCCAGGTCAGTGTGATCTCCGCAGGGTAGAAGCCCAGGGCCCAGCACCTCAG
GGTGGCCTCATGGTCAGAGATGGGATGGTGGGTCACGTGTGTCTTTGGGAGATCCGCG
CGCTGCAGCGTCTCCTTCCCGTTCTCCAGGTATCTGCGGAGCCACTCCAGGCACCTCCC
CTCCAGGTAGGCTCTCATCCGCTCTGCCTCGCGGGCCTCCTCCCACTTGCGCTGG
GTGTTCTGAGCCGCCATGTCCGCGGCGGTCCAGGAGCGCAGGT
CCTCGCTCAGGGCGATGTAATCCTTGCCGTCGTAGGCGTACTGGTCATACCCGCGGAGGA
GGCGCCCCTCGGGCCCCAGGTCGCAGCCGTACATCCAC
TGGATGGTGTGAGACCCCC
CATCGCTCTGGTTGTAGTAGCGGAGCGCGGTC
CGCAGGCTCACTCGGAAAGTCTGTGCGGTCTCCTTGGCTCTCCGTGTCTCCTCTTCC
CAATACTCCGGCCCCTCCTGCTCCATCCACGGCGCCCGCGGCTCCAACCTCGGACTC
TCGACGTCGCTGTCGAACCGCACGAACTGCGTGTCGTCCACGTAGCCGACTTC
GAGATGCCAGGGCTCCCGGCGGTCGGGCCGGGACATGGC
GGTGGTGAAATACCTCATGGAGTGCGAG
CCGGCCCAGGTCTCGGTCAGGGCCAGGGCC
CCCG
>'CA11-20.ab1'
GCCTGGTCTCCACGAGCTCCGTGTCCTGAGTTTGGTCCTCCCCATCCCGC
TGCCAGGTCAGTGTGATCTCCGCAGGGTAGAAGCCCAGGGCCCAGCACCTCAG
GGTGGCCTCATGGTCAGAGACGGGGTGGTGGGTCACATGTGTCTTGGGGGGGTCCGCG
CGCTGCAGCGTCTCCTTCCCGTTCTCCAGGTGTCTGCGGAGCCACTCCAGGCACTCGCC
CTCCAGGTAGGCTCTCATCTGCTCAGCCGCACCCGCCGCCTCCCACTTGCGCTGG
GTGTTCTGAGCCGCCATGTCCGCCGCGGTCCAGGAGCGCAGGT
CCTCGTTCAGGGCGATGTAATCCCTGCCGTCGTAGGCGAACTGGCTATACCCGCGGAGGA
GGCGCCCGTCGGGCCCCAGGTCGCAGCCGTACATCCTC
TGGATGGTGTGAGACCCCG
CCTCGCTCTGGTTGTAGTAGCGGAGCAGGGTC
CTCAGGTTCTCTCGGTAGGTCTGTGTGTCGGCCTTGGCGATCCGTGTGTTCCGGTCC
CAATACTCCGGCCCCTCCTGCTCCACCCACGGCGCCCGCGGCTCCTCTCTCGGACTC
TCGGCGTCGCTGTCGAACCGCACGAACTGCGTGTCGTCCACGTAGCCCACGGA
GATGAAGCGGGGCTGCCCGCGGCCGGGCCGGGACATGGA
GGTGTAGAAATACCTCATGGAGTGGGAG
CCCGCCCAGGTCTCGGTCAGGGCCAGGACC
CCTG
>'CA11-21.ab1'
GCCTGGTCTCCACGAGCTCCGTGTCCTGAGTTTGGTCCTCCCCATCCCGC
TGCCAGGTCAGTGTGATCTCCGCAGGGTAGAAGCCCAGGGCCCAGCACCTCAG
GGTGGCCTCATGGTCAGAGACGGGGTGGTGGGTCACATGTGTCTTGGGGGGGTCCGCG
CGCTGCAGCGTCTCCTTCCCGTTCTCCAGGTGTCTGCGGAGCCACTCCAGGCACTCGCC
CTCCAGGTAGGCTCTCATCTGCTCAGCCGCACCCGCCGCCTCCCACTTGCGCTGG
GTGTTCTGAGCCGCCATGTCCGCCGCGGTCCAGGAGCGCAGGT
CCTCGTTCAGGGCGATGTAATCCCTGCCGTCGTAGGCGAACTGGCTATACCCGCGGAGGA
GGCGCCCGTCGGGCCCCAGGTCGCAGCCGTACATCCTC
TGGATGGTGTGAGACCCCG
CCTCGCTCTGGTTGTAGTAGCGGAGCAGGGTC
CTCAGGTTCTCTCGGTAGGTCTGTGTGTCGGCCTTGGCGATCCGTGTGTTCCGGTCC
CAATACTCCGGCCCCTCCTGCTCCACCCACGGCGCCCGCGGCTCCTCTCTCGGACTC
TCGGCGTCGCTGTCGAACCGCACGAACTGCGTGTCGTCCACGTAGCCCACGGA
GATGAAGCGGGGCTGCCCGCGGCCGGGCCGGGACATGGA
GGTGTAGAAATACCTCATGGAGTGGGAG
CCCGCCCAGGTCTCGGTCAGGGCCAGGACC
CCTG
>'CA11-23.ab1'
GCCTGGTCTCCACGAGCTCCGTGTCCTGAGTTTGGTCCTCCCCATCCCGC
TGCCAGGTCAGTGTGATCTCCGCAGGGTAGAAGCCCAGGGCCCAGCACCTCAG
GGTGGCCTCATGGTCAGAGACGGGGTGGTGGGTCACATGTGTCTTGGGGGGGTCCGCG
CGCTGCAGCGTCTCCTTCCCGTTCTCCAGGTGTCTGCGGAGCCACTCCAGGCACTCGCC
CTCCAGGTAGGCTCTCATCTGCTCAGCCGCACCCGCCGCCTCCCACTTGCGCTGG
GTGTTCTGAGCCGCCATGTCCGCCGCGGTCCAGGAGCGCAGGT
CCTCGTTCAGGGCGATGTAATCCCTGCCGTCGTAGGCGAACTGGCTATACCCGCGGAGGA
GGCGCCCGTCGGGCCCCAGGTCGCAGCCGTACATCCTC
TGGATGGTGTGAGACCCCG
CCTCGCTCTGGTTGTAGTAGCGGAGCAGGGTC
CTCAGGTTCTCTCGGTAGGTCTGTGTGTCGGCCTTGGCGATCCGTGTGTTCCGGTCC
CAATACTCCGGCCCCTCCTGCTCCACCCACGGCGCCCGCGGCTCCTCTCTCGGACTC
TCGGCGTCGCTGTCGAACCGCACGAACTGCGTGTCGTCCACGTAGCCCACGGA
GATGAAGCGGGGCTGCCCGCGGCCGGGCCGGGACATGGA
GGTGTAGAAATACCTCATGGAGTGGGAG
CCCGCCCAGGTCTCGGTCAGGGCCAGGACC
CCTG
>'CA11-24.ab1'
GCCTGGTCTCCACGAGCTCCGTGTCCTGAGTTTGGTCCTCCCCATCCCGC
TGCCAGGTCAGTGTGATCTCCGCAGGGTAGAAGCCCAGGGCCCAGCACCTCAG
GGTGGCCTCATGGTCAGAGACGGGGTGGTGGGTCACATGTGTCTTGGGGGGGTCCGCG
CGCTGCAGCGTCTCCTTCCCGTTCTCCAGGTGTCTGCGGAGCCACTCCAGGCACTCGCC
CTCCAGGTAGGCTCTCATCTGCTCAGCCGCACCCGCCGCCTCCCACTTGCGCTGG
GTGTTCTGAGCCGCCATGTCCGCCGCGGTCCAGGAGCGCAGGT
CCTCGTTCAGGGCGATGTAATCCCTGCCGTCGTAGGCGAACTGGCTATACCCGCGGAGGA
GGCGCCCGTCGGGCCCCAGGTCGCAGCCGTACATCCTC
TGGATGGTGTGAGACCCCG
CCTCGCTCTGGTTGTAGTAGCGGAGCAGGGTC
CTCAGGTTCTCTCGGTAGGTCTGTGTGTCGGCCTTGGCGATCCGTGTGTTCCGGTCC
CAATACTCCGGCCCCTCCTGCTCCACCCACGGCGCCCGCGGCTCCTCTCTCGGACTC
TCGGCGTCGCTGTCGAACCGCACGAACTGCGTGTCGTCCACGTAGCCCACGGA
GATGAAGCGGGGCTGCCCGCGGCCGGGCCGGGACATGGA
GGTGTAGAAATACCTCATGGAGTGGGAG
CCCGCCCAGGTCTCGGTCAGGGCCAGGACC
CCTG
>'CA11-25.ab1'
GCCTGGTCTCCACAAGCTCGGTGTCCTGAGTTTGGTCCCTCCCCATCCCGC
TGCCAGGTCAGTGTGATCTCCGCAGGGTAGAAGCCCAGGGCCCAGCACCTCAG
GGTGGCCTCATGGTCAGAGATGGGATGGTGGGTCACGTGTGTCTTTGGGAGATCCGCG
CGCTGCAGCGTCTCCTTCCCGTTCTCCAGGTATCTGCGGAGCCACTCCAGGCACCTCCC
CTCCAGGTAGGCTCTCATCCGCTCTGCCTCGCGGGCCTCCTCCCACTTGCGCTGG
GTGTTCTGAGCCGCCATGTCCGCGGCGGTCCAGGAGCGCAGGT
CCTCGCTCAGGGCGATGTAATCCTTGCCGTCGTAGGCGTACTGGTCATACCCGCGGAGGA
GGCGCCCCTCGGGCCCCAGGTCGCAGCCGTACATCCAC
TGGATGGTGTGAGACCTCG
GAAAGTCTGTGCGGTCTC
CTTGGCTCTCCGTGTCTCCTCTTCC
CAATACTCCGGCCCCTCCTGCTCCATCCACGGCGCCCGCGGCTCCAACCTCGGACTC
TCGACGTCGCTGTCGAACCGCACGAACTGCGTGTCGTCCACGTAGCCGACTTC
GAGATGCCAGGGCTCCCGGCGGTCGGGCCGGGACATGGC
GGTGGTGAAATACCTCATGGAGTGCGAG
CCGGCCCAGGTCTCGGTCAGGGCCAGGGCC
CCCG
>'CA11-26.ab1'
GCCTGGTCTCCACGAGCTCCGTGTCCTGAGTTTGGTCCTCTCCATCCCGC
TGCCAGGTCAGTGTGATCTCCGCAGGGTAGAAGCCCAGGGCCCAGCACCTCAG
GGTGGCCTCTTGGTCAGAGACGGGGTGGTGGGTCACATGTGTCTTGGGGGGGTCCGCG
CGCTGCAGTGTCTCCTTCCCGTTCTCCAGGTGTCTGCGGAGCCACTCCAGGCACTCGCC
CTCCAGGTAGGTTCTGAACCGCTCCGCCTCACCCGCCGCCTCCCACTTCCGCTGG
GTGTTCTGAGCCGCCATGTCCGCGGCGGTCCAGGAGCGCAGGT
CCTCGTTCAGGGCGATGTAATCCCTGCCGTCGTAGGCGAACTGGCCATACCCGCGGAGGA
GGCGCCCGTCGGGCCCCAGGTCGCAGCCGTACATCGTC
TGGATGGTGTGAGACCCGG
CCTCGCTCTGGTTGTAGTAGCCGCGCAGGTTC
CGCAGGTTCACTGGGGCATTCTGTGTCGCGGTCTTCGTGTACCGTGTGTTCCGGTCC
CAATACTCTGGACCCTCCTGCTCCACCCACGGCGCCCGCGGCTCCATCCTCTGGCTC
GCGGCGTCGCTGTCGAACCGCACGAACTGCGTGTCGTCCACGTAGCCCACGGC
GATGAAGCGGGGCTCCCAGCGGCCGGGCCGGGACATGGA
GGTGTAGAAATACCTCATGGAGTGAGAG
CCTGCCCGGGTCTGGGTCAGGGCCAGGGCC
CCTG
>'CA11-27.ab1'
GCCTGGTCTCCACGAGCTCCGTGTCCTGAGTTTGGTCCTCCCCATCCCGC
TGCCAGGTCAGTGTGATCTCCGCAGGGTAGAAGCCCAGGGCCCAGCACCTCAG
GGTGGCCTCATGGTCAGAGACGGGGTGGTGGGTCACATGTGTCTTGGGGGGGTCCGCG
CGCTGCAGCGTCTCCTTCCCGTTCTCCAGGTGTCTGCGGAGCCACTCCAGGCACTCGCC
CTCCAGGTAGGCTCTCATCTGCTCAGCCGCACCCGCCGCCTCCCACTTGCGCTGG
GTGTTCTGAGCCGCCATGTCCGCCGCGGTCCAGGAGCGCAGGT
CCTCGTTCAGGGCGATGTAATCCCTGCCGTCGTAGGCGAACTGGCTATACCCGCGGAGGA
GGCGCCCGTCGGGCCCCAGGTCGCAGCCGTACATCCTC
TGGATGGTGTGAGACCCCG
CCTCGCTCTGGTTGTAGTAGCGGAGCAGGGTC
CTCAGGTTCTCTCGGTAGGTCTGTGTGTCGGCCTTGGCGATCCGTGTGTTCCGGTCC
CAATACTCCGGCCCCTCCTGCTCCACCCACGGCGCCCGCGGCTCCTCTCTCGGACTC
TCGGCGTCGCTGTCGAACCGCACGAACTGCGTGTCGTCCACGTAGCCCACGGA
GATGAAGCGGGGCTGCCCGCGGCCGGGCCGGGACATGGA
GGTGTAGAAATACCTCATGGAGTGGGAG
CCCGCCCAGGTCTCGGTCAGGGCCAGGACC
CCTG
>'CA11-28.ab1'
GCCTGGTCTCCACAAGCTCGGTGTCCTGAGTTTGGTCCTCCCCATCCCGC
TGCCAGGTCAGTGTGATCTCCGCAGGGTAGAAGCCCAGGGCCCAGCACCTCAG
GGTGGCCTCATGGTCAGAGATGGGATGGTGGGTCACGTGTGTCTTTGGGAGATCCGCG
CGCTGCAGCGTCTCCTTCCCGTTCTCCAGGTATCTGCGGAGCCACTCCAGGCACCTCCC
CTCCAGGTAGGCTCTCATCCGCTCTGCCTCGCGGGCCTCCTCCCACTTGCGCTGG
GTGTTCTGAGCCGCCATGTCCGCGGCGGTCCAGGAGCGCAGGT
CCTCGCTCAGGGCGATGTAATCCTTGCCGTCGTAGGCGTACTGGTCATACCCGCGGAGGA
GGCGCCCCTCGGGCCCCAGGTCGCAGCCGTACATCCAC
TGGATGGTGTGAGACCCCC
CATCGCTCTGGTTGTAGTAGCGGAGCGCGGTC
CGCAGGCTCACTCGGAAAGTCTGTGCGGTCTCCTTGGCTCTCCGTGTCTCCTCTTCC
CAATACTCCGGCCCCTCCTGCTCCATCCACGGCGCCCGCGGCTCCAACCTCGGACTC
TCGACGTCGCTGTCGAACCGCACGAACTGCGTGTCGTCCACGTAGCCGACTTC
GAGATGCCAGGGCTCCCGGCGGTCGGGCCGGGACATGGC
GGTGGTGAAATACCTCATGGAGTGCGAG
CCGGCCCAGGTCTCGGTCAGGGCCAGGGCC
CCCG
>'CA11-29.ab1'
GCCTGGTCTCCACGAGCTCCGTGTCCTGAGTTTGGTCCTCCCCATCCCGC
TGCCAGGTCAGTGTGATCTCCGCAGGGTAGAAGCCCAGGGCCCAGCACCTCAG
GGTGGCCTCATGGTCAGAGACGGGGTGGTGGGTCACATGTGTCTTGGGGGGGTCCGCG
CGCTGCAGCGTCTCCTTCCCGTTCTCCAGGTGTCTGCGGAGCCACTCCAGGCACTCGCC
CTCCAGGTAGGCTCTCATCTGCTCAGCCGCACCCGCCGCCTCCCACTTGCGCTGG
GTGTTCTGAGCCGCCATGTCCGCCGCGGTCCAGGAGCGCAGGT
CCTCGTTCAGGGCGATGTAATCCCTGCCGTCGTAGGCGAACTGGCTATACCCGCGGAGGA
GGCGCCCGTCGGGCCCCAGGTCGCAGCCGTACATCCTC
TGGATGGTGTGAGACCCCG
CCTCGCTCTGGTTGTAGTAGCGGAGCAGGGTC
CTCAGGTTCTCTCGGTAGGTCTGTGTGTCGGCCTTGGCGATCCGTGTGTTCCGGTCC
CAATACTCCGGCCCCTCCTGCTCCACCCACGGCGCCCGCGGCTCCTCTCTCGGACTC
TCGGCGTCGCTGTCGAACCGCACGAACTGCGTGTCGTCCACGTAGCCCACGGA
GATGAAGCGGGGCTGCCCGCGGCCGGGCCGGGACATGGA
GGTGTAGAAATACCTCATGGAGTGGGAG
CCCGCCCAGGTCTCGGCCAGGGCCAGGACC
CCTG
>'CA11-3.ab1'
GCCTGGTCTCCACGAGCTCCGTGTCCTGAGTTTGGTCCTCCCCATCCCGC
TGCCAGGTCAGTGTGATCTCCGCAGGGTAGAAGCCCAGGGCCCAGCACCTCAG
GGTGGCCTCATGGTCAGAGATGGGATGGTGGGTCACGTGTGTCTTTGGGAGATCCGCG
CGCTGCAGCGTCTCCTTCCCGTTCTCCAGGTATCTGCGGAGCCACTCCAGGCACCTCCC
CTCCAGGTAGGCTCTCATCCGCTCTGCCTCGCGGGCCTCCTCCCACTTGCGCTGG
GTGTTCTGAGCCGCCATGTCCGCGGCGGTCCAGGAGCGCAGGT
CCTCGCTCAGGGCGATGTAATCCTTGCCGTCGTAGGCGTACTGGTCATACCCGCGGAGGA
GGCGCCCCTCGGGCCCCAGGTCGCAGCCGTACATCCAC
TGGATGGTGTGAGACCCCC
CATCGCTCTGGTTGTAGTAGCGGAGCGCGGTC
CGCAGGCTCACTCGGAAAGTCTGTGCGGTCTCCTTGGCTCTCCGTGTCTCCTCTTCC
CAATACTCCGGCCCCTCCTGCTCCATCCACGGCGCCCGCGGCTCCAACCTCGGACTC
TCGACGTCGCTGTCGAACCGCACGAACTGCGTGTCGTCCACGTAGCCGACTTC
GAGATGCCAGGGCTCCCGGCGGTCGGGCCGGGACATGGC
GGTGGTGAAATACCTCATGGAGTGCGAG
CCGGCCCAGGTCTCGGTCAGGGCCAGGGCC
CCCG
>'CA11-30.ab1'
GCCTGGTCTCCACGAGCTCCGTGTCCTGAGTTTGGTCCTCCCCATCCCGC
TGCCAGGTCAGTGTGATCTCCGCAGGGTAGAAGCCCAGGGCCCAGCACCTCAG
GGTGGCCTCATGGTCAGAGACGGGGTGGTGGGTCACATGTGTCTTGGGGGGGTCCGCG
CGCTGCAGCGTCTCCTTCCCGTTCTCCAGGTGTCTGCGGAGCCACTCCAGGCACTCGCC
CTCCAGGTAGGCTCTCATCTGCTCAGCCGCACCCGCCGCCTCCCACTTGCGCTGG
GTGTTCTGAGCCGCCATGTCCGCCGCGGTCCAGGAGCGCAGGT
CCTCGTTCAGGGCGATGTAATCCCTGCCGTCGTAGGCGAACTGGCTATACCCGCGGAGGA
GGCGCCCGTCGGGCCCCAGGTCGCAGCCGTACATCCTC
TGGATGGTGTGAGACCCCG
CCTCGCTCTGGTTGTAGTAGCGGAGCAGGGTC
CTCAGGTTCTCTCGGTAGGTCTGTGTGTCGGCCTTGGCGATCCGTGTGTTCCGGTCC
CAATACTCCGGCCCCTCCTGCTCCACCCACGGCGCCCGCGGCTCCTCTCTCGGACTC
TCGGCGTCGCTGTCGAACCGCACGAACTGCGTGTCGTCCACGTAGCCCACGGA
GATGAAGCGGGGCTGCCCGCGGCCGGGCCGGGACATGGA
GGTGTAGAAATACCTCATGGAGTGGGAG
CCCGCCCAGGTCTCGGTCAGGGCCAGGACC
CCTG
>'CA11-31.ab1'
TCATTGAGTGAGGTCCTCTTCATCCCGC
TGTCAGGTCAGTGTGATCTCCGCAGGGTAGAAATCCCAGGGCCCAGCACCTCAG
GGTGGCCTCTTGGTCAGAGACGGGGTGGTGGATCACATGTGTCTTGGGGGGGTCCGCG
CGCTGCAGTGTCTCCTTCCCGTTCTCCAGGTGTCTGCGGAGCCACTCCAGGCACTCGCC
CTCCAGGTAGGTTCTGAACCGCTCCGCCTCACCCGCCGCCTCCCACTTCCGCTGG
GTGTTCTGAGCCGCCATGTCCGCGGCGGTCCAGGAGCGCAGGT
CCTCGTTCAGGGCGATGTAATCCCTGCCGTCGTAGGCGAACTGGCCATACCCGCGGAGGA
GGCGCCCGTCGGGCCCCAGGTCGCAGCCGTACATCGTC
TGGATGGTGTGAGACCCGG
CCTCGCTCTGGTTGTAGTAGCCGCGCAGGTTC
CGCAGGTTCACTGGGGCATTCTGTGTCGCGGTCTTCATGTACCGTGTGTACCGGTCC
CAATACTCTGGACCCTCCTGCTCCACCCACGGCGCCCGCGGCTCCATCCTCTGGCTC
GCGGCGTCGCTGTCGAACCGCACGAACTGCGTGTCGTCCACGTAGCCCACGGC
GATGAAGCGGGGCTCCCAGCGGCCGGGCCGGGACATGGA
GGTGTAGAAATACCTCATGGAGTGAGAG
CCTGCCCGGGTCTGGGTCAGGGCCAGGGCC
CCTG
>'CA11-32.ab1'
GCCTGGTCTCCACGAGCTCCGTGTCCTGAGTTTGGTCCTCCCCATCCCGC
TGCCAGGTCAGTGTGATCTCCGCAGGGTAGAAGCCCAGGGCCCAGCACCTCAG
GGTGGCCTCATGGTCAGAGACGGGGTGGTGGGTCACATGTGTCTTGGGGGGGTCCGCG
CGCTGCAGCGTCTCCTTCCCGTTCTCCAGGTGTCTGCGGAGCCACTCCAGGCACTCGCC
CTCCAGGTAGGCTCTCATCTGCTCAGCCGCACCCGCCGCCTCCCACTTGCGCTGG
GTGTTCTGAGCCGCCATGTCCGCCGCGGTCCAGGAGCGCAGGT
CCTCGTTCAGGGCGATGTAATCCCTGCCGTCGTAGGCGAACTGGCTATACCCGCGGAGGA
GGCGCCCGTCGGGCCCCAGGTCGCAGCCGTACATCCTC
TGGATGGTGTGAGACCCCG
CCTCGCTCTGGTTGTAGTAGCGGAGCAGGGTC
CTCAGGTTCTCTCGGTAGGTCTGTGTGTCGGCCTTGGCGATCCGTGTGTTCCGGTCC
CAATACTCCGGCCCCTCCTGCTCCACCCACGGCGCCCGCGGCTCCTCTCTCGGACTC
TCGGCGTCGCTGTCGAACCGCACGAACTGCGTGTCGTCCACGTAGCCCACGGA
GATGAAGCGGGGCTGCCCGCGGCCGGGCCGGGACATGGA
GGTGTAGAAATACCTCATGGAGTGGGAG
CCCGCCCAGGTCTCGGTCAGGGCCAGGACC
CCTG
>'CA11-33.ab1'
GCCTGGTCTCCACGAGCTCCGTGTCCTGAGTTTGGTCCTCCCCATCCCGC
TGCCAGGTCAGTGTGATCTCCGCAGGGTAGAAGCCCAGGGCCCAGCACCTCAG
GGTGGCCTCATGGTCAGAGACGGGGTGGTGGGTCACATGTGTCTTGGGGGGGTCCGCG
CGCTGCAGCGTCTCCTTCCCGTTCTCCAGGTGTCTGCGGAGCCACTCCAGGCACTCGCC
CTCCAGGTAGGCTCTCATCTGCTCAGCCGCACCCGCCGCCTCCCACTTGCGCTGG
GTGTTCTGAGCCGCCATGTCCGCCGCGGTCCAGGAGCGCAGGT
CCTCGTTCAGGGCGATGTAATCCCTGCCGTCGTAGGCGAACTGGCTATACCCGCGGAGGA
GGCGCCCGTCGGGCCCCAGGTCGCAGCCGTACATCCTC
TGGATGGTGTGAGACCCCG
CCTCGCTCTGGTTGTAGTAGCGGAGCAGGGTC
CTCAGGTTCTCTCGGTAGGTCTGTGTGTCGGCCTTGGCGATCCGTGTGTTCCGGTCC
CAATACTCCGGCCCCTCCTGCTCCACCCACGGCGCCCGCGGCTCCTCTCTCGGACTC
TCGGCGTCGCTGTCGAACCGCACGAACTGCGTGTCGTCCACGTAGCCCACGGA
GATGAAGCGGGGCTGCCCGCGGCCGGGCCGGGACATGGA
GGTGTAGAAATACCTCATGGAGTGGGAG
CCCGCCCAGGTCTCGGTCAGGGCCAGGACC
CCTG
>'CA11-36.ab1'
GCCTGGTCTCCACGAGCTCCGTGTCCTGAGTTTGGTCCTCCCCATCCCGC
TGCCAGGTCAGTGTGATCTCCGCAGGGTAGAAGCCCAGGGCCCAGCACCTCAG
GGTGGCCTCATGGTCAGAGACGGGGTGGTGGGTCACATGTGTCTTGGGGGGGTCCGCG
CGCTGCAGCGTCTCCTTCCCGTTCTCCAGGTGTCTGCGGAGCCACTCCAGGCACTCGCC
CTCCAGGTAGGCTCTCATCTGCTCAGCCGCACCCGCCGCCTCCCACTTGCGCTGG
GTGTTCTGAGCCGCCATGTCCGCCGCGGTCCAGGAGCGCAGGT
CCTCGTTCAGGGCGATGTAATCCCTGCCGTCGTAGGCGAACTGGCTATACCCGCGGAGGA
GGCGCCCGTCGGGCCCCAGGTCGCAGCCGTACATCCTC
TGGATGGTGTGAGACCCCG
CCTCGCTCTGGTTGTAGTAGCGGAGCAGGGTC
CTCAGGTTCTCTCGGTAGGTCTGTGTGTCGGCCTTGGCGATCCGTGTGTTCCGGTCC
CAATACTCCGGCCCCTCCTGCTCCACCCACGGCGCCCGCGGCTCCTCTCTCGGACTC
TCGGCGTCGCTGTCGAACCGCACGAACTGCGTGTCGTCCACGTAGCCCACGGA
GATGAAGCGGGGCTGCCCGCGGCCGGGCCGGGACATGGA
GGTGTAGAAATACCTCATGGAGTGGGAG
CCCGCCCAGGTCTCGGTCAGGGCCAGGACC
CCTG
>'CA11-4.ab1'
GCCTGGTCTCCACGAGCTCCGTGTCCTGAGTTTGGTCCTCCCCATCCCGC
TGCCAGGTCAGTGTGATCTCCGCAGGGTAGAAGCCCAGGGCCCAGCACCTCAG
GGTGGCCTCATGGTCAGAGACGGGGTGGTGGGTCACATGTGTCTTGGGGGGGTCCGCG
CGCTGCAGCGTCTCCTTCCCGTTCTCCAGGTGTCTGCGGAGCCACTCCAGGCACTCGCC
CTCCAGGTAGGCTCTCATCTGCTCAGCCGCACCCGCCGCCTCCCACTTGCGCTGG
GTGTTCTGAGCCGCCATGTCCGCCGCGGTCCAGGAGCGCAGGT
CCTCGTTCAGGGCGATGTAATCCCTGCCGTCGTAGGCGAACTGGCTATACCCGCGGAGGA
GGCGCCCGTCGGGCCCCAGGTCGCAGCCGTACATCCTC
TGGATGGTGTGAGACCCCG
CCTCGCTCTGGTTGTAGTAGCGGAGCAGGGTC
CTCAGGTTCTCTCGGTAGGTCTGTGTGTCGGCCTTGGCGATCCGTGTGTTCCGGTCC
CAATACTCCGGCCCCTCCTGCTCCACCCACGGCGCCCGCGGCTCCTCTCTCGGACTC
TCGGCGTCGCTGTCGAACCGCACGAACTGCGTGTCGTCCACGTAGCCCACGGA
GATGAAGCGGGGCTGCCCGCGGCCGGGCCGGGACATGGA
GGTGTAGAAATACCTCATGGAGTGGGAG
CCCGCCCAGGTCTCGGCCAGGGCCAGGACC
CCTG
>'CA11-5.ab1'
GCCTGGTCTCCACGAGCTCCGTGTCCTGAGTTTGGTCCTCCCCATCCCGC
TGCCAGGTCAGTGTGATCTCCGCAGGGTAGAAGCCCAGGGCCCAGCACCTCAG
GGTGGCCTCATGGTCAGAGACGGGGTGGTGGGTCACATGTGTCTTGGGGGGGTCCGCG
CGCTGCAGCGTCTCCTTCCCGTTCTCCAGGTGTCTGCGGAGCCACTCCAGGCACTCGCC
CTCCAGGTAGGCTCTCATCTGCTCAGCCGCACCCGCCGCCTCCCACTTGCGCTGG
GTGTTCTGAGCCGCCATGTCCGCCGCGGTCCAGGAGCGCAGGT
CCTCGTTCAGGGCGATGTAATCCCTGCCGTCGTAGGCGAACTGGCTATACCCGCGGAGGA
GGCGCCCGTCGGGCCCCAGGTCGCAGCCGTACATCCTC
TGGATGGTGTGAGACCCCG
CCTCGCTCTGGTTGTAGTAGCGGAGCAGGGTC
CTCAGGTTCTCTCGGTAGGTCTGTGTGTCGGCCTTGGCGATCCGTGTGTTCCGGTCC
CAATACTCCGGCCCCTCCTGCTCCACCCACGGCGCCCGCGGCTCCTCTCTCGGACTC
TCGGCGTCGCTGTCGAACCGCACGAACTGCGTGTCGTCCACGTAGCCCACGGA
GATGAAGCGGGGCTGCCCGCGGCCGGGCCGGGACATGGA
GGTGTAGAAATACCTCATGGAGTGGGAG
CCCGCCCAGGTCTCGGTCAGGGCCAGGACC
CCTG
>'CA11-6.ab1'
GCCTGGTCTCCACGAGCTCCGTGTCCTGAGTTTGGTCCTCCCCATCCCGC
TGCCAGGTCAGTGTGATCTCCGCAGGGTAGAAGCCCAGGGCCCAGCACCTCAG
GGTGGCCTCATGGTCAGAGACGGGGTGGTGGGTCACATGTGTCTTGGGGGGGTCCGCG
CGCTGCAGCGTCTCCTTCCCGTTCTCCAGGTGTCTGCGGAGCCACTCCAGGCACTCGCC
CTCCAGGTAGGCTCTCATCTGCTCAGCCGCACCCGCCGCCTCCCACTTGCGCTGG
GTGTTCTGAGCCGCCATGTCCGCCGCGGTCCAGGAGCGCAGGT
CCTCGTTCAGGGCGATGTAATCCCTGCCGTCGTAGGCGAACTGGCTATACCCGCGGAGGA
GGCGCCCGTCGGGCCCCAGGTCGCAGCCGTACATCCTC
TGGATGGTGTGAGACCCCG
CCTCGCTCTGGTTGTAGTAGCGGAGCAGGGTC
CTCAGGTTCTCTCGGTAGGTCTGTGTGTCGGCCTTGGCGATCCGTGTGTTCCGGTCC
CAATACTCCGGCCCCTCCTGCTCCACCCACGGCGCCCGCGGCTCCTCTCTCGGACTC
TCGGCGTCGCTGTCGAACCGCACGAACTGCGTGTCGTCCACGTAGCCCACGGA
GATGAAGCGGGGCTGCCCGCGGCCGGGCCGGGACATGGA
GGTGTAGAAATACCTCATGGAGTGGGAG
CCCGCCCAGGTCTCGGTCAGGGCCAGGACC
CCTG
>'CA11-7.ab1'
GCCTGGTCTCCACGAGCTCCGTGTCCTGAGTTTGGTCCTCCCCATCCCGC
TGCCAGGTCAGTGTGATCTCCGCAGGGTAGAAGCCCAGGGCCCAGCACCTCAG
GGTGGCCTCATGGTCAGAGACGGGGTGGTGGGTCACATGTGTCTTGGGGGGGTCCGCG
CGCTGCAGCGTCTCCTTCCCGTTCTCCAGGTGTCTGCGGAGCCACTCCAGGCACTCGCC
CTCCAGGTAGGCTCTCATCTGCTCAGCCGCACCCGCCGCCTCCCACTTGCGCTGG
GTGTTCTGAGCCGCCATGTCCGCCGCGGTCCAGGAGCGCAGGT
CCTCGTTCAGGGCGATGTAATCCCTGCCGTCGTAGGCGAACTGGCTATACCCGCGGAGGA
GGCGCCCGTCGGGCCCCAGGTCGCAGCCGTACATCCTC
TGGATGGTGTGAGACCCCG
CCTCGCTCTGGTTGTAGTAGCGGAGCAGGGTC
CTCAGGTTCTCTCGGTAGGTCTGTGTGTCGGCCTTGGCGATCCGTGTGTTCCGGTCC
CAATACTCCGGCCCCTCCTGCTCCACCCACGGCGCCCGCGGCTCCTCTCTCGGACTC
TCGGCGTCGCTGTCGAACCGCACGAACTGCGTGTCGTCCACGTAGCCCACGGA
GATGAAGCGGGGCTGCCCGCGGCCGGGCCGGGACATGGA
GGTGTAGAAATACCTCATGGAGTGGGAG
CCCGCCCAGGTCTCGGTCAGGGCCAGGACC
CCTG
>'CA11-8.ab1'
GCCTGGTCTCCACGAGCTCCGTGTCCTGAGTTTGGTCCTCCCCATCCCGC
TGCCAGGTCAGTGTGATCTCCGCAGGGTAGAAGCCCAGGGCCCAGCACCTCAG
GGTGGCCTCATGGTCAGAGACGGGGTGGTGGGTCACATGTGTCTTGGGGGGGTCCGCG
CGCTGCAGCGTCTCCTTCCCGTTCTCCAGGTGTCTGCGGAGCCACTCCAGGCACTCGCC
CTCCAGGTAGGCTCTCATCTGCTCAGCCGCACCCGCCGCCTCCCACTTGCGCTGG
GTGTTCTGAGCCGCCATGTCCGCCGCGGTCCAGGAGCGCAGGT
CCTCGTTCAGGGCGATGTAATCCCTGCCGTCGTAGGCGAACTGGCTATACCCGCGGAGGA
GGCGCCCGTCGGGCCCCAGGTCGCAGCCGTACATCCTC
TGGATGGTGTGAGACCCCG
CCTCGCTCTGGTTGTAGTAGCGGAGCAGGGTC
CTCAGGTTCTCTCGGTAGGTCTGTGTGTCGGCCTTGGCGATCCGTGTGTTCCGGTCC
CAATACTCCGGCCCCTCCTGCTCCACCCACGGCGCCCGCGGCTCCTCTCTCGGACTC
TCGGCGTCGCTGTCGAACCGCACGAACTGCGTGTCGTCCACGTAGCCCACGGA
GATGAAGCGGGGCTGCCCGCGGCCGGGCCGGGACATGGA
GGTGTAGAAATACCTCATGGAGTGGGAG
CCCGCCCAGGTCTCGGTCAGGGCCAGGACC
CCTG
>'CA13-1.ab1'
GCCTGGTCTCCACGAGCTCCGTGTCCTGAGTTTGGTCCTCCCCATCCCGC
TGCCATGTCAGTGTGATCTCCGCAGGGTAGAAGCCCAGGGCCCAGCACCTCAG
GGTGGCCTCATGGTCAGAGACGGGGTGGTGGGTCACATGTGTCTTGGGGGGGTCCGCG
CGCTGCAGCGTCTCCTTCCCGTTCTCCAGGTATCTGCGGAGCCACTCCAGGCACTCGCC
CTCCAGGTAGGTTCTGTGCTGCTCCGCCGCACCCGCCGCCTCCCACTTCCGCTGG
GTGTTCTGAGCCGCCATGTCCGCGGCCGTCCAGGAGCGCAGGT
CCTCGTTCAGGGCGATGTAATCCCTGCCGTCGTAGGCGTACTGTTCATACCCGCGGAGGA
GGCGCCCGTCGGGTCCCAGGTCGCAGCCGTACATCTTC
TGGATGGTGTGAGACCCGG
CCTCGCTCTGGTTGTAGTAGCCGCGAAGGTTC
CGCAGGCTCTCTCGGTAGGTCTGTGTGTTGGCCTTGCAGATCCGTGTGTTCCGGTCC
CAATACTCCGGACCCTCCTGCTCCACCCACGGCGCCCGCGGCTCCTCTCTCGGACTC
TCGGCGTCGCTGTCGAACCGCACGAACTGCGTGTCGTCCACGTAGCCCACGGA
CATGAAGCGGGGCTGCCCGCGGCCGGGCCGGGACACGGC
GGTGTAGAAATACCTCATGGAGTGCGAG
CCGGCCCAGGTCTGGGTCAGGGCCAGGGCC
CCTG
>'CA13-12.ab1'
GCCTGGTCTCCACGAGCTCCGTGTCCTGAGTTTGGTCCTCCCCATCCCGC
CGCCAGGTCAGTGTGATCTCCGCAGGGTAGAAGCCCAGGGCCCAGCACCTCAG
GGTGGCCTCATGGTCAGAGACGGGGTGGTGGGTCACATGTGTCTTGGGGGGGTCCGCG
CGCTGCAGCGTCTCCTTCCCGTTCTCCAGGTATCTGCGGAGCCACTCCAGGCACTCGCC
CTCCAGGTAGGTTCTGTGCTGCTCCGCCGCACCCGCCGCCTCCCACTTCCGCTGG
GTGTTCTGAGCCGCCATGTCCGCGGCCGTCCAGGAGCGCAGGT
CCTCGTTCAGGGCGATGCAATCCCTGCCGTCGTAGGCGTACTGTTCATACCCGCGGAGGA
GGCGCCCGTCGGGTCCCAGGTCGCAGCCGTACATCTTC
TGGATGGTGTGAGACCCGG
CCTCGCTCTGGTTGTAGTAGCCGCGAAGGTTC
CGCAGGCTCTCTCGGTAGGTCTGTGTGTTGGCCTTGCAGATCCGTGTGTTCCGGTCC
CAATACTCCGGACCCTCCTGCTCCACCCACGGCGCCCGCGGCTCCTCTCTCGGACTC
TCGGCGTCGCTGTCGAACCGCACGAACTGCGTGTCGTCCACGTAGCCCACGGA
CATGAAGCGGGGCTGCCCGCGGCCGGGCCGGGACACGGC
GGTGTAGAAATACCTCATGGAGTGCGAG
CCGGCCCAGGTCTGGGTCAGGGCCAGGGCC
CCTG
>'CA13-13.ab1'
GCCTGGTCTCCACGAGCTCCGTGTCCTGAGTTTGGTCCTCCCCATCCCGC
TGCCATGTCAGTGTGATCTCCGCAGGGTAGAAGCCCAGGGCCCAGCACCTCAG
GGTGGCCTCATGATCAGAGACGGGGTGGTGGGTCACATGTGTCTTGGGGGGGTCCGCG
CGCTGCAGCGTCTCCTTCCCGTTCTCCAGGTATCTGCGGAGCCACTCCAGGCACTCGCC
CTCCAGGTAGGCTCTCATCTGCTCCGTCCAACCGGCCGCCTCCCACTTCCGCTGG
GTGTTCTGAGCCGCCATGTCCGCGGCGGTCCAGGAGCGCAGGT
CCTCGTTCAGGGCGATGTAATCCCTGCCGTCGTAGGCGGACTGGTCATACCCGCGGAGGA
GGCGCCCGTCGGGCCCCAGGTCGCAGCCGTACATTACC
TGGATGGTGTGAGACCCGG
CCTCGCTCTGGTTGTAGTAGCGGAGCGCGGTC
CGCAGGTTCACTCTGTAGTTCTGTGCGGTGTCCTTGGCTTTCCGTGTCTCCTGGTCC
CAATACTCCGGCCCCTCCTGCTCCACCCACGGCGCCCGCGGCTCCATCCTCGGACTC
TCGGCGTCGCTGTCGAACCGCACGAACTGCGTGTCGTCCACGTAGCCCACGGC
GAAGAAGCGGGGCTGCCCGCGGCCGGGCCGGGACATGGA
GGTGTAGAAATACCTCATGGAGTGGGAG
CCGGCCCAGGTCTGGGTCAGGGCCAGCGCC
CCGG
>'CA13-14.ab1'
GCCTGGTCTCCACGAGCTCCGTGTCCTGAGTTTGGTCCTCCCCATCCCGC
CGCAGGTCAGTGTGATCTCCGCAGGGTAGAAGCCCAGGGCCCAGCACCTCAG
GGTGGCCTCATGGTCAGAGACGGGGTGGTGGGTCACATGTGTCTTGGGGGGGTCCGCG
CGCTGCAGCGTCTCCTTCCCGTTCTCCAGGTATCTGCGGAGCCACTCCAGGCACTCGCC
CTCCAGGTAGGTTCTGTGCTGCTCCGCCGCACCCGCCGCCTCCCACTTCCGCTGT
GTGTTCTGAGCCGCCATGTCCGCGGCCGTCCAGGAGCGCAGGT
CCTCGTTCAGGGCGATGTAATCCCTGCCGTCGTAGGCGTACTGTTCATACCCGCGGAGGA
GGCGCCCGTCGGGTCCCAGGTCGCAGCCGTACATCTTC
TGGATGGTGTGAGACCCGG
CCTCGCTCTGGTTGTAGTAGCCGCGAAGGTTC
CGCAGGCTCTCTCGGTAGGTCTGTGTGTTGGCCTTGCAGATCCGTGTGTTCCGGTCC
CAATACTCCGGACCCTCCTGCTCCACCCACGGCGCCCGCGGCTCCTCTCTCGGACTC
TCGGCGTCGCTGTCGAACCGCACGAACTGCGTGTCGTCCACGTAGCCCACGGA
CATGAAGCGGGGCTGCCCGCGGCCGGGCCGGGACACGGC
GGTGTAGAAATACCTCATGGAGTGCGAG
CCGGCCCAGGTCTGGGTCAGGGCCAGGGCC
CCTG
>'CA13-15.ab1'
GCCTGGTCTCCACGAGCTCCGTGTCCTGAGTTTGGTCCTCCCCATCCCGC
CGCCAGGTCAGTGTGATCTCCGCAGGGTAGAAGCCCAGGGCCCAGCACCTCAG
GGTGGCCTCATGGTCAGAGACGGGGTGGTGGGTCACATGTGTCTTGGGGGGGTCCGCG
CGCTGCAGCGTCTCCTTCCCGTTCTCCAGGTATCTGCGGAGCCACTCCAGGCACTCGCC
CTCCAGGTAGGTTCTGTGCTGCTCCGCCGCACCCGCCGCCTCCCACTTCCGCTGG
GTGTTCTGAGCCGCCATGTCCGCGGCCGTCCAGGAGCGCAGGT
CCTCGTTCAGGGCGATGTAATCCCTGCCGTCGTAGGCGTACTGTTCATACCCGCGGAGGA
GGCGCCCGTCGGGTCCCAGGTCGCAGCCGTACATCTTC
TGGATGGTGTGAGACCCGG
CCTCGCTCTGGTTGTAGTAGCCGCGAAGGTTC
CGCAGGCTCTCTCGGTAGGTCTGTGTGTTGGCCTTGCAGATCCGTGTGTTCCGGTCC
CAATACTCCGGACCCTCCTGCTCCACCCACGGCGCCCGCGGCTCCTCTCTCGGACTC
TCGGCGTCGCTGTCGAACCGCACGAACTGCGTGTCGTCCACGTAGCCCACGGA
CATGAAGCGGGGCTGCCCGCGGCCGGGCCGGGACACGGC
GGTGTAGAAATACCTCATGGAGTGCGAG
CCGGCCCAGGTCTGGGTCAGGGCCAGGGCC
CCTG
>'CA13-16.ab1'
GCCTGGTCTCCACGAGCTCCGTGTCCTGAGTTTGGTCCTCCCCATCCCGC
CGCCAGGTCAGTGTGATCTCCGCAGGGTAGAAGCCCAGGGCCCAGCACCTCAG
GGTGGCCTCATGGTCAGAGACGGGGTGGTGGGTCACATGTGTCTTGGGGGGGTCCGCG
CGCTGCAGCGTCTCCTTCCCGTTCTCCAGGTATCTGCGGAGCCACTCCAGGCACTCGCC
CTCCAGGTAGGTTCTGTGCTGCTCCGCCGCACCCGCCGCCTCCCACTTCCGCTGG
GTGTTCTGAGCCGCCATGTCCGCGGCCGTCCAGGAGCGCAGGT
CCTCGTTCAGGGCGATGTAATCCCTGCCGTCGTAGGCGTACTGTTCATACCCGCGGAGGA
GGCGCCCGTCGGGTCCCAGGTCGCAGCCGTACATCTTC
TGGATGGTGTGAGACCCGG
CCTCGCTCTGGTTGTAGTAGCCGCGAAGGTTC
CGCAGGCTCTCTCGGTAGGTCTGTGTGTTGGCCTTGCAGATCCGTGTGTTCCGGTCC
CAATACTCCGGACCCTCCTGCTCCACCCACGGCGCCCGCGGCTCCTCTCTCGGACTC
TCGGCGTCGCTGTCGAACCGCACGAACTGCGTGTCGTCCACGTAGCCCACGGA
CATGAAGCGGGGCTGCCCGCGGCCGGGCCGGGACACGGC
GGTGTAGAAATACCTCATGGAGTGCGAG
CCGGCCCAGGTCTGGGTCAGGGCCAGGGCC
CCTG
>'CA13-18.ab1'
GCCTGGTCTCCACGAGCTCCGTGTCCTGAGTTTGGTCCTCCCCATCCCGC
CGCCAGGTCAGTGTGATCTCCGCAGGGTAGAAGCCCAGGGCCCAGCACCTCAG
GGTGGCCTCATGGTCAGAGACGGGGTGGTGGGTCACATGTGTCTTGGGGGGGTCCGCG
CGCTGCAGCGTCTCCTTCCCGTTCTCCAGGTATCTGCGGAGCCACTCCAGGCACTCGCC
CTCCAGGTAGGTTCTGTGCTGCTCCGCCGCACCCGCCGCCTCCCACTTCCGCTGG
GTGTTCTGAGCCGCCATGTCCGCGGCCGTCCAGGAGCGCAGGT
CCTCGTTCAGGGCGATGCAATCCCTGCCGTCGTAGGCGTACTGTTCATACCCGCGGAGGA
GGCGCCCGTCGGGTCCCAGGTCGCAGCCGTACATCTTC
TGGATGGTGTGAGACCCGG
CCTCGCTCTGGTTGTAGTAGCCGCGAAGGTTC
CGCAGGCTCTCTCGGTAGGTCTGTGTGTTGGCCTTGCAGATCCGTGTGTTCCGGTCC
CAATACTCCGGACCCTCCTGCTCCACCCACGGCGCCCGCGGCTCCTCTCTCGGACTC
TCGGCGTCGCTGTCGAACCGCACGAACTGCGTGTCGTCCACGTAGCCCACGGA
CATGAAGCGGGGCTGCCCGCGGCCGGGCCGGGACACGGC
GGTGTAGAAATACCTCATGGAGTGCGAG
CCGGCCCAGGTCTGGGTCAGGGCCAGGGCC
CCTG
>'CA13-19.ab1'
GCCTGGTCTCCACGAGCTCCGTGTCCTGAGTTTGGTCCTCCCCATCCCGC
CGCCAGGTCAGTGTGATCTCCGCAGGGTAGAAGCCCAGGGCCCAGCACCTCAG
GGTGGCCTCATGGTCAGAGACGGGGTGGTGGGTCACATGTGTCTTGGGGGGGTCCGCG
CGCTGCAGCGTCTCCTTCCCGTTCTCCAGGTATCTGCGGAGCCACTCCAGGCACTCGCC
CTCCAGGTAGGTTCTGTGCTGCTCCGCCGCACCCGCCGCCTCCCACTTCCGCTGG
GTGTTCTGAGCCGCCATGTCCGCGGCCGTCCAGGAGCGCAGGT
CCTCGTTCAGGGCGATGCAATCCCTGCCGTCGTAGGCGTACTGTTCATACCCGCGGAGGA
GGCGCCCGTCGGGTCCCAGGTCGCAGCCGTACATCTTC
TGGATGGTGTGAGACCCGG
CCTCGCTCTGGTTGTAGTAGCCGCGAAGGTTC
CGCAGGCTCTCTCGGTAGGTCTGTGTGTTGGCCTTGCAGATCCGTGTGTTCCGGTCC
CAATACTCCGGACCCTCCTGCTCCACCCACGGCGCCCGCGGCTCCTCTCTCGGACTC
TCGGCGTCGCTGTCGAACCGCACGAACTGCGTGTCGTCCACGTAGCCCACGGA
CATGAAGCGGGGCTGCCCGCGGCCGGGCCGGGACACGGC
GGTGTAGAAATACCTCATGGAGTGCGAG
CCGGCCCAGGTCTGGGTCAGGGCCAGGGCC
CCTG
>'CA13-2.ab1'
GCCTGGTCTCCACGAGCTCCGTGTCCTGAGTTTGGTCCTCCCCATCCCGC
TGCCATGTCAGTGTGATCTCCGCAGGGTAGAAGCCCAGGGCCCAGCACCTCAG
GGTGGCCTCATGGTCAGAGACGGGGTGGTGGGTCACATGTGTCTTGGGGGGGTCCGCG
CGCTGCAGCGTCTCCTTCCCGTTCTCCAGGTATCTGCGGAGCCACTCCAGGCACTCGCC
CTCCAGGTAGGTTCTGTGCTGCTCCGCCGCACCCGCCGCCTCCCACTTCCGCTGG
GTGTTCTGAGCCGCCATGTCCGCGGCCGTCCAGGAGCGCAGGT
CCTCGTTCAGGGCGATGTAATCCCTGCCGTCGTAGGCGTACTGTTCATACCCGCGGAGGA
GGCGCCCGTCGGGTCCCAGGTCGCAGCCGTACATCTTC
TGGATGGTGTGAGACCCGG
CCTCGCTCTGGTTGTAGTAGCCGCGAAGGTTC
CGCAGGCTCTCTCGGTAGGTCTGTGTGTTGGCCTTGCAGATCCGTGTGTTCCGGTCC
CAATACTCCGGACCCTCCTGCTCCACCCACGGCGCCCGCGGCTCCTCTCTCGGACTC
TCGGCGTCGCTGTCGAACCGCACGAACTGCGTGTCGTCCACGTAGCCCACGGA
CATGAAGCGGGGCTGCCCGCGGCCGGGCCGGGACACGGC
GGTGTAGAAATACCTCATGGAGTGCGAG
CCGGCCCAGGTCTGGGTCAGGGCCAGGGCC
CCTG
>'CA13-20.ab1'
GCCTGGTCTCCACGAGCTCCGTGTCCTGAGTTTGGTCCTCCCCATCCCGC
CGCAGGTCAGTGTGATCTCCGCAGGGTAGAAGCCCAGGGCCCAGCACCTCAG
GGTGGCCTCATGGTCAGAGACGGGGTGGTGGGTCACATGTGTCTTGGGGGGGTCCGCG
CGCTGCAGCGTCTCCTTCCCGTTCTCCAGGTATCTGCGGAGCCACTCCAGGCACTCGCC
CTCCAGGTAGGTTCTGTGCTGCTCCGCCGCACCCGCCGCCTCCCACTTCCGCTGT
GTGTTCTGAGCCGCCATGTCCGCGGCCGTCCAGGAGCGCAGGT
CCTCGTTCAGGGCGATGTAATCCCTGCCGTCGTAGGCGTACTGTTCATACCCGCGGAGGA
GGCGCCCGTCGGGTCCCAGGTCGCAGCCGTACATCTTC
TGGATGGTGTGAGACCCGG
CCTCGCTCTGGTTGTAGTAGCCGCGAAGGTTC
CGCAGGCTCTCTCGGTAGGTCTGTGTGTTGGCCTTGCAGATCCGTGTGTTCCGGTCC
CAATACTCCGGACCCTCCTGCTCCACCCACGGCGCCCGCGGCTCCTCTCTCGGACTC
TCGGCGTCGCTGTCGAACCGCACGAACTGCGTGTCGTCCACGTAGCCCACGGA
CATGAAGCGGGGCTGCCCGCGGCCGGGCCGGGACACGGC
GGTGTAGAAATACCTCATGGAGTGCGAG
CCGGCCCAGGTCTGGGTCAGGGCCAGGGCC
CCTG
>'CA13-23.ab1'
GCCTGGTCTCCACGAGCTCCGTGTCCTGAGTTTGGTCCTCCCCATCCCGC
CGCCAGGTCAGTGTGATCTCCGCAGGGTAGAAGCCCAGGGCCCAGCACCTCAG
GGTGGCCTCATGGTCAGAGACGGGGTGGTGGGTCACATGTGTCTTGGGGGGGTCCGCG
CGCTGCAGCGTCTCCTTCCCGTTCTCCAGGTATCTGCGGAGCCACTCCAGGCACTCGCC
CTCCAGGTAGGTTCTGTGCTGCTCCGCCGCACCCGCCGCCTCCCACTTCCGCTGG
GTGTTCTGAGCCGCCATGTCCGCGGCCGTCCAGGAGCGCAGGT
CCTCGTTCAGGGCGATGTAATCCCTGCCGTCGTAGGCGTACTGTTCATACCCGCGGAGGA
GGCGCCCGTCGGGTCCCAGGTCGCAGCCGTACATCTTC
TGGATGGTGTGAGACCCGG
CCTCGCTCTGGTTGTAGTAGCCGCGAAGGTTC
CGCAGGCTCTCTCGGTAGGTCTGTGTGTTGGCCTTGCAGATCCGTGTGTTCCGGTCC
CAATACTCCGGACCCTCCTGCTCCACCCACGGCGCCCGCGGCTCCTCTCTCGGACTC
TCGGCGTCGCTGTCGAACCGCACGAACTGCGTGTCGTCCACGTAGCCCACGGA
CATGAAGCGGGGCTGCCCGCGGCCGGGCCGGGACACGGC
GGTGTAGAAATACCTCATGGAGTGCGAG
CCGGCCCAGGTCTGGGTCAGGGCCAGGGCC
CCTG
>'CA13-24.ab1'
GCCTGGTCTCCACGAGCTCCGTGTCCTGAGTTTGGTCCTCCCCATCCCGC
TGCCATGTCAGTGTGATCTCCGCAGGGTAGAAGCCCAGGGCCCAGCACCTCAG
GGTGGCCTCATGGTCAGAGACGGGGTGGTGGGTCACATGTGTCTTGGGGGGGTCCGCG
CGCTGCAGCGTCTCCTTCCCGTTCTCCAGGTATCTGCGGAGCCACTCCAGGCACTCGCC
CTCCAGGTAGGTTCTGTGCTGCTCCGCCGCACCCGCCGCCTCCCACTTCCGCTGG
GTGTTCTGAGCCGCCATGTCCGCGGCCGTCCAGGAGCGCAGGT
CCTCGTTCAGGGCGATGTAATCCCTGCCGTCGTAGGCGTACTGTTCATACCCGCGGAGGA
GGCGCCCGTCGGGTCCCAGGTCGCAGCCGTACATCTTC
TGGATGGTGTGAGACCCGG
CCTCGCTCTGGTTGTAGTAGCCGCGAAGGTTC
CGCAGGCTCTCTCGGTAGGTCTGTGTGTTGGCCTTGCAGATCCGTGTGTTCCGGTCC
CAATACTCCGGACCCTCCTGCTCCACCCACGGCGCCCGCGGCTCCTCTCTCGGACTC
TCGGCGTCGCTGTCGAACCGCACGAACTGCGTGTCGTCCACGTAGCCCACGGA
CATGAAGCGGGGCTGCCCGCGGCCGGGCCGGGACACGGC
GGTGTAGAAATACCTCATGGAGTGCGAG
CCGGCCCAGGTCTGGGTCAGGGCCAGGGCC
CCTG
>'CA13-25.ab1'
GCCTGGTCTCCACGAGCTCCGTGTCCTGAGTTTGGTCCTCCCCATCCCGC
TGCCATGTCAGTGTGATCTCCGCAGGGTAGAAGCCCAGGGCCCAGCACCTCAG
GGTGGCCTCATGATCAGAGACGGGGTGGTGGGTCACATGTGTCTTGGGGGGGTCCGCG
CGCTGCAGCGTCTCCTTCCCGTTCTCCAGGTATCTGCGGAGCCACTCCAGGCACTCGCC
CTCCAGGTAGGCTCTCATCTGCTCCGTCCAACCGGCCGCCTCCCACTTCCGCTGG
GTGTTCTGAGCCGCCATGTCCGCGGCGGTCCAGGAGCGCAGGT
CCTCGTTCAGGGCGATGTAATCCCTGCCGTCGTAGGCGGACTGGTCATACCCGCGGAGGA
GGCGCCCGTCGGGCCCCAGGTCGCAGCCGTACATTACC
TGGATGGTGTGAGACCCGG
CCTCGCTCTGGTTGTAGTAGCGGAGCGCGGTC
CGCAGGTTCACTCTGTAGTTCTGTGCGGTGTCCTTGGCTTTCCGTGTCTCCTGGTCC
CAATACTCCGGCCCCTCCTGCTCCACCCACGGCGCCCGCGGCTCCATCCTCGGACTC
TCGGCGTCGCTGTCGAACCGCACGAACTGCGTGTCGTCCACGTAGCCCACGGC
GAAGAAGCGGGGCTGCCCGCGGCCGGGCCGGGACACGGT
GGTGCTGAAATACCTCAAGGAGTGCGAG
CCGGCCCAGGTCTCGGTCAGGGCCAGGGCC
CCCG
>'CA13-26.ab1'
GCCTGGTCTTCACGAGCTCCGTGTCCTGAGTTTGGTCCTCCCCATCCCGC
CGCCAGGTCAGTGTGATCTCCGCAGGGTAGAAGCCCAGGGCCCAGCACCTCAG
GGTGGCCTCATGGTCAGAGACGGGGTGGTGGGTCACATGTGTCTTGGGGGGGTCCGCG
CGCTGCAGCGTCTCCTTCCCGTTCTCCAGGTATCTGCGGAGCCACTCCAGGCACTCGCC
CTCCAGGTAGGTTCTGTGCTGCTCCGCCGCACCCGCCGCCTCCCACTTCCGCTGG
GTGTTCTGAGCCGCCATGTCCGCGGCCGTCCAGGAGCGCAGGT
CCTCGTTCAGGGCGATGCAATCCCTGCCGTCGTAGGCGTACTGTTCATACCCGCGGAGGA
GGCGCCCGTCGGGTCCCAGGTCGCAGCCGTACATCTTC
TGGATGGTGTGAGACCCGG
CCTCGCTCTGGTTGTAGTAGCCGCGAAGGTTC
CGCAGGCTCTCTCGGTAGGTCTGTGTGTTGGCCTTGCAGATCCGTGTGTTCCGGTCC
CAATACTCCGGACCCTCCTGCTCCACCCACGGCGCCCGCGGCTCCTCTCTCGGACTC
TCGGCGTCGCTGTCGAACCGCACGAACTGCGTGTCGTCCACGTAGCCCACGGA
CATGAAGCGGGGCTGCCCGCGGCC


-
>'CA13-27.ab1'
GCCTGGTCTCCACGAGCTCCGTGTCCTGAGTTTGGTCCTCCCCATCCCGC
CGCAGGTCAGTGTGATCTCCGCAGGGTAGAAGCCCAGGGCCCAGCACCTCAG
GGTGGCCTCATGGTCAGAGACGGGGTGGTGGGTCACATGTGTCTTGGGGGGGTCCGCG
CGCTGCAGCGTCTCCTTCCCGTTCTCCAGGTATCTGCGGAGCCACTCCAGGCACTCGCC
CTCCAGGTAGGTTCTGTGCTGCTCCGCCGCACCCGCCGCCTCCCACTTCCGCTGT
GTGTTCTGAGCCGCCATGTCCGCGGCCGTCCAGGAGCGCAGGT
CCTCGTTCAGGGCGATGTAATCCCTGCCGTCGTAGGCGTACTGTTCATACCCGCGGAGGA
GGCGCCCGTCGGGTCCCAGGTCGCAGCCGTACATCTTC
TGGATGGTGTGAGACCCGG
CCTCGCTCTGGTTGTAGTAGCCGCGAAGGTTC
CGCAGGCTCTCTCGGTAGGTCTGTGTGTTGGCCTTGCAGATCCGTGTGTTCCGGTCC
CAATACTCCGGACCCTCCTGCTCCACCCACGGCGCCCGCGGCTCCTCTCTCGGACTC
TCGGCGTCGCTGTCGAACCGCACGAACTGCGTGTCGTCCACGTAGCCCACGGA
CATGAAGCGGGGCTGCCCGCGGCCGGGCCGGGACACGGC
GGTGTAGAAATACCTCATGGAGTGCGAG
CCGGCCCAGGTCTGGGTCAGGGCCAGGGCC
CCTG
>'CA13-29.ab1'
GCCTGGTCTCCACGAGCTCCGTGTCCTGAGTTTGGTCCTCCCCATCCCGC
TGCCATGTCAGTGTGATCTCCGCAGGGTAGAAGCCCAGGGCCCAGCACCTCAG
GGTGGCCTCATGGTCAGAGACGGGGTGGTGGGTCACATGTGTCTTGGGGGGGTCCGCG
CGCTGCAGCGTCTCCTTCCCGTTCTCCAGGTATCTGCGGAGCCACTCCAGGCACTCGCC
CTCCAGGTAGGTTCTGTGCTGCTCCGCCGCACCCGCCGCCTCCCACTTCCGCTGG
GTGTTCTGAGCCGCCATGTCCGCGGCCGTCCAGGAGCGCAGGT
CCTCGTTCAGGGCGATGTAATCCCTGCCGTCGTAGGCGTACTGTTCATACCCGCGGAGGA
GGCGCCCGTCGGGTCCCAGGTCGCAGCCGTACATCTTC
TGGATGGTGTGAGACCCGG
CCTCGCTCTGGTTGTAGTAGCCGCGAAGGTTC
CGCAGGCTCTCTCGGTAGGTCTGTGTGTTGGCCTTGCAGATCCGTGTGTTCCGGTCC
CAATACTCCGGACCCTCCTGCTCCACCCACGGCGCCCGCGGCTCCTCTCTCGGACTC
TCGGCGTCGCTGTCGAACCGCACGAACTGCGTGTCGTCCACGTAGCCCACGGA
CATGAAGCGGGGCTGCCCGCGGCCGGGCCGGGACACGGC
GGTGTAGAAATACCTCATGGAGTGCGAG
CCGGCCCAGGTCTGGGTCAGGGCCAGGGCC
CCTG
>'CA13-3.ab1'
GCCTGGTCTCCACGAGCTCCGTGTCCTGAGTTTGGTCCTCCCCATCCCGC
CGCCAGGTCAGTGTGATCTCCGCAGGGTAGAAGCCCAGGGCCCAGCACCTCAG
GGTGGCCTCATGGTCAGAGACGGGGTGGTGGGTCACATGTGTCTTGGGGGGGTCCGCG
CGCTGCAGCGTCTCCTTCCCGTTCTCCAGGTATCTGCGGAGCCACTCCAGGCACTCGCC
CTCCAGGTAGGTTCTGTGCTGCTCCGCCGCACCCGCCGCCTCCCACTTCCGCTGG
GTGTTCTGAGCCGCCATGTCCGCGGCCGTCCAGGAGCGCAGGT
CCTCGTTCAGGGCGATGTAATCCCTGCCGTCGTAGGCGTACTGTTCATACCCGCGGAGGA
GGCGCCCGTCGGGTCCCAGGTCGCAGCCGTACATCTTC
TGGATGGTGTGAGACCCGG
CCTCGCTCTGGTTGTAGTAGCCGCGAAGGTTC
CGCAGGCTCTCTCGGTAGGTCTGTGTGTTGGCCTTGCAGATCCGTGTGTTCCGGTCC
CAATACTCCGGACCCTCCTGCTCCACCCACGGCGCCCGCGGCTCCTCTCTCGGACTC
TCGGCGTCGCTGTCGAACCGCACGAACTGCGTGTCGTCCACGTAGCCCACGGA
CATGAAGCGGGGCTGCCCGCGGCCGGGCCGGGACACGGC
GGTGTAGAAATACCTCATGGAGTGCGAG
CCGGCCCAGGTCTGGGTCAGGGCCAGGGCC
CCTG
>'CA13-31.ab1'
GCCTGGTCTCCACGAGCTCCGTGTCCTGAGTTTGGTCCTCCCCATCCCGC
CGCCAGGTCAGTGTGATCTCCGCAGGGTAGAAGCCCAGGGCCCAGCACCTCAG
GGTGGCCTCATGGTCAGAGACGGGGTGGTGGGTCACATGTGTCTTGGGGGGGTCCGCG
CGCTGCAGCGTCTCCTTCCCGTTCTCCAGGTATCTGCGGAGCCACTCCAGGCACTCGCC
CTCCAGGTAGGTTCTGTGCTGCTCCGCCGCACCCGCCGCCTCCCACTTCCGCTGG
GTGTTCTGAGCCGCCATGTCCGCGGCCGTCCAGGAGCGCAGGT
CCACGTTCAGGGCGATGTAATCCCTGCCGTCGTAGGCGTACTGTTCATACCCGCGGAGGA
GGCGCCCGTCGGGTCCCAGGTCGCAGCCGTACATCTTC
TGGATGGTGTGAGACCCGG
CCTCGCTCTGGTTGTAGTAGCCGCGAAGGTTC
CGCAGGCTCTCTCGGTAGGTCTGTGTGTTGGCCTTGCAGATCCGTGTGTTCCGGTCC
CAATACTCCGGACCCTCCTGCTCCACCCACGGCGCCCGCGGCTCCTCTCTCGGACTC
TCGGCGTCGCTGTCGAACCGCACGAACTGCGTGTCGTCCACGTAGCCCACGGA
CATGAAGCGGGGCTGCCCGCGGCCGGGCCGGGACACGGC
GGTGTAGAAATACCTCATGGAGTGCGAG
CCGGCCCAGGTCTGGGTCAGGGCCAGGGCC
CCTG
>'CA13-32.ab1'
GCCTGGTCTCCACGAGCTCCGTGTCCTGAGTTTGGTCCTCCCCATCCCGC
CGCCAGGTCAGTGTGATCTCCGCAGGGTAGAAGCCCAGGGCCCAGCACCTCAG
GGTGGCCTCATGGTCAGAGACGGGGTGGTGGGTCACATGTGTCTTGGGGGGGTCCGCG
CGCTGCAGCGTCTCCTTCCCGTTCTCCAGGTATCTGCGGAGCCACTCCAGGCACTCGCC
CTCCAGGTAGGTTCTGTGCTGCTCCGCCGCACCCGCCGCCTCCCACTTCCGCTGG
GTGTTCTGAGCCGCCATGTCCGCGGCCGTCCAGGAGCGCAGGT
CCACGTTCAGGGCGATGTAATCCCTGCCGTCGTAGGCGTACTGTTCATACCCGCGGAGGA
GGCGCCCGTCGGGTCCCAGGTCGCAGCCGTACATCTTC
TGGATGGTGTGAGACCCGG
CCTCGCTCTGGTTGTAGTAGCCGCGAAGGTTC
CGCAGGCTCTCTCGGTAGGTCTGTGTGTTGGCCTTGCAGATCCGTGTGTTCCGGTCC
CAATACTCCGGACCCTCCTGCTCCACCCACGGCGCCCGCGGCTCCTCTCTCGGACTC
TCGGCGTCGCTGTCGAACCGCACGAACTGCGTGTCGTCCACGTAGCCCACGGA
CATGAAGCGGGGCTGCCCGCGGCCGGGCCGGGACACGGC
GGTGTAGAAATACCTCATGGAGTGCGAG
CCGGCCCAGGTCTGGGTCAGGGCCAGGGCC
CCTG
>'CA13-33.ab1'
GCCTGGTCTCCACGAGCTCCGTGTCCTGAGTTTGGTCCTCCCCATCCCGC
CGCAGGTCAGTGTGATCTCCGCAGGGTAGAAGCCCAGGGCCCAGCACCTCAG
GGTGGCCTCATGGTCAGAGACGGGGTGGTGGGTCACATGTGTCTTGGGGGGGTCCGCG
CGCTGCAGCGTCTCCTTCCCGTTCTCCAGGTATCTGCGGAGCCACTCCAGGCACTCGCC
CTCCAGGTAGGTTCTGTGCTGCTCCGCCGCACCCGCCGCCTCCCACTTCCGCTGT
GTGTTCTGAGCCGCCATGTCCGCGGCCGTCCAGGAGCGCAGGT
CCTCGTTCAGGGCGATGTAATCCCTGCCGTCGTAGGCGTACTGTTCATACCCGCGGAGGA
GGCGCCCGTCGGGTCCCAGGTCGCAGCCGTACATCTTC
TGGATGGTGTGAGACCCGG
CCTCGCTCTGGTTGTAGTAGCCGCGAAGGTTC
CGCAGGCTCTCTCGGTAGGTCTGTGTGTTGGCCTTGCAGATCCGTGTGTTCCGGTCC
CAATACTCCGGACCCTCCTGCTCCACCCACGGCGCCCGCGGCTCCTCTCTCGGACTC
TCGGCGTCGCTGTCGAACCGCACGAACTGCGTGTCGTCCACGTAGCCCACGGA
CATGAAGCGGGGCTGCCCGCGGCCGGGCCGGGACACGGC
GGTGTAGAAATACCTCATGGAGTGCGAG
CCGGCCCAGGTCTGGGTCAGGGCCAGGGCC
CCTG
>'CA13-37.ab1'
GCCTGGTCTCCACGAGCTCCGTGTCCTGAGTTTGGTCCTCCCCATCCCGC
TGCCATGTCAGTGTGATCTCCGCAGGGTAGAAGCCCAGGGCCCAGCACCTCAG
GGTGGCCTCATGATCAGAGACGGGGTGGTGGGTCACATGTGTCTTGGGGGGGTCCGCG
CGCTGCAGCGTCTCCTTCCCGTTCTCCAGGTATCTGCGGAGCCACTCCAGGCACTCGCC
CTCCAGGTAGGCTCTCATCTGCTCCGTCCAACCGGCCGCCTCCCACTTCCGCTGG
GTGTTCTGAGCCGCCATGTCCGCGGCGGTCCAGGAGCGCAGGT
CCTCGTTCAGGGCGATGTAATCCCTGCCGTCGTAGGCGGACTGGTCATACCCGCGGAGGA
GGCGCCCGTCGGGCCCCAGGTCGCAGCCGTACATTACC
TGGATGGTGTGAGACCCGG
CCTCGCTCTGGTTGTAGTAGCGGAGCGCGGTC
CGCAGGTTCACTCTGTAGTTCTGTGCGGTGTCCTTGGCTTTCCGTGTCTCCTGGTCC
CAATACTCCGGCCCCTCCTGCTCCACCCACGGCGCCCGCGGCTCCATCCTCGGACTC
TCGGCGTCGCTGTCGAACCGCACGAACTGCGTGTCGTCCACGTAGCCCACGGC
GAAGAAGCGGGGCTGCCCGCGGCCGGGCCGGGACATGGA
GGTGTAGAAATACCTCATGGAGTGGGAG
CCGGCCCAGGTCTGGGTCAGGGCCAGCGCC
CCGG
>'CA13-38.ab1'
GCCTGGTCTCCACGAGCTCCGTGTCCTGAGTTTGGTCCTCCCCATCCCGC
CGCCAGGTCAGTGTGATCTCCGCAGGGTAGAAGCCCAGGGCCCAGCACCTCAG
GGTGGCCTCATGGTCAGAGACGGGGTGGTGGGTCACATGTGTCTTGGGGGGGTCCGCG
CGCTGCAGCGTCTCCTTCCCGTTCTcCAGGTATCTGCGGAGCCACTCCAGGCACTCGCC
CTCCAGGTAGGTTCTGTGCTGCTCCGCCGCACCCGCCGCCTCCCACTTCCGCTGG
GTGTTCTGAGCCGCCATGTCCGCGGCCGTCCAGGAGCGCAGGT
CCTCGTTCAGGGCGATGTAATCCCTGCCGTCGTAGgCGTACTGTTCATACCCGCGGAGGA
GGCGCCCGTCGGGTCCCAGGTCGCAGCCGTACATCTTC
TGGATGGTGTGAGACCCGG
CCTCGCTCTGGTTGTAGTAGCCGCGAAGGTTC
CGCAGGCTCTCTCGGTAGGTCTGTGTGTTGGCCTTGCAGATCCGTGTGTTCCGGTCC
CAATACTCCGGACCCTCCTGCTCCACCCACGGCGCCCGCGGCTCCTCTCTCGGACTC
TCGGCGTCGCTGTCGAACCGCACGAACTGCGTGTCGTCCACGTAGCCCACGGA
CATGAAGCGGGGCTGCCCGCGGCCGGGCCGGGACACGGC
GGTGTAGAAATACCTCATGGAGTGCGAG
CCGGCCCAGGTCTGGGTCAGGGCCAGGGCC
CCTG
>'CA13-39.ab1'
GCCTGGTCTCCACGAGCTCCGTGTCCTGAGTTTGGTCCTCCCCATCCCGC
CGCCAGGTCAGTGTGATCTCCGCAGGGTAGAAGCCCAGGGCCCAGCACCTCAG
GGTGGCCTCATGGTCAGAGACGGGGTGGTGGGTCACATGTGTCTTGGGGGGGTCCGCG
CGCTGCAGCGTCTCCTTCCCGTTCTCCAGGTATCTGCGGAGCCACTCCAGGCACTCGCC
CTCCAGGTAGGTTCTGTGCTGCTCCGCCGCACCCGCCGCCTCCCACTTCCGCTGG
GTGTTCTGAGCCGCCATGTCCGCGGCCGTCCAGGAGCGCAGGT
CCTCGTTCAGGGCGATGTAATCCCTGCCGTCGTAGGCGTACTGTTCATACCCGCGGAGGA
GGCGCCCGTCGGGTCCCAGGTCGCAGCCGTACATCTTC
TGGATGGTGTGAGACCCGG
CCTCGCTCTGGTTGTAGTAGCCGCGAAGGTTC
CGCAGGCTCTCTCGGTAGGTCTGTGTGTTGGCCTTGCAGATCCGTGTGTTCCGGTCC
CAATACTCCGGACCCTCCTGCTCCACCCACGGCGCCCGCGGCTCCTCTCTCGGACTC
TCGGCGTCGCTGTCGAACCGCACGAACTGCGTGTCGTCCACGTAGCCCACGGA
CATGAAGCGGGGCTGCCCGCGGCCGGGCCGGGACACGGC
GGTGTAGAAATACCTCATGGAGTGCGAG
CCGGCCCAGGTCTGGGTCAGGGCCAGGGCC
CCTG
>'CA13-4.ab1'
GCCTGGTCTCCACGAGCTCCGTGTCCTGAGTTTGGTCCTCCCCATCCCGC
TGCCATGTCAGTGTGATCTCCGCAGGGTAGAAGCCCAGGGCCCAGCACCTCAG
GGTGGCCTCATGATCAGAGACGGGGTGGTGGGTCACATGTGTCTTGGGGGGGTCCGCG
CGCTGCAGCGTCTCCTTCCCGTTCTCCAGGTATCTGCGGAGCCACTCCAGGCACTCGCC
CTCCAGGTAGGCTCTCATCTGCTCCGTCCAACCGGCCGCCTCCCACTTCCGCTGG
GTGTTCTGAGCCGCCATGTCCGCGGCGGTCCAGGAGCGCAGGT
CCTCGTTCAGGGCGATGTAATCCCTGCCGTCGTAGGCGGACTGGTCATACCCGCGGAGGA
GGCGCCCGTCGGGCCCCAGGTCGCAGCCGTACATTACC
TGGATGGTGTGAGACCCGG
CCTCGCTCTGGTTGTAGTAGCGGAGCGCGGTC
CGCAGGTTCACTCTGTAGTTCTGTGCGGTGTCCTTGGCTTTCCGTGTCTCCTGGTCC
CAATACTCCGGCCCCTCCTGCTCCACCCACGGCGCCCGCGGCTCCATCCTCGGACTC
TCGGCGTCGCTGTCGAACCGCACGAACTGCGTGTCGTCCACGTAGCCCACGGC
GAAGAAGCGGGGCTGCCCGCGGCCGGGCCGGGACATGGA
GGTGTAGAAATACCTCATGGAGTGGGAG
CCGGCCCAGGTCTGGGTCAGGGCCAGCGCC
CCGG
>'CA13-40.ab1'
GCCTGGTCTCCACGAGCTCCGTGTCCTGAGTTTGGTCCTCCCCATCCCGC
CGCAGGTCAGTGTGATCTCCGCAGGGTAGAAGCCCAGGGCCCAGCACCTCAG
GGTGGCCTCATGGTCAGAGACGGGGTGGTGGGTCACATGTGTCTTGGGGGGGTCCGCG
CGCTGCAGCGTCTCCTTCCCGTTCTCCAGGTATCTGCGGAGCCACTCCAGGCACTCGCC
CTCCAGGTAGGTTCTGTGCTGCTCCGCCGCACCCGCCGCCTCCCACTTCCGCTGT
GTGTTCTGAGCCGCCATGTCCGCGGCCGTCCAGGAGCGCAGGT
CCTCGTTCAGGGCGATGTAATCCCTGCCGTCGTAGGCGTACTGTTCATACCCGCGGAGGA
GGCGCCCGTCGGGTCCCAGGTCGCAGCCGTACATCTTC
TGGATGGTGTGAGACCCGG
CCTCGCTCTGGTTGTAGTAGCCGCGAAGGTTC
CGCAGGCTCTCTCGGTAGGTCTGTGTGTTGGCCTTGCAGATCCGTGTGTTCCGGTCC
CAATACTCCGGACCCTCCTGCTCCACCCACGGCGCCCGCGGCTCCTCTCTCGGACTC
TCGGCGTCGCTGTCGAACCGCACGAACTGCGTGTCGTCCACGTAGCCCACGGA
CATGAAGCGGGGCTGCCCGCGGCCGGGCCGGGACACGGC
GGTGTAGAAATACCTCATGGAGTGCGAG
CCGGCCCAGGTCTGGGTCAGGGCCAGGGCC
CCTG
>'CA13-5.ab1'
GCCTGGTCTCCACGAGCTCCGTGTCCTGAGTTTGGTCCTCCCCATCCCGC
CGCCAGGTCAGTGTGATCTCCGCAGGGTAGAAGCCCAGGGCCCAGCACCTCAG
GGTGGCCTCATGGTCAGAGACGGGGTGGTGGGTCACATGTGTCTTGGGGGGGTCCGCG
CGCTGCAGCGTCTCCTTCCCGTTCTCCAGGTATCTGCGGAGCCACTCCAGGCACTCGCC
CTCCAGGTAGGTTCTGTGCTGCTCCGCCGCACCCGCCGCCTCCCACTTCCGCTGG
GTGTTCTGAGCCGCCATGTCCGCGGCCGTCCAGGAGCGCAGGT
CCTCGTTCAGGGCGATGTAATCCCTGCCGTCGTAGGCGTACTGTTCATACCCGCGGAGGA
GGCGCCCGTCGGGTCCCAGGTCGCAGCCGTACATCTTC
TGGATGGTGTGAGACCCGG
CCTCGCTCTGGTTGTAGTAGCCGCGAAGGTTC
CGCAGGCTCTCTCGGTAGGTCTGTGTGTTGGCCTTGCAGATCCGTGTGTTCCGGTCC
CAATACTCCGGACCCTCCTGCTCCACCCACGGCGCCCGCGGCTCCTCTCTCGGACTC
TCGGCGTCGCTGTCGAACCGCACGAACTGCGTGTCGTCCACGTAGCCCACGGA
CATGAAGCGGGGCTGCCCGCGGCCGGGCCGGGACACGGC
GGTGTAGAAATACCTCATGGAGTGCGAG
CCGGCCCAGGTCTGGGTCAGGGCCAGGGCC
CCTG
>'CA13-6.ab1'
GCCTGGTCTCCACGAGCTCCGTGTCCTGAGTTTGGTCCTCCCCATCCCGC
CGCCAGGTCAGTGTGATCTCCGCAGGGTAGAAGCCCAGGGCCCAGCACCTCAG
GGTGGCCTCATGGTCAGAGACGGGGTGGTGGGTCACATGTGTCTTGGGGGGGTCCGCG
CGCTGCAGCGTCTCCTTCCCGTTCTCCAGGTATCTGCGGAGCCACTCCAGGCACTCGCC
CTCCAGGTAGGTTCTGTGCTGCTCCGCCGCACCCGCCGCCTCCCACTTCCGCTGG
GTGTTCTGAGCCGCCATGTCCGCGGCCGTCCAGGAGCGCAGGT
CCTCGTTCAGGGCGATGCAATCCCTGCCGTCGTAGGCGTACTGTTCATACCCGCGGAGGA
GGCGCCCGTCGGGTCCCAGGTCGCAGCCGTACATCTTC
TGGATGGTGTGAGACCCGG
CCTCGCTCTGGTTGTAGTAGCCGCGAAGGTTC
CGCAGGCTCTCTCGGTAGGTCTGTGTGTTGGCCTTGCAGATCCGTGTGTTCCGGTCC
CAATACTCCGGACCCTCCTGCTCCACCCACGGCGCCCGCGGCTCCTCTCTCGGACTC
TCGGCGTCGCTGTCGAACCGCACGAACTGCGTGTCGTCCACGTAGCCCACGGA
CATGAAGCGGGGCTGCCCGCGGCCGGGCCGGGACACGGC
GGTGTAGAAATACCTCATGGAGTGCGAG
CCGGCCCAGGTCTGGGTCAGGGCCAGGGCC
CCTG
>'CA13-7.ab1'
GCCTGGTCTCCACGAGCTCCGTGTCCTGAGTTTGGTCCTCCCCATCCCGC
CGCCAGGTCAGTGTGATCTCCGCAGGGTAGAAGCCCAGGGCCCAGCACCTCAG
GGTGGCCTCATGGTCAGAGACGGGGTGGTGGGTCACATGTGTCTTGGGGGGGTCCGCG
CGCTGCAGCGTCTCCTTCCCGTTCTCCAGGTATCTGCGGAGCCACTCCAGGCACTCGCC
CTCCAGGTAGGTTCTGTGCTGCTCCGCCGCACCCGCCGCCTCCCACTTCCGCTGG
GTGTTCTGAGCCGCCATGTCCGCGGCCGTCCAGGAGCGCAGGT
CCTCGTTCAGGGCGATGTAATCCCTGCCGTCGTAGGCGTACTGTTCATACCCGCGGAGGA
GGCGCCCGTCGGGTCCCAGGTCGCAGCCGTACATCTTC
TGGATGGTGTGAGACCCGG
CCTCGCTCTGGTTGTAGTAGCCGCGAAGGTTC
CGCAGGCTCTCTCGGTAGGTCTGTGTGTTGGCCTTGCAGATCCGTGTGTTCCGGTCC
CAATACTCCGGACCCTCCTGCTCCACCCACGGCGCCCGCGGCTCCTCTCTCGGACTC
TCGGCGTCGCTGTCGAACCGCACGAACTGCGTGTCGTCCACGTAGCCCACGGA
CATGAAGCGGGGCTGCCCGCGGCCGGGCCGGGACACGGC
GGTGTAGAAATACCTCATGGAGTGCGAG
CCGGCCCAGGTCTGGGTCAGGGCCAGGGCC
CCTG
>'CA13-8.ab1'
GCCTGGTCTCCACGAGCTCCGTGTCCTGAGTTTGGTCCTCCCCATCCCGC
TGCCATGTCAGTGTGATCTCCGCAGGGTAGAAGCCCAGGGCCCAGCACCTCAG
GGTGGCCTCATGGTCAGAGACGGGGTGGTGGGTCACATGTGTCTTGGGGGGGTCCGCG
CGCTGCAGCGTCTCCTTCCCGTTCTCCAGGTATCTGCGGAGCCACTCCAGGCACTCGCC
CTCCAGGTAGGTTCTGTGCTGCTCCGCCGCACCCGCCGCCTCCCACTTCCGCTGG
GTGTTCTGAGCCGCCATGTCCGCGGCCGTCCAGGAGCGCAGGT
CCTCGTTCAGGGCGATGTAATCCCTGCCGTCGTAGGCGTACTGTTCATACCCGCGGAGGA
GGCGCCCGTCGGGTCCCAGGTCGCAGCCGTACATCTTC
TGGATGGTGTGAGACCCGG
CCTCGCTCTGGTTGTAGTAGCCGCGAAGGTTC
CGCAGGCTCTCTCGGTAGGTCTGTGTGTTGGCCTTGCAGATCCGTGTGTTCCGGTCC
CAATACTCCGGACCCTCCTGCTCCACCCACGGCGCCCGCGGCTCCTCTCTCGGACTC
TCGGCGTCGCTGTCGAACCGCACGAACTGCGTGTCGTCCACGTAGCCCACGGA
CATGAAGCGGGGCTGCCCGCGGCCGGGCCGGGACACGGC
GGTGTAGAAATACCTCATGGAGTGCGAG
CCGGCCCAGGTCTGGGTCAGGGCCAGGGCC
CCTG
>'CA13-9.ab1'
GCCTGGTCTCCACGAGCTCCGTGTCCTGAGTTTGGTCCTCCCCATCCCGC
CGCCAGGTCAGTGTGATCTCCGCAGGGTAGAAGCCCAGGGCCCAGCACCTCAG
GGTGGCCTCATGGTCAGAGACGGGGTGGTGGGTCACATGTGTCTTGGGGGGGTCCGCG
CGCTGCAGCGTCTCCTTCCCGTTCTCCAGGTATCTGCGGAGCCACTCCAGGCACTCGCC
CTCCAGGTAGGTTCTGTGCTGCTCCGCCGCACCCGCCGCCTCCCACTTCCGCTGG
GTGTTCTGAGCCGCCATGTCCGCGGCCGTCCAGGAGCGCAGGT
CCTCGTTCAGGGCGATGTAATCCCTGCCGTCGTAGGCGTACTGTTCATACCCGCGGAGGA
GGCGCCCGTCGGGTCCCAGGTCGCAGCCGTACATCTTC
TGGATGGTGTGAGACCCGG
CCTCGCTCTGGTTGTAGTAGCCGCGAAGGTTC
CGCAGGCTCTCTCGGTAGGTCTGTGTGTTGGCCTTGCAGATCCGTGTGTTCCGGTCC
CAATACTCCGGACCCTCCTGCTCCACCCACGGCGCCCGCGGCTCCTCTCTCGGACTC
TCGGCGTCGCTGTCGAACCGCACGAACTGCGTGTCGTCCACGTAGCCCACGGA
CATGAAGCGGGGCTGCCCGCGGCCGGGCCGGGACACGGC
GGTGTAGAAATACCTCATGGAGTGCGAG
CCGGCCCAGGTCTGGGTCAGGGCCAGGGCC
CCTG
>'CA15-1.ab1'
GCCTGGTCTCCACGAGCTCCGTGTCCTGAGTTTGGTCCTCCCCGTCCCGC
TGCCAGGTCAGTGTGATCTCCGCAGGGTAGAAGCCCAGGGCCCAGCACCTCAG
GGTGGCCTCATGATCAGAGACGGGGTGGTGGGTCACATGTGTCTTGGGGGGGTCCGCG
CGCTGCAGCGTCTCCTTCCCGTTCTCCAGGTGTCTGCGGAGCCACTCCAGGCACTTGCC
CTCCAGGTAGACTCTGTCCTGCTCCGCCACACCCGCCGCCTCCCACTTGCGCTGG
GTGTTCTGAGCCGCCAAGTCCGCGGCCGTCCAGGAGCGCAGGT
CGTCGTTCAGGGCGATGTAATCCTTGCCGTCGTAGGCGGACTGGTCATACCCGCGGAGGA
GGCGCCCGTCGGGCCCCAGGTCGCAGCCGTACATCGTC
TGGAAGGTGTGAGACCCGG
CCTCGCTCTGGTTGTAGTAGCCGCGCAGGTTC
CGCAGGGCCACTGGGGCATTCTGTGTCTCGGCCTTCATGATCCGTGTGCTCCGGTCC
CAATACTCCGGCCCCTCCTGCTCCACCCACGGCGCCCGCGGCTCCATCCTCTGGCTC
GCGGCGTCGCTGTCGAACCGCACGAACTGCGTGTCGTCCACGTAGCCCACGGC
GACGAAGCGGGGCTCCCCGCGGCCAGGCCGGGACATGTA
GGTGTAGAAATAGCTCATGGAGTGGGAG
CCCGCCCGGGTCTGGGTCAGGGCCAGGACC
CCTG
>'CA15-10.ab1'
GCCTGGTCTCCACGAGCTCCGTGTCCTGAGTTTGGTCCTCCCCATCCCGC
TGCCAGGTCAGTGTGATCTCCGCAGGGTAGAAGCCCAGGGCCCAGCACCTCAG
GGTGGCCTCATGGTCAGAGACGGGGTGGTGGGTCACATGTGTCTTGGGGGGGTCCGCG
CGCTGCAGCGTCTCCTTCCCGTTCTCCAGGTGTCTGCGGAGCCACTCCAGGCACTCGCC
CTCCAGGTAGGCTCTCATCTGCTCCGCCGCACCCGCCGCCTCCCACTTGCGCTGG
GTGTTCTGAGCCGCCATGTCCGCCGCGGTCCAGGAGCGCAGGT
CCTCGTTCAGGGCGATGTAATCCCTGCCGTCGTAGGCGAACTGTTCATACCCGCGGAGGA
GGCGCCCGTCGGGCCCCAGGTCGCAGCCGTACATCCTC
TGGATGGTGTGAGACCCCG
CCTCGCTCTGGTTGTAGTAGCGGAGCAGGTTC
CGCAGGCTCTCTCGGTAGGTCTGTGTGTCGGCCTTGCAGATCCGTGTGTTCCGGTCC
CAATACTCCGGCCCCTCCTGCTCCACCCACGGCGCCCGCGGCTCCTCTCTCGGACTC
TCGGCGTCGCTGTCGAACCGCACGAACTGCGTGTCGTCCACGTAGCCCACGGA
GATGAAGCGGGGCTGCCCGCGGCCGGGCCGGGACATGGA
GGTGTAGAAATACCTCATGGAGTGGGAG
CCCGCCCAGGTCTCGGTCAGGGCCAGGACC
CCTG
>'CA15-11.ab1'
GCCTGGTCTCCACGAGCTCCGTGTCCTGAGTTTGGTCCTCCCCGTCCCGC
TGCCAGGTCAGTGTGGTCTCCGCAGGGTAGAAGCCCAGGGCCCAGCACCTCAG
GGTGGCCTCATGATCAGAGACGGGGTGGTGGGTCACATGTGTCTTGGGGGGGTCCGCG
CGCTGCAGCGTCTCCTTCCCGTTCTCCAGGTGTCTGCGGAGCCACTCCAGGCACTTGCC
CTCCAGGTAGACTCTGTCCTGCTCCGCCACACCCGCCGCCTCCCACTTGCGCTGG
GTGTTCTGAGCCGCCAAGTCCGCGGCCGTCCAGGAGCGCAGGT
CGTCGTTCAGGGCGATGTAATCCTTGCCGTCGTAGGCGGACTGGTCATACCCGCGGAGGA
GGCGCCCGTCGGGCCCCAGGTCGCAGCCGTACATCGTC
TGGAAGGTGTGAGACCCGG
CCTCGCTCTGGTTGTAGTAGCCGCGCAGGTTC
CGCAGGGCCACTGGGGCATTCTGTGTCTCGGCCTTCATGATCCGTGTGCTCCGGTCC
CAATACTCCGGCCCCTCCTGCTCCACCCACGGCGCCCGCGGCTCCATCCTCTGGCTC
GCGGCGTCGCTGTCGAACCGCACGAACTGCGTGTCGTCCACGTAGCCCACGGC
GACGAAGCGGGGCTCCCCGCGGCCAGGCCGGGACATGTA
GGTGTAGAAATAGCTCATGGAGTGGGAG
CCCGCCCGGGTCTGGGTCAGGGCCAGGACC
CCTG
>'CA15-12.ab1'
GCCTGGTCTCCACGAGCTCCGTGTCCTGAGTTTGGTCCTCCCCATCCCGC
TGCCAGGTCAGTGTGATCTCCGCAGGGTAGAAGCCCAGGGCCCAGCACCTCAG
GGTGGCCTCATGGTCAGAGACGGGGTGGTGGGTCACATGTGTCTTGGGGGGGTCCGCG
CGCTGCAGCGTCTCCTTCCCGTTCTCCAGGTGTCTGCGGAGCCACTCCAGGCACTCGCC
CTCCAGGTAGGCTCTCATCTGCTCCGCCGCACCCGCCGCCTCCCACTTGCGCTGG
GTGTTCTGAGCCGCCATGTCCGCCGCGGTCCAGGAGCGCAGGT
CCTCGTTCAGGGCGATGTAATCCCTGCCGTCGTAGGCGAACTGTTCATACCCGCGGAGGA
GGCGCCCGTCGGGCCCCAGGTCGCAGCCGTACATCCTC
TGGATGGTGTGAGACCCCG
CCTCGCTCTGGTTGTAGTAGCGGAGCAGGTTC
CGCAGGCTCTCTCGGTAGGTCTGTGTGTCGGCCTTGCAGATCCGTGTGTTCCGGTCC
CAATACTCCGGCCCCTCCTGCTCCACCCACGGCGCCCGCGGCTCCTCTCTCGGACTC
TCGGCGTCGCTGTCGAACCGCACGAACTGCGTGTCGTCCACGTAGCCCACGGA
GATGAAGCGGGGCTGCCCGCGGCCGGGCCGGGACATGGA
GGTGTAGAAATACCTCATGGAGTGGGAG
CCCGCCCAGGTCTCGGTCAGGGCCAGGACC
CCTG
>'CA15-13.ab1'
GCCTGGTCTCCACGAGCTCCGTGTCCTGAGTTTGGTCCTCCCCATCCCGC
TGCCAGGTCAGTGTGATCTCCGCAGGGTAGAAGCCCAGGGCCCAGCACCTCAG
GGTGGCCTCATGGTCAGAGACGGGGTGGTGGGTCACATGTGTCTTGGGGGGGTCCGCG
CGCTGCAGCGTCTCCTTCCCGTTCTCCAGGTGTCTGCGGAGCCACTCCAGGCACTCGCC
CTCCAGGTAGGCTCTCATCTGCTCCGCCGCACCCGCCGCCTCCCACTTGCGCTGG
GTGTTCTGAGCCGCCATGTCCGCCGCGGTCCAGGAGCGCAGGT
CCTCGTTCAGGGCGATGTAATCCCTGCCGTCGTAGGCGAACTGTTCATACCCGCGGAGGA
GGCGCCCGTCGGGCCCCAGGTCGCAGCCGTACATCCTC
TGGATGGTGTGAGACCCCG
CCTCGCTCTGGTTGTAGTAGCGGAGCAGGTTC
CGCAGGCTCTCTCGGTAGGTCTGTGTGTCGGCCTTGCAGATCCGTGTGTTCCGGTCC
CAATACTCCGGCCCCTCCTGCTCCACCCACGGCGCCCGCGGCTCCTCTCTCGGACTC
TCGGCGTCGCTGTCGAACCGCACGAACTGCGTGTCGTCCACGTAGCCCACGGA
GATGAAGCGGGGCTGCCCGCGGCCGGGCCGGGACATGGA
GGTGTAGAAATACCTCATGGAGTGGGAG
CCCGCCCAGGTCTCGGTCAGGGCCAGGACC
CCTG
>'CA15-14.ab1'
GCCTGGTCTCCACGAGCTCCGTGTCCTGAGTTTGGTCCTCCCCGTCCCGC
TGCCAGGTCAGTGTGATCTCCGCAGGGTAGAAGCCCAGGGCCCAGCACCTCAG
GGTGGCCTCATGATCAGAGACGGGGTGGTGGGTCACATGTGTCTTGGGGGGGTCCGCG
CGCTGCAGCGTCTCCTTCCCGTTCTCCAGGTGTCTGCGGAGCCACTCCAGGCACTTGCC
CTCCAGGTAGACTCTGTCCTGCTCCGCCACACCCGCCGCCTCCCACTTGCGCTGG
GTGTTCTGAGCCGCCAAGTCCGCGGCCGTCCAGGAGCGCAGGT
CGTCGTTCAGGGCGATGTAATCCTTGCCGTCGTAGGCGGACTGGTCATACCCGCGGAGGA
GGCGCCCGTCGGGCCCCAGGTCGCAGCCGTACATCGTC
TGGAAGGTGTGAGACCCGG
CCTCGCTCTGGTTGTAGTAGCCGCGCAGGTTC
CGCAGGGCCACTGGGGCATTCTGTGTCTCGGCCTTCATGATCCGTGTGCTCCGGTCC
CAATACTCCGGCCCCTCCTGCTCCACCCACGGCGCCCGCGGCTCCATCCTCTGGCTC
GCGGCGTCGCTGTCGAACCGCACGAACTGCGTGTCGTCCACGTAGCCCACGGC
GACGAAGCGGGGCTCCCCGCGGCCAGGCCGGGACATGTA
GGTGTAGAAATAGCTCATGGAGTGGGAG
CCCGCCCGGGTCTGGGTCAGGGCCAGGACC
CCTG
>'CA15-15.ab1'
GCCTGGTCTCCACGAGCTCCGTGTCCTGAGTTTGGTCCTCCCCATCCCGC
TGCCAGGTCAGTGTGATCTCCGCAGGGTAGAAGCCCAGGGCCCAGCACCTCAG
GGTGGCCTCATGGTCAGAGACGGGGTGGTGGGTCACATGTGTCTTGGGGGGGTCCGCG
CGCTGCAGCGTCTCCTTCCCGTTCTCCAGGTGTCTGCGGAGCCACTCCAGGCACTCGCC
CTCCAGGTAGGCTCTCATCTGCTCCGCCGCACCCGCCGCCTCCCACTTGCGCTGG
GTGTTCTGAGCCGCCATGTCCGCCGCGGTCCAGGAGCGCAGGT
CCTCGTTCAGGGCGATGTAATCCCTGCCGTCGTAGGCGAACTGTTCATACCCGCGGAGGA
GGCGCCCGTCGGGCCCCAGGTCGCAGCCGTACATCCTC
TGGATGGTGTGAGACCCCG
CCTCGCTCTGGTTGTAGTAGCGGAGCAGGTTC
CGCAGGCTCTCTCGGTAGGTCTGTGTGTCGGCCTTGCAGATCCGTGTGTTCCGGTCC
CAATACTCCGGCCCCTCCTGCTCCACCCACGGCGCCCGCGGCTCCTCTCTCGGACTC
TCGGCGTCGCTGTCGAACCGCACGAACTGCGTGTCGTCCACGTAGCCCACGGA
GATGAAGCGGGGCTGCCCGCGGCCGGGCCGGGACATGGA
GGTGTAGAAATACCTCATGGAGTGGGAG
CCCGCCCAGGTCTCGGTCAGGGCCAGGACC
CCTG
>'CA15-16.ab1'
GCCTGGTCTCCACGAGCTCCGTGTCCTGAGTTTGGTCCTCCCCGTCCCGC
TGCCAGGTCAGTGTGATCTCCGCAGGGTAGAAGCCCAGGGCCCAGCACCTCAG
GGTGGCCTCATGATCAGAGACGGGGTGGTGGGTCACATGTGTCTTGGGGGGGTCCGCG
CGCTGCAGCGTCTCCTTCCCGTTCTCCAGGTGTCTGCGGAGCCACTCCAGGCACTTGCC
CTCCAGGTAGACTCTGTCCTGCTCCGCCACACCCGCCGCCTCCCACTTGCGCTGG
GTGTTCTGAGCCGCCAAGTCCGCGGCCGTCCAGGAGCGCAGGT
CGTCGTTCAGGGCGATGTAATCCTTGCCGTCGTAGGCGGACTGGTCATACCCGCGGAGGA
GGCGCCCGTCGGGCCCCAGGTCGCAGCCGTACATCGTC
TGGAAGGTGTGAGACCCGG
CCTCGCTCTGGTTGTAGTAGCCGCGCAGGTTC
CGCAGGGCCACTGGGGCATTCTGTGTCTCGGCCTTCATGATCCGTGTGCTCCGGTCC
CAATACTCCGGCCCCTCCTGCTCCACCCACGGCGCCCGCGGCTCCATCCTCTGGCTC
GCGGCGTCGCTGTCGAACCGCACGAACTGCGTGTCGTCCACGTAGCCCACGGC
GACGAAGCGGGGCTCCCCGCGGCCAGGCCGGGACATGTA
GGTGTAGAAATAGCTCATGGAGTGGGAG
CCCGCCCGGGTCTGGGTCAGGGCCAGGACC
CCTG
>'CA15-17.ab1'
GCCTGGTCTCCACGAGCTCCGTGTCCTGAGTTTGGTCCTCCCCATCCCGC
TGCCAGGTCAGTGTGATCTCCGCAGGGTAGAAGCCCAGGGCCCAGCACCTCAG
GGTGGCCTCATGGTCAGAGACGGGGTGGTGGGTCACATGTGTCTTGGGGGGGTCCGCG
CGCTGCAGCGTCTCCTTCCCGTTCTCCAGGTGTCTGCGGAGCCACTCCAGGCACTCGCC
CTCCAGGTAGGCTCTCATCTGCTCCGCCGCACCCGCCGCCTCCCACTTGCGCTGG
GTGTTCTGAGCCGCCATGTCCGCCGCGGTCCAGGAGCGCAGGT
CCTCGTTCAGGGCGATGTAATCCCTGCCGTCGTAGGCGAACTGTTCATACCCGCGGAGGA
GGCGCCCGTCGGGCCCCAGGTCGCAGCCGTACATCCTC
TGGATGGTGTGAGACCCCG
CCTCGCTCTGGTTGTAGTAGCGGAGCAGGTTC
CGCAGGCTCTCTCGGTAGGTCTGTGTGTCGGCCTTGCAGATCCGTGTGTTCCGGTCC
CAATACTCCGGCCCCTCCTGCTCCACCCACGGCGCCCGCGGCTCCTCTCTCGGACTC
TCGGCGTCGCTGTCGAACCGCACGAACTGCGTGTCGTCCACGTAGCCCACGGA
GATGAAGCGGGGCTGCCCGCGGCCGGGCCGGGACATGGA
GGTGTAGAAATACCTCATGGAGTGGGAG
CCCGCCCAGGTCTCGGTCAGGGCCAGGACC
CCTG
>'CA15-18.ab1'
GCCTGGTCTCCACGAGCTCCGTGTCCTGAGTTTGGTCCTCCCCGTCCCGC
TGCCAGGTCAGTGTGATCTCCGCAGGGTAGAAGCCCAGGGCCCAGCACCTCAG
GGTGGCCTCATGATCAGAGACGGGGTGGTGGGTCACATGTGTCTTGGGGGGGTCCGCG
CGCTGCAGCGTCTCCTTCCCGTTCTCCAGGTGTCTGCGGAGCCACTCCAGGCACTTGCC
CTCCAGGTAGACTCTGTCCTGCTCCGCCACACCCGCCGCCTCCCACTTGCGCTGG
GTGTTCTGAGCCGCCAAGTCCGCGGCCGTCCAGGAGCGCAGGT
CGTCGTTCAGGGCGATGTAATCCTTGCCGTCGTAGGCGGACTGGTCGTACCCGCGGAGGA
GGCGCCCGTCGGGCCCCAGGTCGCAGCCGTACATCGTC
TGGAAGGTGTGAGACCCGG
CCTCGCTCTGGTTGTAGTAGCCGCGCAGGTTC
CGCAGGGCCACTGGGGCATTCTGTGTCTCGGCCTTCATGATCCGTGTGCTCCGGTCC
CAATACTCCGGCCCCTCCTGCTCCACCCACGGCGCCCGCGGCTCCATCCTCTGGCTC
GCGGCGTCGCTGTCGAACCGCACGAACTGCGTGTCGTCCACGTAGCCCACGGC
GACGAAGCGGGGCTCCCCGCGGCCAGGCCGGGACATGTA
GGTGTAGAAATAGCTCATGGAGTGGGAG
CCCGCCCGGGTCTGGGTCAGGGCCAGGACC
CCTG
>'CA15-2.ab1'
GCCTGGTCTCCACGAGCTCCGTGTCCTGAGTTTGGTCCTCCCCGTCCCGC
TGCCAGGTCAGTGTGATCTCCGCAGGGTAGAAGCCCAGGGCCCAGCACCTCAG
GGTGGCCTCATGATCAGAGACGGGGTGGTGGGTCACATGTGTCTTGGGGGGGTCCGCG
CGCTGCAGCGTCTCCTTCCCGTTCTCCAGGTGTCTGCGGAGCCACTCCAGGCACTTGCC
CTCCAGGTAGACTCTGTCCTGCTCCGCCACACCCGCCGCCTCCCACTTGCGCTGG
GTGTTCTGAGCCGCCAAGTCCGCGGCCGTCCAGGAGCGCAGGT
CGTCGTTCAGGGCGATGTAATCCTTGCCGTCGTAGGCGGACTGGTCATACCCGCGGAGGA
GGCGCCCGTCGGGCCCCAGGTCGCAGCCGTACATCGTC
TGGAAGGTGTGAGACCCGG
CCTCGCTCTGGTTGTAGTAGCCGCGCAGGTTC
CGCAGGGCCACTGGGGCATTCTGTGTCTCGGCCTTCATGATCCGTGTGCTCCGGTCC
CAATACTCCGGCCCCTCCTGCTCCACCCACGGCGCCCGCGGCTCCATCCTCTGGCTC
GCGGCGTCGCTGTCGAACCGCACGAACTGCGTGTCGTCCACGTAGCCCACGGC
GACGAAGCGGGGCTCCCCGCGGCCAGGCCGGGACATGTA
GGTGTAGAAATAGCTCATGGAGTGGGAG
CCCGCCCGGGTCTGGGTCAGGGCCAGGACC
CCTG
>'CA15-20.ab1'
GCCTGGTCTCCACGAGCTCCGTGTCCTGAGTTTGGTCCTCCCCATCCCGC
TGCCAGGTCAGTGTGATCTCCGCAGGGTAGAAGCCCAGGGCCCAGCACCTCAG
GGTGGCCTCATGGTCAGAGACGGGGTGGTGGGTCACATGTGTCTTGGGGGGGTCCGCG
CGCTGCAGCGTCTCCTTCCCGTTCTCCAGGTGTCTGCGGAGCCACTCCAGGCACTCGCC
CTCCAGGTAGGCTCTCATCTGCTCCGCCGCACCCGCCGCCTCCCACTTGCGCTGG
GTGTTCTGAGCCGCCATGTCCGCCGCGGTCCAGGAGCGCAGGT
CCTCGTTCAGGGCGATGTAATCCCTGCCGTCGTAGGCGAACTGTTCATACCCGCGGAGGA
GGCGCCCGTCGGGCCCCAGGTCGCAGCCGTACATCCTC
TGGATGGTGTGAGACCCCG
CCTCGCTCTGGTTGTAGTAGCGGAGCAGGTTC
CGCAGGCTCTCTCGGTAGGTCTGTGTGTCGGCCTTGCAGATCCGTGTGTTCCGGTCC
CAATACTCCGGCCCCTCCTGCTCCACCCACGGCGCCCGCGGCTCCTCTCTCGGACTC
TCGGCGTCGCTGTCGAACCGCACGAACTGCGTGTCGTCCACGTAGCCCACGGA
GATGAAGCGGGGCTGCCCGCGGCCGGGCCGGGACATGGA
GGTGTAGAAATACCTCATGGAGTGGGAG
CCCGCCCAGGTCTCGGTCAGGGCCAGGACC
CCTG
>'CA15-21.ab1'
GCCTGGTCTCCACGAGCTCCGTGTCCTGAGTTTGGTCCTCCCCATCCCGC
TGCCAGGTCAGTGTGATCTCCGCAGGGTAGAAGCCCAGGGCCCAGCACCTCAG
GGTGGCCTCATGGTCAGAGACGGGGTGGTGGGTCACATGTGTCTTGGGGGGGTCCGCG
CGCTGCAGCGTCTCCTTCCCGTTCTCCAGGTGTCTGCGGAGCCACTCCAGGCACTCGCC
CTCCAGGTAGGCTCTCATCTGCTCCGCCGCACCCGCCGCCTCCCACTTGCGCTGG
GTGTTCTGAGCCGCCATGTCCGCCGCGGTCCAGGAGCGCAGGT
CCTCGTTCAGGGCGATGTAATCCCTGCCGTCGTAGGCGAACTGTTCATACCCGCGGAGGA
GGCGCCCGTCGGGCCCCAGGTCGCAGCCGTACATCCTC
TGGATGGTGTGAGACCCCG
CCTCGCTCTGGTTGTAGTAGCGGAGCAGGTTC
CGCAGGCTCTCTCGGTAGGTCTGTGTGTCGGCCTTGCAGATCCGTGTGTTCCGGTCC
CAATACTCCGGCCCCTCCTGCTCCACCCACGGCGCCCGCGGCTCCTCTCTCGGACTC
TCGGCGTCGCTGTCGAACCGCACGAACTGCGTGTCGTCCACGTAGCCCACGGA
GATGAAGCGGGGCTGCCCGCGGCCGGGCCGGGACATGGA
GGTGTAGAAATACCTCATGGAGTGGGAG
CCCGCCCAGGTCTCGGTCAGGGCCAGGACC
CCTG
>'CA15-3.ab1'
GCCTGGTCTCCACAAGCTCTGTGTCCTGAGTTTGGTCCTCCCCATCCCGC
TGCCAGGTCAGTGTGATCTCCGCAGGGTAGAAGCCCAGGGCCCAGCACCTCAG
GGTGGCCTCATGGTCAGAGACGGGGTGGTGGGTCACGTGTGTCTTTGGGGGATCCGCG
CGCTGCAGCGTCTCCTTCCCGTTCTCCAGGTATCTGCGGAGCCACTCCAGGCACGGCCC
CTCCAGGTAGGCTCTGTCCTGCTCCGCCACACCGGCCGCCTCCCACTTGCGCTGG
GTGTTCTGAGCCGCCATGTCCGCGGCGGTCCAGGAGCGCAGGT
CCTCGTTCAGGGCGATGTAATCCCTGCCGTCGTAGGCGTCCTGCCGGTACCCGCGGAGGA
GGCGCCCGTCGGGCCCCAGGTCGCAGCCGTACATTATC
TGGATGGTGTGAGACCCCG
CCTCGCTCTGGTTGTAGTAGCCGCGCAGGGTC
CCCAGGTCCACTCGGTCAGTCTGTGCGTGACCCTTGGCTTTCCGTGTCTCCTCTTCC
CAATACTCCGGCTCCTCCTGCTCTATCCACCGCGCCCGCGGCTCCATCCTCGGACTC
TCGGCGTCGCTGTCGAACCGCACGAACTGCGTGCCGTCCACGTAGCCCACGTA
GATGAAGCGGGGCTCCCCGCGGCCGGGCCGGGACACGGT
GGTGCTGAAATACCTCATGGAGTGCGAG
CCGGCCCAGGTCTCGGTCAGGGCCAGGGCC
CCCG
>'CA15-32.ab1'
GCCTGGTCTCCACGAGCTCCGTGTCCTGAGTTTGGTCCTCCCCATCCCGC
TGCCAGGTCAGTGTGATCTCCGCAGGGTAGAAGCCCAGGGCCCAGCACCTCAG
GGTGGCCTCATGGTCAGAGACGGGGTGGTGGGTCACATGTGTCTTGGGGGGGTCCGCG
CGCTGCAGCGTCTCCTTCCCGTTCTCCAGGTGTCTGCGGAGCCACTCCAGGCACTCGCC
CTCCAGGTAGGCTCTCATCTGCTCCGCCGCACCCGCCGCCTCCCACTTGCGCTGG
GTGTTCTGAGCCGCCATGTCCGCCGCGGTCCAGGAGCGCAGGT
CCTCGTTCAGGGCGATGTAATCCCTGCCGTCGTAGGCGAACTGTTCATACCCGCGGAGGA
GGCGCCCGTCGGGCCCCAGGTCGCAGCCGTACATCCTC
TGGATGGTGTGAGACCCCG
CCTCGCTCTGGTTGTAGTAGCGGAGCAGGTTC
CGCAGGCTCTCTCGGTAGGTCTGTGTGTCGGCCTTGCAGATCCGTGTGTTCCGGTCC
CAATACTCCGGCCCCTCCTGCTCCACCCACGGCGCCCGCGGCTCCTCTCTCGGACTC
TCGGCGTCGCTGTCGAACCGCACGAACTGCGTGTCGTCCACGTAGCCCACGGA
GATGAAGCGGGGCTGCCCGCGGCCGGGCCGGGACATGGA
GGTGTAGAAATACCTCATGGAGTGGGAG
CCCGCCCAGGTCTCGGTCAGGGCCAGGACC
CCTG
>'CA15-33.ab1'
GCCTGGTCTCCACGAGCTCCGTGTCCTGAGTTTGGTCCTCCCCGTCCCGC
TGCCAGGTCAGTGTGATCTCCGCAGGGTAGAAGCCCAGGGCCCAGCACCTCAG
GGTGGCCTCATGATCAGAGACGGGGTGGTGGGTCACATGTGTCTTGGGGGGGTCCGCG
CGCTGCAGCGTCTCCTTCCCGTTCTCCAGGTGTCTGCGGAGCCACTCCAGGCACTTGCC
CTCCAGGTAGACTCTGTCCTGCTCCGCCACACCCGCCGCCTCCCACTTGCGCTGG
GTGTTCTGAGCCGCCAAGTCCGCGGCCGTCCAGGAGCGCAGGT
CGTCGTTCAGGGCGATGTAATCCTTGCCGTCGTAGGCGGACTGGTCATACCCGCGGAGGA
GGCGCCCGTCGGGCCCCAGGTCGCAGCCGTACATCGTC
TGGAAGGTGTGAGACCCGG
CCTCGCTCTGGTTGTAGTAGCCGCGCAGGTTC
CGCAGGGCCACTGGGGCATTCTGTGTCTCGGCCTTCATGATCCGTGTGCTCCGGTCC
CAATACTCCGGCCCCTCCTGCTCCACCCACGGCGCCCGCGGCTCCATCCTCTGGCTC
GCGGCGTCGCTGTCGAACCGCACGAACTGCGTGTCGTCCACGTAGCCCACGGC
GACGAAGCGGGGCTCCCCGCGGCCAGGCCGGGACATGTA
GGTGTAGAAATAGCTCATGGAGTGGGAG
CCCGCCCGGGTCTGGGTCAGGGCCAGGACC
CCTG
>'CA15-34.ab1'
GCCTGGTCTCCACGAGCTCCGTGTCCTGAGTTTGGTCCTCCCCGTCCCGC
TGCCAGGTCAGTGTGGTCTCCGCAGGGTAGAAGCCCAGGGCCCAGCACCTCAG
GGTGGCCTCATGATCAGAGACGGGGTGGTGGGTCACATGTGTCTTGGGGGGGTCCGCG
CGCTGCAGCGTCTCCTTCCCGTTCTCCAGGTGTCTGCGGAGCCACTCCAGGCACTTGCC
CTCCAGGTAGACTCTGTCCTGCTCCGCCACACCCGCCGCCTCCCACTTGCGCTGG
GTGTTCTGAGCCGCCAAGTCCGCGGCCGTCCAGGAGCGCAGGT
CGTCGTTCAGGGCGATGTAATCCTTGCCGTCGTAGGCGGACTGGTCATACCCGCGGAGGA
GGCGCCCGTCGGGCCCCAGGTCGCAGCCGTACATCGTC
TGGAAGGTGTGAGACCCGG
CCTCGCTCTGGTTGTAGTAGCCGCGCAGGTTC
CGCAGGGCCACTGGGGCATTCTGTGTCTCGGCCTTCATGATCCGTGTGCTCCGGTCC
CAATACTCCGGCCCCTCCTGCTCCACCCACGGCGCCCGCGGCTCCATCCTCTGGCTC
GCGGCGTCGCTGTCGAACCGCACGAACTGCGTGTCGTCCACGTAGCCCACGGC
GACGAAGCGGGGCTCCCCGCGGCCAGGCCGGGACATGTA
GGTGTAGAAATAGCTCATGGAGTGGGAG
CCCGCCCGGGTCTGGGTCAGGGCCAGGACC
CCTG
>'CA15-36.ab1'
GCCTGGTCTCCACGAGCTCCGTGTCCTGAGTTTGGTCCTCCCCATCCCGC
TGCCAGGTCAGTGTGATCTCCGCAGGGTAGAAGCCCAGGGCCCAGCACCTCAG
GGTGGCCTCATGGTCAGAGACGGGGTGGTGGGTCACATGTGTCTTGGGGGGGTCCGCG
CGCTGCAGCGTCTCCTTCCCGTTCTCCAGGTGTCTGCGGAGCCACTCCAGGCACTCGCC
CTCCAGGTAGGCTCTCATCTGCTCCGCCGCACCCGCCGCCTCCCACTTGCGCTGG
GTGTTCTGAGCCGCCATGTCCGCCGCGGTCCAGGAGCGCAGGT
CCTCGTTCAGGGCGATGTAATCCCTGCCGTCGTAGGCGAACTGTTCATACCCGCGGAGGA
GGCGCCCGTCGGGCCCCAGGTCGCAGCCGTACATCCTC
TGGATGGTGTGAGACCCCG
CCTCGCTCTGGTTGTAGTAGCGGAGCAGGTTC
CGCAGGCTCTCTCGGTAGGTCTGTGTGTCGGCCTTGCAGATCCGTGTGTTCCGGTCC
CAATACTCCGGCCCCTCCTGCTCCACCCACGGCGCCCGCGGCTCCTCTCTCGGACTC
TCGGCGTCGCTGTCGAACCGCACGAACTGCGTGTCGTCCACGTAGCCCACGGA
GATGAAGCGGGGCTGCCCGCGGCCGGGCCGGGACATGGA
GGTGTAGAAATACCTCATGGAGTGGGAG
CCCGCCCAGGTCTCGGTCAGGGCCAGGACC
CCTG
>'CA15-37.ab1'
GCCTGGTCTCCACAAGCTCGGTGTCCTGAGTTTGGTCCTCCCCATCCCGC
TGCCAGGTCAGTGTGATCTCCGCAGGGTAGAAGCCCAGGGCCCAGCACCTCAG
GGTGGCCTCATGGTCAGAGACGGGGTGGTGGGTCACGTGTGTCTTTGGGGGATCCGCG
CGCTGCAGCGTCTCCTTCCCGTTCTCCAGGTATCTGCGGAGCCACTCCAGGCACTCGCC
CTCCAGGTAGACTCTCTGCTGCTCCGCAGCACGGGCCGCCTCCCACTTGCGCTGG
GTGTTCTGAGCTGCCATGTCCGCGGCCGTCCAGGAGCGCAGGT
CCTCGTTCAGGACGATGTAATCCTTGCCGTCGTAGGCGTACTGGTCATACCCGCGGAGGA
GGCGCCCGTCGGGCCCCAGGTCGCAACCATACATCTTC
TGGAGAGTGTGAGACCCGT
CCTCGCTCTGGTTGTAGTAGCCGCGCAGGGTC
CGCAGGTTCCCTCGGTGAGTCTGTGCGGCGTCCTTGGCGATCCGTGTCTCCCGGTCC
CAATACTCCGGCCCCTCCTGCTCCATCCACGGCGCCCGCGGCTCCTCTCTCGGACTC
TCGGCGTCGCTGTCGAACCGCACGAACTGCGTGTCGTCCACGTAGCCCACGGA
GATGAAGCGGGGCTCCCAGCGGCCGGGCCGGGACACGGC
GGTGTGGAAATACCTCAAGGAGTGCGAG
CCGGCCCAGGTCTCGGTCAGGGCCAGGGCC
CCCG
>'CA15-38.ab1'
GCCTGGTCTCCACGAGCTCCGTGTCCTGAGTTTGGTCCTCCCCATCCCGC
TGCCAGGTCAGTGTGATCTCCGCAGGGTAGAAGCCCAGGGCCCAGCACCTCAG
GGTGGCCTCATGGTCAGAGACGGGGTGGTGGGTCACATGTGTCTTGGGGGGGTCCGCG
CGCTGCAGCGTCTCCTTCCCGTTCTCCAGGTGTCTGCGGAGCCACTCCAGGCACTCGCC
CTCCAGGTAGGCTCTCATCTGCTCCGCCGCACCCGCCGCCTCCCACTTGCGCTGG
GTGTTCTGAGCCGCCATGTCCGCCGCGGTCCAGGAGCGCAGGT
CCTCGTTCAGGGCGATGTAATCCCTGCCGTCGTAGGCGAACTGTTCATACCCGCGGAGGA
GGCGCCCGTCGGGCCCCAGGTCGCAGCCGTACATCCTC
TGGATGGTGTGAGACCCCG
CCTCGCTCTGGTTGTAGTAGCGGAGCAGGTTC
CGCAGGCTCTCTCGGTAGGTCTGTGTGTCGGCCTTGCAGATCCGTGTGTTCCGGTCC
CAATACTCCGGCCCCTCCTGCTCCACCCACGGCGCCCGCGGCTCCTCTCTCGGACTC
TCGGCGTCGCTGTCGAACCGCACGAACTGCGTGTCGTCCACGTAGCCCACGGA
GATGAAGCGGGGCTGCCCGCGGCCGGGCCGGGACATGGA
GGTGTAGAAATACCTCATGGAGTGGGAG
CCCGCCCAGGTCTCGGTCAGGGCCAGGACC
CCTG
>'CA15-39.ab1'
GCCTGGTCTCCACAAGCTCGGTGTCCTGAGTTTGGTCCTCCCCATCCCGC
TGCCAGGTCAGTGTGATCTCCGCAGGGTAGAAGCCCAGGGCCCAGCACCTCAG
GGTGGCCTCATGGTCAGAGACGGGGTGGTGGGTCACGTGTGTCTTTGGGGGATCCGCG
CGCTGCAGCGTCTCCTTCCCGTTCTCCAGGTATCTGCGGAGCCACTCCAGGCACTCGCC
CTCCAGGTAGACTCTCTGCTGCTCCGCAGCACGGGCCGCCTCCCACTTGCGCTGG
GTGTTCTGAGCTGCCATGTCCGCGGCCGTCCAGGAGCGCAGGT
CCTCGTTCAGGACGATGTAATCCTTGCCGTCGTAGGCGTACTGGTCATACCCGCGGAGGA
GGCGCCCGTCGGGCCCCAGGTCGCAACCATACATCTTC
TGGAGAGTGTGAGACCCGT
CCTCGCTCTGGTTGTAGTAGCCGCGCAGGGTC
CGCAGGTTCCCTCGGTGAGTCTGTGCGGCGTCCTTGGCGATCCGTGTCTCCCGGTCC
CAATACTCCGGCCCCTCCTGCTCCATCCACGGCGCCCGCGGCTCCTCTCTCGGACTC
TCGGCGTCGCTGTCGAACCGCACGAACTGCGTGTCGTCCACGTAGCCCACGGA
GATGAAGCGGGGCTCCCAGCGGCCGGGCCGGGACACGGC
GGTGTGGAAATACCTCAAGGAGTGCGAG
CCGGCCCAGGTCTCGGTCAGGGCCAGGGCC
CCCG
>'CA15-4.ab1'
GCCTGGTCTCCACAAGCTCGGTGTCCTGAGTTTGGTCCTCCCCATCCCGC
TGCCAGGTCAGTGTGATCTCCGCAGGGTAGAAGCCCAGGGCCCAGCACCTCAG
GGTGGCCTCATGGTCAGAGACGGGGTGGTGGGTCACGTGTGTCTTTGGGGGATCCGCG
CGCTGCAGCGTCTCCTTCCCGTTCTCCAGGTATCTGCGGAGCCACTCCAGGCACTCGCC
CTCCAGGTAGACTCTCTGCTGCTCCGCAGCACGGGCCGCCTCCCACTTGCGCTGG
GTGTTCTGAGCTGCCATGTCCGCGGCCGTCCAGGAGCGCAGGT
CCTCGTTCAGGACGATGTAATCCTTGCCGTCGTAGGCGTACTGGTCATACCCGCGGAGGA
GGCGCCCGTCGGGCCCCAGGTCGCAACCATACATCTTC
TGGAGAGTGTGAGACCCGT
CCTCGCTCTGGTTGTAGTAGCCGCGCAGGGTC
CGCAGGTTCCCTCGGTGAGTCTGTGCGGCGTCCTTGGCGATCCGTGTCTCCCGGTCC
CAATACTCCGGCCCCTCCTGCTCCATCCACGGCGCCCGCGGCTCCTCTCTCGGACTC
TCGGCGTCGCTGTCGAACCGCACGAACTGCGTGTCGTCCACGTAGCCCACGGA
GATGAAGCGGGGCTCCCAGCGGCCGGGCCGGGACACGGC
GGTGTGGAAATACCTCAAGGAGTGCGAG
CCGGCCCAGGTCTCGGTCAGGGCCAGGGCC
CCCG
>'CA15-40.ab1'
GCCTGGTCTCCACGAGCTCCGTGTCCTGAGTTTGGTCCTCCCCATCCCGC
TGCCAGGTCAGTGTGATCTCCGCAGGGTAGAAGCCCAGGGCCCAGCACCTCAG
GGTGGCCTCATGGTCAGAGACGGGGTGGTGGGTCACATGTGTCTTGGGGGGGTCCGCG
CGCTGCAGCGTCTCCTTCCCGTTCTCCAGGTGTCTGCGGAGCCACTCCAGGCACTCGCC
CTCCAGGTAGGCTCTCATCTGCTCCGCCGCACCCGCCGCCTCCCACTTGCGCTGG
GTGTTCTGAGCCGCCATGTCCGCCGCGGTCCAGGAGCGCAGGT
CCTCGTTCAGGGCGATGTAATCCCTGCCGTCGTAGGCGAACTGTTCATACCCGCGGAGGA
GGCGCCCGTCGGGCCCCAGGTCGCAGCCGTACATCCTC
TGGATGGTGTGAGACCCCG
CCTCGCTCTGGTTGTAGTAGCGGAGCAGGTTC
CGCAGGCTCTCTCGGTAGGTCTGTGTGTCGGCCTTGCAGATCCGTGTGTTCCGGTCC
CAATACTCCGGCCCCTCCTGCTCCACCCACGGCGCCCGCGGCTCCTCTCTCGGACTC
TCGGCGTCGCTGTCGAACCGCACGAACTGCGTGTCGTCCACGTAGCCCACGGA
GATGAAGCGGGGCTGCCCGCGGCCGGGCCGGGACATGGA
GGTGTAGAAATACCTCATGGAGTGGGAG
CCCGCCCAGGTCTCGGTCAGGGCCAGGACC
CCTG
>'CA15-41.ab1'
GCCTGGTCTCCACGAGCTCCGTGTCCTGAGTTTGGTCCTCCCCGTCCCGC
TGCCAGGTCAGTGTGATCTCCGCAGGGTAGAAGCCCAGGGCCCAGCACCTCAG
GGTGGCCTCATGATCAGAGACGGGGTGGTGGGTCACATGTGTCTTGGGGGGGTCCGCG
CGCTGCAGCGTCTCCTTCCCGTTCTCCAGGTGTCTGCGGAGCCACTCCAGGCACTTGCC
CTCCAGGTAGACTCTGTCCTGCTCCGCCACACCCGCCGCCTCCCACTTGCGCTGG
GTGTTCTGAGCCGCCAAGTCCGCGGCCGTCCAGGAGCGCAGGT
CGTCGTTCAGGGCGATGTAATCCTTGCCGTCGTAGGCGGACTGGTCATACCCGCGGAGGA
GGCGCCCGTCGGGCCCCAGGTCGCAGCCGTACATCGTC
TGGAAGGTGTGAGACCCGG
CCTCGCTCTGGTTGTAGTAGCCGCGCAGGTTC
CGCAGGGCCACTGGGGCATTCTGTGTCTCGGCCTTCATGATCCGTGTGCTCCGGTCC
CAATACTCCGGCCCCTCCTGCTCCACCCACGGCGCCCGCGGCTCCATCCTCTGGCTC
GCGGCGTCGCTGTCGAACCGCACGAACTGCGTGTCGTCCACGTAGCCCACGGC
GACGAAGCGGGGCTCCCCGCGGCCAGGCCGGGACATGTA
GGTGTAGAAATAGCTCATGGAGTGGGAG
CCCGCCCGGGTCTGGGTCAGGGCCAGGACC
CCTG
>'CA15-43.ab1'
GCCTGGTCTCCACGAGCTCCGTGTCCTGAGTTTGGTCCTCCCCATCCCGC
TGCCAGGTCAGTGTGATCTCCGCAGGGTAGAAGCCCAGGGCCCAGCACCTCAG
GGTGGCCTCATGGTCAGAGACGGGGTGGTGGGTCACATGTGTCTTGGGGGGGTCCGCG
CGCTGCAGCGTCTCCTTCCCGTTCTCCAGGTGTCTGCGGAGCCACTCCAGGCACTCGCC
CTCCAGGTAGGCTCTCATCTGCTCCGCCGCACCCGCCGCCTCCCACTTGCGCTGG
GTGTTCTGAGCCGCCATGTCCGCCGCGGTCCAGGAGCGCAGGT
CCTCGTTCAGGGCGATGTAATCCCTGCCGTCGTAGGCGAACTGTTCATACCCGCGGAGGA
GGCGCCCGTCGGGCCCCAGGTCGCAGCCGTACATCCTC
TGGATGGTGTGAGACCCCG
CCTCGCTCTGGTTGTAGTAGCGGAGCAGGTTC
CGCAGGCTCTCTCGGTAGGTCTGTGTGTCGGCCTTGCAGATCCGTGTGTTCCGGTCC
CAATACTCCGGCCCCTCCTGCTCCACCCACGGCGCCCGCGGCTCCTCTCTCGGACTC
TCGGCGTCGCTGTCGAACCGCACGAACTGCGTGTCGTCCACGTAGCCCACGGA
GATGAAGCGGGGCTGCCCGCGGCCGGGCCGGGACATGGA
GGTGTAGAAATACCTCATGGAGTGGGAG
CCCGCCCAGGTCTCGGTCAGGGCCAGGACC
CCTG
>'CA15-44.ab1'
GCCTGGTCTCCACGAGCTCCGTGTCCTGAGTTTGGTCCTCCCCGTCCCGC
TGCCAGGTCAGTGTGATCTCCGCAGGGTAGAAGCCCAGGGCCCAGCACCTCAG
GGTGGCCTCATGATCAGAGACGGGGTGGTGGGTCACATGTGTCTTGGGGGGGTCCGCG
CGCTGCAGCGTCTCCTTCCCGTTCTCCAGGTGTCTGCGGAGCCACTCCAGGCACTTGCC
CTCCAGGTAGACTCTGTCCTGCTCCGCCACACCCGCCGCCTCCCACTTGCGCTGG
GTGTTCTGAGCCGCCAAGTCCGCGGCCGTCCAGGAGCGCAGGT
CGTCGTTCAGGGCGATGTAATCCTTGCCGTCGTAGGCGGACTGGTCATACCCGCGGAGGA
GGCGCCCGTCGGGCCCCAGGTCGCAGCCGTACATCGTC
TGGAAGGTGTGAGACCCGG
CCTCGCTCTGGTTGTAGTAGCCGCGCAGGTTC
CGCAGGGCCACTGGGGCATTCTGTGTCTCGGCCTTCATGATCCGTGTGCTCCGGTCC
CAATACTCCGGCCCCTCCTGCTCCACCCACGGCGCCCGCGGCTCCATCCTCTGGCTC
GCGGCGTCGCTGTCGAACCGCACGAACTGCGTGTCGTCCACGTAGCCCACGGC
GACGAAGCGGGGCTCCCCGCGGCCAGGCCGGGACATGTA
GGTGTAGAAATAGCTCATGGAGTGGGAG
CCCGCCCGGGTCTGGGTCAGGGCCAGGACC
CCTG
>'CA15-5.ab1'
GCCTGGTCTCCACGAGCTCCGTGTCCTGAGTTTGGTCCTCCCCGTCCCGC
TGCCAGGTCAGTGTGATCTCCGCAGGGTAGAAGCCCAGGGCCCAGCACCTCAG
GGTGGCCTCATGATCAGAGACGGGGTGGTGGGTCACATGTGTCTTGGGGGGGTCCGCG
CGCTGCAGCGTCTCCTTCCCGTTCTCCAGGTGTCTGCGGAGCCACTCCAGGCACTTGCC
CTCCAGGTAGACTCTGTCCTGCTCCGCCACACCCGCCGCCTCCCACTTGCGCTGG
GTGTTCTGAGCCGCCAAGTCCGCGGCCGTCCAGGAGCGCAGGT
CGTCGTTCAGGGCGATGTAATCCTTGCCGTCGTAGGCGGACTGGTCATACCCGCGGAGGA
GGCGCCCGTCGGGCCCCAGGTCGCAACCGTACATCGTC
TGGAAGGTGTGAGACCCGG
CCTCGCTCTGGTTGTAGTAGCCGCGCAGGTTC
CGCAGGGCCACTGGGGCATTCTGTGTCTCGGCCTTCATGATCCGTGTGCTCCGGTCC
CAATACTCCGGCCCCTCCTGCTCCACCCACGGCGCCCGCGGCTCCATCCTCTGGCTC
GCGGCGTCGCTGTCGAACCGCACGAACTGCGTGTCGTCCACGTAGCCCACGGC
GACGAAGCGGGGCTCCCCGCGGCCAGGCCGGGACATGTA
GGTGTAGAAATAGCTCATGGAGTGGGAG
CCCGCCCGGGTCTGGGTCAGGGCCAGGACC
CCTG
>'CA15-6.ab1'
GCCTGGTCTCCACGAGCTCCGTGTCCTGAGTTTGGTCCTCCCCATCCCGC
TGCCAGGTCAGTGTGATCTCCGCAGGGTAGAAGCCCAGGGCCCAGCACCTCAG
GGTGGCCTCATGGTCAGAGACGGGGTGGTGGGTCACATGTGTCTTGGGGGGGTCCGCG
CGCTGCAGCGTCTCCTTCCCGTTCTCCAGGTGTCTGCGGAGCCACTCCAGGCACTCGCC
CTCCAGGTAGGCTCTCATCTGCTCCGCCGCACCCGCCGCCTCCCACTTGCGCTGG
GTGTTCTGAGCCGCCATGTCCGCCGCGGTCCAGGAGCGCAGGT
CCTCGTTCAGGGCGATGTAATCCCTGCCGTCGTAGGCGAACTGTTCATACCCGCGGAGGA
GGCGCCCGTCGGGCCCCAGGTCGCAGCCGTACATCCTC
TGGATGGTGTGAGACCCCG
CCTCGCTCTGGTTGTAGTAGCGGAGCAGGTTC
CGCAGGCTCTCTCGGTAGGTCTGTGTGTCGGCCTTGCAGATCCGTGTGTTCCGGTCC
CAATACTCCGGCCCCTCCTGCTCCACCCACGGCGCCCGCGGCTCCTCTCTCGGACTC
TCGGCGTCGCTGTCGAACCGCACGAACTGCGTGTCGTCCACGTAGCCCACGGA
GATGAAGCGGGGCTGCCCGCGGCCGGGCCGGGACATGGA
GGTGTAGAAATACCTCATGGAGTGGGAG
CCCGCCCAGGTCTCGGTCAGGGCCAGGACC
CCTG
>'CA15-7.ab1'
GCCTGGTCTCCACGAGCTCCGTGTCCTGAGTTTGGTCCTCCCCATCCCGC
TGCCAGGTCAGTGTGATCTCCGCAGGGTAGAAGCCCAGGGCCCAGCACCTCAG
GGTGGCCTCATGGTCAGAGACGGGGTGGTGGGTCACATGTGTCTTGGGGGGGTCCGCG
CGCTGCAGCGTCTCCTTCCCGTTCTCCAGGTGTCTGCGGAGCCACTCCAGGCACTCGCC
CTCCAGGTAGGCTCTCATCTGCTCCGCCGCACCCGCCGCCTCCCACTTGCGCTGG
GTGTTCTGAGCCGCCATGTCCGCCGCGGTCCAGGAGCGCAGGT
CCTCGTTCAGGGCGATGTAATCCCTGCCGTCGTAGGCGAACTGTTCATACCCGCGGAGGA
GGCGCCCGTCGGGCCCCAGGTCGCAGCCGTACATCCTC
TGGATGGTGTGAGACCCCG
CCTCGCTCTGGTTGTAGTAGCGGAGCAGGTTC
CGCAGGCTCTCTCGGTAGGTCTGTGTGTCGGCCTTGCAGATCCGTGTGTTCCGGTCC
CAATACTCCGGCCCCTCCTGCTCCACCCACGGCGCCCGCGGCTCCTCTCTCGGACTC
TCGGCGTCGCTGTCGAACCGCACGAACTGCGTGTCGTCCACGTAGCCCACGGA
GATGAAGCGGGGCTGCCCGCGGCCGGGCCGGGACATGGA
GGTGTAGAAATACCTCATGGAGTGGGAG
CCCGCCCAGGTCTCGGTCAGGGCCAGGACC
CCTG
>'CA15-9.ab1'
GCCTGGTCTCCACGAGCTCCGTGTCCTGAGTTTGGTCCTCCCCATCCCGC
TGCCAGGTCAGTGTGATCTCCGCAGGGTAGAAGCCCAGGGCCCAGCACCTCAG
GGTGGCCTCATGGTCAGAGACGGGGTGGTGGGTCACATGTGTCTTGGGGGGGTCCGCG
CGCTGCAGCGTCTCCTTCCCGTTCTCCAGGTGTCTGCGGAGCCACTCCAGGCACTCGCC
CTCCAGGTAGGCTCTCATCTGCTCCGCCGCACCCGCCGCCTCCCACTTGCGCTGG
GTGTTCTGAGCCGCCATGTCCGCCGCGGTCCAGGAGCGCAGGT
CCTCGTTCAGGGCGATGTAATCCCTGCCGTCGTAGGCGAACTGTTCATACCCGCGGAGGA
GGCGCCCGTCGGGCCCCAGGTCGCAGCCGTACATCCTC
TGGATGGTGTGAGACCCCG
CCTCGCTCTGGTTGTAGTAGCGGAGCAGGTTC
CGCAGGCTCTCTCGGTAGGTCTGTGTGTCGGCCTTGCAGATCCGTGTGTTCCGGTCC
CAATACTCCGGCCCCTCCTGCTCCACCCACGGCGCCCGCGGCTCCTCTCTCGGACTC
TCGGCGTCGCTGTCGAACCGCACGAACTGCGTGTCGTCCACGTAGCCCACGGA
GATGAAGCGGGGCTGCCCGCGGCCGGGCCGGGACATGGA
GGTGTAGAAATACCTCATGGAGTGGGAG
CCCGCCCAGGTCTCGGTCAGGGCCAGGACC
CCTG
>'CA18-12.ab1'
GCCTGGTCTCCACAAGCTCGGTGTCCTGAGTTTGGTCCTCCCCATCCCGC
TGCCAGGTCAGTGTGATCTCCGCAGGGTAGAAGCCCAGGGCCCAGCACCTCAG
GGTGGCCTCATGGTCAGAGACGGGGTGGTGGGTCACGTGTGTCTTTGGGGGATCCGCG
CGCTGCAGCGTCTCCTTCCCGTTCTCCAGGTATCTGCGGAGCCACTCCAGGCACTCGCC
CTCCAGGTAGACTCTCTGCTGCTCCGCAGCACGGGCCGCCTCCCACTTGCGCTGG
GTGTTCTGAGCTGCCATGTCCGCGGCCGTCCAGGAGCGCAGGT
CCTCGTTCAGGACGATGTAATCCTTGCCGTCGTAGGCGTACTGGTCATACCCGCGGAGGA
GGCGCCCGTCGGGCCCCAGGTCGCAACCATACATCTTC
TGGAGAGTGTGAGACCCGT
CCTCGCTCTGGTTGTAGTAGCCGCGCAGGGTC
CGCAGGTTCCCTCGGTGAGTCTGTGCGGCGTCCTTGGCGATCCGTGTCTCCCGGTCC
CAATACTCCGGCCCCTCCTGCTCCATCCACGGCGCCCGCGGCTCCTCTCTCGGACTC
TCGGCGTCGCTGTCGAACCGCACGAACTGCGTGTCGTCCACGTAGCCCACGGA
GATGAAGCGGGGCTCCCAGCGGCCGGGCCGGGACACGGC
GGTGTGGAAATACCTCAAGGAGTGCGAG
CCGGCCCAGGTCTCGGTCAGGGCCAGGGCC
CCCG
>'CA18-16.ab1'
GCCTGGTCTCCACGAGCTCCGTGTCCTGAGTTTGGTCCTCCCCATCCCGC
TGCCATGTCAGTGTGATCTCCGCAGGGTAGAAGCCCAGGGCCCAGCACCTCAG
GGTGGCCTCATGGTCAGAGACGGGGTGATGGGTCACATGTGTCTTGGGGGGGTCCGCG
CGCTGCAGCGTCTCCTTCCCGTTCTCCAGGTATCTGCGGAGCCACTCCAGGCACTCGCC
CTCCAGGTAGGCTCTCATCTGCTCCGCCGCACCCGCCGCCTCCCACTTCCGCTGG
GTGTTCTGAGCCGCCATGTCCGCGGCGGTCCAGGAGCGCAGGT
CCTCGTTCAGGGCGATGTAATCCCTGCCGTCGTAGGCGGACTGGTCATACCCGCGGAGGA
GGCGCCCGTCGGGCCCCAGGTCGCAGCCGTACATCGTC
TGGTAGGTGTGAGACCCAG
CCTCGCTCTGGTTGTAGTAGCCGCGAAGGTTC
CGCAGGCTCTCTCGGTAGTTCTGTGTCTCGGCCTTGGAGATCCGTGTCTCCCGGTCC
CAATACTCCGGCCCCTCCTGCTCCACCCACGGCGCCCGCGGCTCCTCTCTCGGACTC
TCGGCGTCGCTGTCGAACCGCACGAACTGCGTGTCGTCCACGTAGCCCACGGA
GATGAAGCGGGGCTGCCCGCGGCCGGGCCGGGACACGGC
GGTGTAGAAATACCTCATGGAGTGCGAG
CCCGCCCGAGTCTGGGTCAGGGCCAGGGCC
CCTG
>'CA18-20.ab1'
GCCTGGTCTCCACGAGCTCCGTGTCCTGAGTTTGGTCCTCCCCATCCCGC
TGCCATGTCAGTGTGATCTCCGCAGGGTAGAAGCCCAGGGCCCAGCACCTCAG
GGTGGCCTCATGGTCAGAGACGGGGTGATGGGTCACATGTGTCTTGGGGGGGTCCGCG
CGCTGCAGCGTCTCCTTCCCGTTCTCCAGGTATCTGCGGAGCCACTCCAGGCACTCGCC
CTCCAGGTAGGCTCTCATCTGCTCCGCCGCACCCGCCGCCTCCCACTTCCGCTGG
GTGTTCTGAGCCGCCATGTCCGCGGCGGTCCAGGAGCGCAGGT
CCTCGTTCAGGGCGATGTAATCCCTGCCGTCGTAGGCGGACTGGTCATACCCGCGGAGGA
GGCGCCCGTCGGGCCCCAGGTCGCAGCCGTACATCGTC
TGGTAGGTGTGAGACCCAG
CCTCGCTCTGGTTGTAGTAGCCGCGAAGGTTC
CGCAGGCTCTCTCGGTAGTTCTGTGTCTCGGCCTTGGAGATCCGTGTCTCCCGGTCC
CAATACTCCGGCCCCTCCTGCTCCACCCACGGCGCCCGCGGCTCCTCTCTCGGACTC
TCGGCGTCGCTGTCGAACCGCACGAACTGCGTGTCGTCCACGTAGCCCACGGA
GATGAAGCGGGGCTGCCCGCGGCCGGGCCGGGACACGGC
GGTGTAGAAATACCTCATGGAGTGCGAG
CCCGCCCGAGTCTGGGTCAGGGCCAGGGCC
CCTG
>'CA18-22.ab1'
GCCTGGTCTCCACAAGCTCGGTGTCCTGAGTTTGGTCCTCCCCATCCCGC
TGCCAGGTCAGTGTGATCTCCGCAGGGTAGAAGCCCAGGGCCCAGCACCTCAG
GGTGGCCTCATGGTCAGAGACGGGGTGGTGGGTCACGTGTGTCTTTGGGGGATCCGCG
CGCTGCAGCGTCTCCTTCCCGTTCTCCAGGTATCTGCGGAGCCACTCCAGGCACTCGCC
CTCCAGGTAGACTCTCTGCTGCTCCGCAGCACGGGCCGCCTCCCACTTGCGCTGG
GTGTTCTGAGCTGCCATGTCCGCGGCCGTCCAGGAGCGCAGGT
CCTCGTTCAGGACGATGTAATCCTTGCCGTCGTAGGCGTACTGGTCATACCCGCGGAGGA
GGCGCCCGTCGGGCCCCAGGTCGCAACCATACATCTTC
TGGAGAGTGTGAGACCCGT
CCTCGCTCTGGTTGTAGTAGCCGCGCAGGGTC
CGCAGGTTCCCTCGGTGAGTCTGTGCGGCGTCCTTGGCGATCCGTGTCTCCCGGTCC
CAATACTCCGGCCCCTCCTGCTCCATCCACGGCGCCCGCGGCTCCTCTCTCGGACTC
TCGGCGTCGCTGTCGAACCGCACGAACTGCGTGTCGTCCACGTAGCCCACGGA
GATGAAGCGGGGCTCCCAGCGGCCGGGCCGGGACACGGC
GGTGTGGAAATACCTCATGGAGTGGGAG
CCGGCCCAGGTCTCGGTCAGGGCCAGGGCC
CCCG
>'CA18-30.ab1'
GCCTGGTCTCCACGAGCTCCGTGTCCTGAGTTTGGTCCTCCCCATCCCGC
TGCCATGTCAGTGTGATCTCCGCAGGGTAGAAGCCCAGGGCCCAGCACCTCAG
GGTGGCCTCATGGTCAGAGACGGGGTGATGGGTCACATGTGTCTTGGGGGGGTCCGCG
CGCTGCAGCGTCTCCTTCCCGTTCTCCAGGTATCTGCGGAGCCACTCCAGGCACTCGCC
CTCCAGGTAGGCTCTCATCTGCTCCGCCGCACCCGCCGCCTCCCACTTCCGCTGG
GTGTTCTGAGCCGCCATGTCCGCGGCGGTCCAGGAGCGCAGGT
CCTCGTTCAGGGCGATGTAATCCCTGCCGTCGTAGGCGGACTGGTCATACCCGCGGAGGA
GGCGCCCGTCGGGCCCCAGGTCGCAGCCGTACATCGTC
TGGTAGGTGTGAGACCCAG
CCTCGCTCTGGTTGTAGTAGCCGCGAAGGTTC
CGCAGGCTCTCTCGGTAGTTCTGTGTCTCGGCCTTGGAGATCCGTGTCTCCCGGTCC
CAATACTCCGGCCCCTCCTGCTCCACCCACGGCGCCCGCGGCTCCTCTCTCGGACTC
TCGGCGTCGCTGTCGAACCGCACGAACTGCGTGTCGTCCACGTAGCCCACGGA
GATGAAGCGGGGCTGCCCGCGGCCGGGCCGGGACACGGC
GGTGTAGAAATACCTCATGGAGTGCGAG
CCCGCCCGAGTCTGGGTCAGGGCCAGGGCC
CCTG
>'CA18-33.ab1'
GCCTGGTCTCCACGAGCTCCGTGTCCTGAGTTTGGTCCTCCCCATCCCGC
TGCCATGTCAGTGTGATCTCCGCAGGGTAGAAGCCCAGGGCCCAGCACCTCAG
GGTGGCCTCATGGTCAGAGACGGGGTGATGGGTCACATGTGTCTTGGGGGGGTCCGCG
CGCTGCAGCGTCTCCTTCCCGTTCTCCAGGTATCTGCGGAGCCACTCCAGGCACTCGCC
CTCCAGGTAGGCTCTCATCTGCTCCGCCGCACCCGCCGCCTCCCACTTCCGCTGG
GTGTTCTGAGCCGCCATGTCCGCGGCGGTCCAGGAGCGCAGGT
CCTCGTTCAGGGCGATGTAATCCCTGCCGTCGTAGGCGGACTGGTCATACCCGCGGAGGA
GGCGCCCGTCGGGCCCCAGGTCGCAGCCGTACATCGTC
TGGTAGGTGTGAGACCCAG
CCTCGCTCTGGTTGTAGTAGCCGCGAAGGTTC
CGCAGGCTCTCTCGGTAGTTCTGTGTCTCGGCCTTGGAGATCCGTGTCTCCCGGTCC
CAATACTCCGGCCCCTCCTGCTCCACCCACGGCGCCCGCGGCTCCTCTCTCGGACTC
TCGGCGTCGCTGTCGAACCGCACGAACTGCGTGTCGTCCACGTAGCCCACGGA
GATGAAGCGGGGCTGCCCGCGGCCGGGCCGGGACACGGC
GGTGTAGAAATACCTCATGGAGTGCGAG
CCCGCCCGAGTCTGGGTCAGGGCCAGGGCC
CCTG
>'CA18-35.ab1'
GCCTGGTCTCCACGAGCTCCGTGTCCTGAGTTTGGTCCTCCCCATCCCGC
TGCCATGTCAGTGTGATCTCCGCAGGGTAGAAGCCCAGGGCCCAGCACCTCAG
GGTGGCCTCATGGTCAGAGACGGGGTGATGGGTCACATGTGTCTTGGGGGGGTCCGCG
CGCTGCAGCGTCTCCTTCCCGTTCTCCAGGTATCTGCGGAGCCACTCCAGGCACTCGCC
CTCCAGGTAGGCTCTCATCTGCTCCGCCGCACCCGCCGCCTCCCACTTCCGCTGG
GTGTTCTGAGCCGCCATGTCCGCGGCGGTCCAGGAGCGCAGGT
CCTCGTTCAGGGCGATGTAATCCCTGCCGTCGTAGGCGGACTGGTCATACCCGCGGAGGA
GGCGCCCGTCGGGCCCCAGGTCGCAGCCGTACATCGTC
TGGTAGGTGTGAGACCCAG
CCTCGCTCTGGTTGTAGTAGCCGCGAAGGTTC
CGCAGGCTCTCTCGGTAGTTCTGTGTCTCGGCCTTGGAGATCCGTGTCTCCCGGTCC
CAATACTCCGGCCCCTCCTGCTCCACCCACGGCGCCCGCGGCTCCTCTCTCGGACTC
TCGGCGTCGCTGTCGAACCGCACGAACTGCGTGTCGTCCACGTAGCCCACGGA
GATGAAGCGGGGCTGCCCGCGGCCGGGCCGGGACACGGC
GGTGTAGAAATACCTCATGGAGTGCGAG
CCCGCCCGAGTCTGGGTCAGGGCCAGGGCC
CCTG
>'CA18-36.ab1'
GCCTGGTCTCCACAAGCTCGGTGTCCTGAGTTTGGTCCTCCCCATCCCGC
TGCCAGGTCAGTGTGATCTCCGCAGGGTAGAAGCCCAGGGCCCAGCACCTCAG
GGTGGCCTCATGGTCAGAGACGGGGTGGTGGGTCACGTGTGTCTTTGGGGGATCCGCG
CGCTGCAGCGTCTCCTTCCCGTTCTCCAGGTATCTGCGGAGCCACTCCAGGCACTCGCC
CTCCAGGTAGACTCTCTGCTGCTCCGCAGCACGGGCCGCCTCCCACTTGCGCTGG
GTGTTCTGAGCTGCCATGTCCGCGGCCGTCCAGGAGCGCAGGT
CCTCGTTCAGGACGATGTAATCCTTGCCGTCGTAGGCGTACTGGTCATACCCGCGGAGGA
GGCGCCCGTCGGGCCCCAGGTCGCAACCATACATCTTC
TGGAGAGTGTGAGACCCGT
CCTCGCTCTGGTTGTAGTAGCCGCGCAGGGTC
CGCAGGTTCCCTCGGTGAGTCTGTGCGGCGTCCTTGGCGATCCGTGTCTCCCGGTCC
CAATACTCCGGCCCCTCCTGCTCCATCCACGGCGCCCGCGGCTCCTCTCTCGGACTC
TCGGCGTCGCTGTCGAACCGCACGAACTGCGTGTCGTCCACGTAGCCCACGGA
GATGAAGCGGGGCTCCCAGCGGCCGGGCCGGGACACGGC
GGTGTGGAAATACCTCAAGGAGTGCGAG
CCGGCCCAGGTCTCGGTCAGGGCCAGGGCC
CCCG
>'CA18-4.ab1'
GCCTGGTCTCCACAAGCTCGGTGTCCTGAGTTTGTTCCTCCCCATCCCGC
TGCCAGGTCAGTGTGATCTCCGCAGGGTAGAAGCCCAGGGCCCAGCACCTCAG
GGTGGCCTCATGGTCAGAGATGGGGTGGTGGGTCACGTGTGTCTTTGGGGGATCCGCG
CGCTGCAGCGTCTCCTTCCCGTTCTCCAGGTATCTGCGGAGCCACTCCACGCACTTGCC
CTCCAGCTGGGCTCTCCACTGCTCCGCCGCACGGGCCGCCTCCCACTTGCGCTGC
GTGTTCTGAGCCGCCATGTCCGCGGCGGTCCAGGAGCGCAGGT
CCTCGTTCAGGGCGATGTAATCCTTGCCGTCGTAGGCGAACTGGTGATACCCGCGGAGGA
GGCGCCCGTCGGGCCCCAGGTCGCAGCCATATATCCAC
TGGAGGGTGTGAGACCCCG
CCTCGCTCTGGTTGTAGTAGCGGAGCGCGGTC
CGCAGGTTCCCTCGGAAAGTCTGTGCGTTGGCCTTGGCTCTCCGTGTCTCCTCTTCC
CAATACTCCGGCCCCTCCTGCTCCATCCACGGCGCCCACGGTTCCATCCTCGGACTC
TCGACGTCGCTGTCGAACCGCACGAACTGCGTGTCGTCCACGTAGCCGACTTC
GAGATGCCAGGGCTCCCGGCGGTCGGGCCGGGACATGGC
GGTGGTGAAATACCTCATGGAGTGCGAG
CCGGCCCAGGTCTCGGTCAGGGCCAGGGAC
CC~CG
>'CA18-40.ab1'
GCCTGGTCTCCACGAGCTCCGTGTCCTGAGTTTGGTCCTCCCCATCCCGC
TGCCATGTCAGTGTGATCTCCGCAGGGTAGAAGCCCAGGGCCCAGCACCTCAG
GGTGGCCTCATGGTCAGAGACGGGGTGATGGGTCACATGTGTCTTGGGGGGGTCCGCG
CGCTGCAGCGTCTCCTTCCCGTTCTCCAGGTATCTGCGGAGCCACTCCAGGCACTCGCC
CTCCAGGTAGGCTCTCATCTGCTCCGCCGCACCCGCCGCCTCCCACTTCCGCTGG
GTGTTCTGAGCCGCCATGTCCGCGGCGGTCCAGGAGCGCAGGT
CCTCGTTCAGGGCGATGTAATCCCTGCCGTCGTAGGCGGACTGGTCATACCCGCGGAGGA
GGCGCCCGTCGGGCCCCAGGTCGCAGCCGTACATCGTC
TGGTAGGTGTGAGACCCAG
CCTCGCTCTGGTTGTAGTAGCCGCGAAGGTTC
CGCAGGCTCTCTCGGTAGTTCTGTGTCTCGGCCTTGGAGATCCGTGTCTCCCGGTCC
CAATACTCCGGCCCCTCCTGCTCCACCCACGGCGCCCGCGGCTCCTCTCTCGGACTC
TCGGCGTCGCTGTCGAACCGCACGAACTGCGTGTCGTCCACGTAGCCCACGGA
GATGAAGCGGGGCTGCCCGCGGCCGGGCCGGGACACGGC
GGTGTAGAAATACCTCATGGAGTGCGAG
CCCGCCCGAGTCTGGGTCAGGGCCAGGGCC
CCTG
>'CA18-42.ab1'
GCCTGGTCTCCACGAGCTCCGTGTCCTGAGTTTGGTCCTCCCCATCCCGC
TGCCAGGTCAGTGTGATCTCCGCAGGGTAGAAGCCCAGGGCCCAGCACCTCAG
GGTGGCCTCATGGTCAGAGATGGGATGGTGGGTCACGTGTGTCTTTGGGAGATCCGCG
CGCTGCAGCGTCTCCTTCCCGTTCTCCAGGTATCTGCGGAGCCACTCCAGGCACCTCCC
CTCCAGGTAGGCTCTCATCCGCTCTGCCTCGCGGGCCTCCTCCCACTTGCGCTGG
GTGTTCTGAGCCGCCATGTCCGCGGCGGTCCAGGAGCGCAGGT
CCTCGCTCAGGGCGATGTAATCCTTGCCGTCGTAGGCGTACTGGTCATACCCGCGGAGGA
GGCGCCCCTCGGGCCCCAGGTCGCAGCCGTACATCCAC
TGGATGGTGTGAGACCCCC
CATCGCTCTGGTTGTAGTAGCGGAGCGCGGTC
CGCAGGCTCACTCGGAAAGTCTGTGCGGTCTCCTTGGCTCTCCGTGTCTCCTCTTCC
CAATACTCCGGCCCCTCCTGCTCCATCCACGGCGCCCGCGGCTCCAACCTCGGACTC
TCGACGTCGCTGTCGAACCGCACGAACTGCGTGTCGTCCACGTAGCCAACTTC
GAGATGCCAGGGCCCCCGGCGGTCGGGCCGGGACATGGC
GGTGGTGAAATACCTCATGGAGTGCGAG
CCGGCCCAGGTCTCGGTCAGGGCCAGGGCC
CCCG
>'CA18-48.ab1'
GCCTGGTCTCCACGAGCTCCGTGTCCTGAGTTTGGTCCTCCCCATCCCGC
TGCCATGTCAGTGTGATCTCCGCAGGGTAGAAGCCCAGGGCCCAGCACCTCAG
GGTGGCCTCATGGTCAGAGACGGGGTGATGGGTCACATGTGTCTTGGGGGGGTCCGCG
CGCTGCAGCGTCTCCTTCCCGTTCTCCAGGTATCTGCGGAGCCACTCCAGGCACTCGCC
CTCCAGGTAGGCTCTCATCTGCTCCGCCGCACCCGCCGCCTCCCACTTCCGCTGG
GTGTTCTGAGCCGCCATGTCCGCGGCGGTCCAGGAGCGCAGGT
CCTCGTTCAGGGCGATGTAATCCCTGCCGTCGTAGGCGGACTGGTCATACCCGCGGAGGA
GGCGCCCGTCGGGCCCCAGGTCGCAGCCGTACATCGTC
TGGTAGGTGTGAGACCCAG
CCTCGCTCTGGTTGTAGTAGCCGCGAAGGTTC
CGCAGGCTCTCTCGGTAGTTCTGTGTCTCGGCCTTGGAGATCCGTGTCTCCCGGTCC
CAATACTCCGGCCCCTCCTGCTCCACCCACGGCGCCCGCGGCTCCTCTCTCGGACTC
TCGGCGTCGCTGTCGAACCGCACGAACTGCGTGTCGTCCACGTAGCCCACGGA
GATGAAGCGGGGCTGCCCGCGGCCGGGCCGGGACACGGC
GGTGTAGAAATACCTCATGGAGTGCGAG
CCCGCCCGAGTCTGGGTCAGGGCCAGGGCC
CCTG
>'CA18-49.ab1'
GCCTGGTCTCCACGAGCTCCGTGTCCTGAGTTTGGTCCTCCCCATCCCGC
TGCCATGTCAGTGTGATCTCCGCAGGGTAGAAGCCCAGGGCCCAGCACCTCAG
GGTGGCCTCATGGTCAGAGACGGGGTGATGGGTCACATGTGTCTTGGGGGGGTCCGCG
CGCTGCAGCGTCTCCTTCCCGTTCTCCAGGTATCTGCGGAGCCACTCCAGGCACTCGCC
CTCCAGGTAGGCTCTCATCTGCTCCGCCGCACCCGCCGCCTCCCACTTCCGCTGG
GTGTTCTGAGCCGCCATGTCCGCGGCGGTCCAGGAGCGCAGGT
CCTCGTTCAGGGCGATGTAATCCCTGCCGTCGTAGGCGGACTGGTCATACCCGCGGAGGA
GGCGCCCGTCGGGCCCCAGGTCGCAGCCGTACATCGTC
TGGTAGGTGTGAGACCCAG
CCTCGCTCTGGTTGTAGTAGCCGCGAAGGTTC
CGCAGGCTCTCTCGGTAGTTCTGTGTCTCGGCCTTGGAGATCCGTGTCTCCCGGTCC
CAATACTCCGGCCCCTCCTGCTCCACCCACGGCGCCCGCGGCTCCTCTCTCGGACTC
TCGGCGTCGCTGTCGAACCGCACGAACTGCGTGTCGTCCACGTAGCCCACGGA
GATGAAGCGGGGCTGCCCGCGGCCGGGCCGGGACACGGC
GGTGTAGAAATACCTCATGGAGTGCGAG
CCCGCCCGAGTCTGGGTCAGGGCCAGGGCC
CCTG
>'CA18-5.ab1'
GCCTGGTCTCCACGAGCTCCGTGTCCTGAGTTTGGTCCTCCCCATCCCGC
TGCCAGGTCAGTGTGATCTCCGCAGGGTAGAAGCCCAGGGCCCAGCACCTCAG
GGTGGCCTCATGGTCAGAGACGGGGTGGTGGGTCACATGTGTCTTGGGGGGGTCCGCG
CGCTGCAGCGTCTCCTTCCCGTTCTCCAGGTATCTGCGGAGCCACTCCACGCACTCGCC
CTCCAGGTAGGCTCTCATCCTCTCCGCCACACCCGCCGCCTCCCACTTCCGCTGG
GTGTTCTGAGCCGCCATGTCCGCGGCCGTCCAGGAACGCAGGT
CCCCGTTCAGGGCGATGTAATCCCTGCCATCGTAGGCGAACTGTTCATACCCGCGGAGGA
GGCGCCAGTCGGGTCCCAGGTCGCAGCCAACCATCCTC
TGGAAGGTGTGAGACCCGG
CCTCGCTCTGGTTGTAGTAGCCGCGAAGGTTC
CGCAGGCCCTCTCGGTAGTTCTGTGTCTCGGCCTTGCAGATCCGTGTGTTCCGGTCC
CAATACTCCGGCCCCTCCTGCTCCACCCACGGCGCCCGCGGCTCCTCTCTCGGACTC
TCGGCGTCGCTGTCGAACCGCACGAACTGCGTGTCGTCCACGTAGCCCACGGA
CATGAAGCGGGGCTCCCCGCGGCCGGGCCGGGACACGGC
GGTGTAGAAATACCTCATGGAGTGGGAG
CCGGCCCAGGTCTGGGTCAGGGCCAGCGCC
CCGG
>'CA18-50.ab1'
GCCTGGTCTCCACGAGCTCCGTGTCCTGAGTTTGGTCCTCCCCATCCCGC
CGCCAGGTCAGTGTGATCTCCGCAGGGTAGAAGCCCAGGGCCCAGCACCTCAG
GGTGGCCTCATGGTCAGAGATGGGGTGGTGGGTCACATGTGTCTTGGGGGGGTCCGCG
CGCTGCAGCGTCTCCTTCCCGTTCTCCAGGTATCTGCGGAGCCACTCCAGGCACTCGCC
CTCCAGGTAGGCTCTGTGCTGCTCCGCCACACCCGCCGCCTCCCACTTGCGCTGG
GTGTTCTGAGCCGCCATGTCCCCGGCCGTCCAGGAGCGCAGGT
CCTCGTTCAGGGCGATGTAATCCCTGCCGTCGTAGGCGTACTGGTCATACCCGCGGAGGA
GGCGCCCGTCGGGCCCCAGGTCGCAGCCGTACATCGTC
TGGAAGGTGTGAGACCCGG
CCTCGCTCTGGTTGTAGTAGCGGAGCGCGGTC
CGCAGGTTCTCTCGGTAGGTCTGTGTGTTGGCCTTGGAGATCCGTGTCTCCCGGTCC
CAATACTCCGGCCCCTCCTGCTCCACCCACGGCGCCCGCGGCTCCTTTCTCGGACTC
GCGGCGTCGCTGTCGAACCGCACGAACTGCGTGTCGTCCACGTAGCCCACGGT
GAAGAAGCGGGGCTCCCCGCGGCCGGGCCGGGACACGGC
GGTGTGGAAATACCTCATGGAGTGGGAG
CCGGCCCAGGTCTGGGTCAGGGCCAGGGCC
CCGG
>'CA18-51.ab1'
GCCTGGTCTCCACAAGCTCGGTGTCCTGAGTTTGGTCCTCCCCATCCCGC
TGCCAGGTCAGTGTGATCTCCGCAGGGTAGAAGCCCAGGGCCCAGCACCTCAG
GGTGGCCTCATGGTCAGAGACGGGGTGGTGGGTCACGTGTGTCTTTGGGGGATCCGCG
CGCTGCAGCGTCTCCTTCCCGTTCTCCAGGTATCTGCGGAGCCACTCCAGGCACTCGCC
CTCCAGGTAGACTCTCTGCTGCTCCGCAGCACGGGCCGCCTCCCACTTGCGCTGG
GTGTTCTGAGCTGCCATGTCCGCGGCCGTCCAGGAGCGCAGGT
CCTCGTTCAGGACGATGTAATCCTTGCCGTCGTAGGCGTACTGGTCATACCCGCGGAGGA
GGCGCCCGTCGGGCCCCAGGTCGCAACCATACATCTTC
TGGAGAGTGTGAGACCCGT
CCTCGCTCTGGTTGTAGTAGCCGCGCAGGGTC
CGCAGGTTCCCTCGGTGAGTCTGTGCGGCGTCCTTGGCGATCCGTGTCTCCCGGTCC
CAATACTCCGGCCCCTCCTGCTCCATCCACGGCGCCCGCGGCTCCTCTCTCGGACTC
TCGGCGTCGCTGTCGAACCGCACGAACTGCGTGTCGTCCACGTAGCCCACGGA
GATGAAGCGGGGCTCCCAGCGGCCGGGCCGGGACACGGC
GGTGTGGAAATACCTCAAGGAGTGCGAG
CCGGCCCAGGTCTCGGTCAGGGCCAGGGCC
CCCG
>'CA18-53.ab1'
GCCTGGTCTCCACGAGCTCCGTGTCCTGAGTTTGGTCCTCCCCATCCCGC
TGCCAGGTCAGTGTGATCTCCGCAGGGTAGAAGCCCAGGGCCCAGCACCTCAG
GGTGGCCTCATGGTCAGAGATGGGATGGTGGGTCACGTGTGTCTTTGGGAGATCCGCG
CGCTGCAGCGTCTCCTTCCCGTTCTCCAGGTATCTGCGGAGCCACTCCAGGCACCTCCC
CTCCAGGTAGGCTCTCATCCGCTCTGCCTCGCGGGCCTCCTCCCACTTGCGCTGG
GTGTTCTGAGCCGCCATGTCCGCGGCGGTCCAGGAGCGCAGGT
CCTCGCTCAGGGCGATGTAATCCTTGCCGTCGTAGGCGTACTGGTCATACCCGCGGAGGA
GGCGCCCCTCGGGCCCCAGGTCGCAGCCGTACATCCAC
TGGATGGTGTGAGACCCCC
CATCGCTCTGGTTGTAGTAGCGGAGCGCGGTC
CGCAGGCTCACTCGGAAAGTCTGTGCGGTCTCCTTGGCTCTCCGTGTCTCCTCTTCC
CAATACTCCGGCCCCTCCTGCTCCATCCACGGCGCCCGCGGCTCCAACCTCGGACTC
TCGACGTCGCTGTCGAACCGCACGAACTGCGTGTCGTCCACGTAGCCAACTTC
GAGATGCCAGGGCCCCCGGCGGTCGGGCCGGGACATGGC
GGTGGTGAAATACCTCATGGAGTGCGAG
CCGGCCCAGGTCTCGGTCAGGGCCAGGGCC
CCCG
>'CA18-60.ab1'
GCCTGGTCTCCACGAGCTCCGTGTCCTGAGTTTGGTCCTCCCCATCCCGC
TGCCATGTCAGTGTGATCTCCGCAGGGTAGAAGCCCAGGGCCCAGCACCTCAG
GGTGGCCTCATGGTCAGAGACGGGGTGATGGGTCACATGTGTCTTGGGGGGGTCCGCG
CGCTGCAGCGTCTCCTTCCCGTTCTCCAGGTATCTGCGGAGCCACTCCAGGCACTCGCC
CTCCAGGTAGGCTCTCATCTGCTCCGCCGCACCCGCCGCCTCCCACTTCCGCTGG
GTGTTCTGAGCCGCCATGTCCGCGGCGGTCCAGGAGCGCAGGT
CCTCGTTCAGGGCGATGTAATCCCTGCCGTCGTAGGCGGACTGGTCATACCCGCGGAGGA
GGCGCCCGTCGGGCCCCAGGTCGCAGCCGTACATCGTC
TGGTAGGTGTGAGACCCAG
CCTCGCTCTGGTTGTAGTAGCCGCGAAGGTTC
CGCAGGCTCTCTCGGTAGTTCTGTGTCTCGGCCTTGGAGATCCGTGTCTCCCGGTCC
CAATACTCCGGCCCCTCCTGCTCCACCCACGGCGCCCGCGGCTCCTCTCTCGGACTC
TCGGCGTCGCTGTCGAACCGCACGAACTGCGTGTCGTCCACGTAGCCCACGGA
GATGAAGCGGGGCTGCCCGCGGCCGGGCCGGGACACGGC
GGTGTAGAAATACCTCATGGAGTGCGAG
CCCGCCCGAGTCTGGGTCAGGGCCAGGGCC
CCTG
>'CA18-63.ab1'
GCCTGGTCTCCACGAGCTCCGTGTCCTGAGTTTGGTCCTCCCCATCCCGC
TGCCATGTCAGTGTGATCTCCGCAGGGTAGAAGCCCAGGGCCCAGCACCTCAG
GGTGGCCTCATGGTCAGAGACGGGGTGATGGGTCACATGTGTCTTGGGGGGGTCCGCG
CGCTGCAGCGTCTCCTTCCCGTTCTCCAGGTATCTGCGGAGCCACTCCAGGCACTCGCC
CTCCAGGTAGGCTCTCATCTGCTCCGCCGCACCCGCCGCCTCCCACTTCCGCTGG
GTGTTCTGAGCCGCCATGTCCGCGGCGGTCCAGGAGCGCAGGT
CCTCGTTCAGGGCGATGTAATCCCTGCCGTCGTAGGCGGACTGGTCATACCCGCGGAGGA
GGCGCCCGTCGGGCCCCAGGTCGCAGCCGTACATCGTC
TGGTAGGTGTGAGACCCAG
CCTCGCTCTGGTTGTAGTAGCCGCGAAGGTTC
CGCAGGCTCTCTCGGTAGTTCTGTGTCTCGGCCTTGGAGATCCGTGTCTCCCGGTCC
CAATACTCCGGCCCCTCCTGCTCCACCCACGGCGCCCGCGGCTCCTCTCTCGGACTC
TCGGCGTCGCTGTCGAACCGCACGAACTGCGTGTCGTCCACGTAGCCCACGGA
GATGAAGCGGGGCTGCCCGCGGCCGGGCCGGGACACGGC
GGTGTAGAAATACCTCATGGAGTGCGAG
CCCGCCCGAGTCTGGGTCAGGGCCAGGGCC
CCTG
>'CA18-70.ab1'
GCCTGGTCTCCACAAGCTCGGTGTCCTGAGTTTGGTCCTCCCCATCCCGC
TGCCAGGTCAGTGTGATCTCCGCAGGGTAGAAGCCCAGGGCCCAGCACCTCAG
GGTGGCCTCATGGTCAGAGACGGGGTGGTGGGTCACGTGTGTCTTTGGGGGATCCGCG
CGCTGCAGCGTCTCCTTCCCGTTCTCCAGGTATCTGCGGAGCCACTCCAGGCACTCGCC
CTCCAGGTAGACTCTCTGCTGCTCCGCAGCACGGGCCGCCTCCCACTTGCGCTGG
GTGTTCTGAGCTGCCATGTCCGCGGCCGTCCAGGAGCGCAGGT
CCTCGTTCAGGACGATGTAATCCTTGCCGTCGTAGGCGTACTGGTCATACCCGCGGAGGA
GGCGCCCGTCGGGCCCCAGGTCGCAACCATACATCTTC
TGGAGAGTGTGAGACCCGT
CCTCGCTCTGGTTGTAGTAGCCGCGCAGGGTC
CGCAGGTTCCCTCGGTGAGTCTGTGCGGCGTCCTTGGCGATCCGTGTCTCCCGGTCC
CAATACTCCGGCCCCTCCTGCTCCATCCACGGCGCCCGCGGCTCCTCTCTCGGACTC
TCGGCGTCGCTGTCGAACCGCACGAACTGCGTGTCGTCCACGTAGCCCACGGA
GATGAAGCGGGGCTCCCAGCGGCCGGGCCGGGACACGGC
GGTGTGGAAATACCTCAAGGAGTGCGAG
CCGGCCCAGGTCTCGGTCAGGGCCAGGGCC
CCCCG
>'CA18-71.ab1'
GCCTGGTCTCCACAAGCTCGGTGTCCTGAGTTTGGTCCTCCCCATCCCGC
TGCCAGGTCAGTGTGATCTCCGCAGGGTAGAAGCCCAGGGCCCAGCACCTCAG
GGTGGCCTCATGGTCAGAGACGGGGTGGTGGGTCACGTGTGTCTTTGGGGGATCCGCG
CGCTGCAGCGTCTCCTTCCCGTTCTCCAGGTATCTGCGGAGCCACTCCAGGCACTCGCC
CTCCAGGTAGACTCTCTGCTGCTCCGCAGCACGGGCCGCCTCCCACTTGCGCTGG
GTGTTCTGAGCTGCCATGTCCGCGGCCGTCCAGGAGCGCAGGT
CCTCGTTCAGGACGATGTAATCCTTGCCGTCGTAGGCGTACTGGTCATACCCGCGGAGGA
GGCGCCCGTCGGGCCCCAGGTCGCAACCATACATCTTC
TGGAGAGTGTGAGACCCGT
CCTCGCTCTGGTTGTAGTAGCCGCGCAGGGTC
CGCAGGTTCCCTCGGTGAGTCTGTGCGGCGTCCTTGGCGATCCGTGTCTCCCGGTCC
CAATACTCCGGCCCCTCCTGCTCCATCCACGGCGCCCGCGGCTCCTCTCTCGGACTC
TCGGCGTCGCTGTCGAACCGCACGAACTGCGTGTCGTCCACGTAGCCCACGGA
GATGAAGCGGGGCTCCCAGCGGCCGGGCCGGGACACGGC
GGTGTGGAAATACCTCAAGGAGTGCGAG
CCGGCCCAGGTCTCGGTCAGGGCCAGGGCC
CCCG
>'CA18-72.ab1'
GCCTGGTCTCCACGAGCTCCGTGTCCTGAGTTTGGTCCTCCCCATCCCGC
CGCCAGGTCAGTGTGATCTCCGCAGGGTAGAAGCCCAGGGCCCAGCACCTCAG
GGTGGCCTCATGGTCAGAGACGGGGTGGTGGGTCACGTGTGTCTTTGGGGGATCCGCG
CGCTGCAGCGTCTCCTTCCCGTTCTCCAGGTATCTGCGGAGCCACTCCAGGCACTCGCC
CTCCAGGTAGACTCTCTGCTGCTCCGCAGCACGGGCCGCCTCCCACTTGCGCTGG
GTGTTCTGAGCTGCCATGTCCGCGGCCGTCCAGGAGCGCAGGT
CCTCGTTCAGGACGATGTAATCCTTGCCGTCGTAGGCGTACTGGTCATACCCGCGGAGGA
GGCGCCCGTCGGGCCCCAGGTCGCAACCATACATCTTC
TGGAGAGTGTGAGACCCGT
CCTCGCTCTGGTTGTAGTAGCCGCGCAGGGTC
CGCAGGTTCCCTCGGTGAGTCTGTGCGGCGTCCTTGGCGATCCGTGTCTCCCGGTCC
CAATACTCCGGCCCCTCCTGCTCCATCCACGGCGCCCGCGGCTCCTCTCTCGGACTC
TCGGCGTCGCTGTCGAACCGCACGAACTGCGTGTCGTCCACGTAGCCCACGGA
GATGAAGCGGGGCTCCCAGCGGCCGGGCCGGGACACGGC
GGTGTGGAAATACCTCAAGGAGTGCGAG
CCGGCCCAGGTCTCGGTCAGGGCCAGGGCC
CCCG
>'CA18-76.ab1'
GCCTGGTCTCCACGAGCTCCGTGTCCTGAGTTTGGTCCTCCCCATCCCGC
TGCCATGTCAGTGTGATCTCCGCAGGGTAGAAGCCCAGGGCCCAGCACCTCAG
GGTGGCCTCATGGTCAGAGACGGGGTGATGGGTCACATGTGTCTTGGGGGGGTCCGCG
CGCTGCAGCGTCTCCTTCCCGTTCTCCAGGTATCTGCGGAGCCACTCCAGGCACTCGCC
CTCCAGGTAGGCTCTCATCTGCTCCGCCGCACCCGCCGCCTCCCACTTCCGCTGG
GTGTTCTGAGCCGCCATGTCCGCGGCGGTCCAGGAGCGCAGGT
CCTCGTTCAGGGCGATGTAATCCCTGCCGTCGTAGGCGGACTGGTCATACCCGCGGAGGA
GGCGCCCGTCGGGCCCCAGGTCGCAGCCGTACATCGTC
TGGTAGGTGTGAGACCCAG
CCTCGCTCTGGTTGTAGTAGCCGCGAAGGTTC
CGCAGGCTCTCTCGGTAGTTCTGTGTCTCGGCCTTGGAGATCCGTGTCTCCCGGTCC
CAATACTCCGGCCCCTCCTGCTCCACCCACGGCGCCCGCGGCTCCTCTCTCGGACTC
TCGGCGTCGCTGTCGAACCGCACGAACTGCGTGTCGTCCACGTAGCCCACGGA
GATGAAGCGGGGCTGCCCGCGGCCGGGCCGGGACACGGC
GGTGTAGAAATACCTCATGGAGTGCGAG
CCCGCCCGAGTCTGGGTCAGGGCCAGGGCC
CCCTG
>'CA18-77.ab1'
GCCTGGTCTCCACGAGCTCCGTGTCCTGAGTTTGGTCCTCCCCATCCCGC
TGCCATGTCAGTGTGATCTCCGCAGGGTAGAAGCCCAGGGCCCAGCACCTCAG
GGTGGCCTCATGGTCAGAGACGGGGTGATGGGTCACATGTGTCTTGGGGGGGTCCGCG
CGCTGCAGCGTCTCCTTCCCGTTCTCCAGGTATCTGCGGAGCCACTCCAGGCACTCGCC
CTCCAGGTAGGCTCTCATCTGCTCCGCCGCACCCGCCGCCTCCCACTTCCGCTGG
GTGTTCTGAGCCGCCATGTCCGCGGCGGTCCAGGAGCGCAGGT
CCTCGTTCAGGGCGATGTAATCCCTGCCGTCGTAGGCGGACTGGTCATACCCGCGGAGGA
GGCGCCCGTCGGGCCCCAGGTCGCAGCCGTACATCGTC
TGGTAGGTGTGAGACCCAG
CCTCGCTCTGGTTGTAGTAGCCGCGAAGGTTC
CGCAGGCTCTCTCGGTAGTTCTGTGTCTCGGCCTTGGAGATCCGTGTCTCCCGGTCC
CAATACTCCGGCCCCTCCTGCTCCACCCACGGCGCCCGCGGCTCCTCTCTCGGACTC
TCGGCGTCGCTGTCGAACCGCACGAACTGCGTGTCGTCCACGTAGCCCACGGA
GATGAAGCGGGGCTGCCCGCGGCCGGGCCGGGACACGGC
GGTGTAGAAATACCTCATGGAGTGCGAG
CCCGCCCGAGTCTGGGTCAGGGCCAGGGCC
CCTG
>'CA18-81.ab1'
GCCTGGTCTCCACGAGCTCCGTGTCCTGAGTTTGGTCCTCCCCATCCCGC
TGCCATGTCAGTGTGATCTCCGCAGGGTAGAAGCCCAGGGCCCAGCACCTCAG
GGTGGCCTCATGGTCAGAGACGGGGTGATGGGTCACATGTGTCTTGGGGGGGTCCGCG
CGCTGCAGCGTCTCCTTCCCGTTCTCCAGGTATCTGCGGAGCCACTCCAGGCACTCGCC
CTCCAGGTAGGCTCTCATCTGCTCCGCCGCACCCGCCGCCTCCCACTTCCGCTGG
GTGTTCTGAGCCGCCATGTCCGCGGCGGTCCAGGAGCGCAGGT
CCTCGTTCAGGGCGATGTAATCCCTGCCGTCGTAGGCGGACTGGTCATACCCGCGGAGGA
GGCGCCCGTCGGGCCCCAGGTCGCAGCCGTACATCGTC
TGGTAGGTGTGAGACCCAG
CCTCGCTCTGGTTGTAGTAGCCGCGAAGGTTC
CGCAGGCTCTCTCGGTAGTTCTGTGTCTCGGCCTTGGAGATCCGTGTCTCCCGGTCC
CAATACTCCGGCCCCTCCTGCTCCACCCACGGCGCCCGCGGCTCCTCTCTCGGACTC
TCGGCGTCGCTGTCGAACCGCACGAACTGCGTGTCGTCCACGTAGCCCACGGA
GATGAAGCGGGGCTGCCCGCGGCCGGGCCGGGACACGGC
GGTGTAGAAATACCTCATGGAGTGCGAG
CCCGCCCGAGTCTGGGTCAGGGCCAGGGCC
CCTG
>'CA18-83.ab1'
GCCTGGTCTCCACGAGCTCCGTGTCCTGAGTTTGGTCCTCCCCATCCCGC
TGCCATGTCAGTGTGATCTCCGCAGGGTAGAAGCCTAGGGCCCAGCACCTCAG
GGTGGCCTCATGGTCAGAGACGGGGTGATGGGTCACATGTGTCTTGGGGGGGTCCGCG
CGCTGCAGCGTCTCCTTCCCGTTCTCCAGGTATCTGCGGAGCCACTCCAGGCACTCGCC
CTCCAGGTAGGCTCTCATCTGCTCCGCCGCACCCGCCGCCTCCCACTTCCGCTGG
GTGTTCTGAGCCGCCATGTCCGCGGCGGTCCAGGAGCGCAGGT
CCTCGTTCAGGGCGATGTAATCCCTGCCGTCGTAGGCGGACTGGTCATACCCGCGGAGGA
GGCGCCCGTCGGGCCCCAGGTCGCAGCCGTACATCGCC
TGGTAGGTGTGAGACCCAG
CCTCGCTCTGGTTGTAGTAGCCGCGAAGGTTC
CGCAGGCTCTCTCGGTAGTTCTGTGTCTCGGCCTTGGAGATCCGTGTCTCCCGGTCC
CAATACTCCGGCCCCTCCTGCTCCACCCACGGCGCCCGCGGCTCCTCTCTCGGACTC
TCGGCGTCGCTGTCGAACCGCACGAACTGCGTGTCGTCCACGTAGCCCACGGA
GATGAAGCGGGGCTGCCCGCGGCCGGGCCGGGACACGGC
GGTGTAGAAATACCTCATGGAGTGCGAG
CCCGCCCGAGTCTGGGTCAGGGCCAGGGCC
CCTG
>'CA18-88.ab1'
GCCTGGTCTCCACGAGCTCCGTGTCCTGAGTTTGGTCCTCCCCATCCCGC
TGCCAGGTCAGTGTGATCTCCGCAGGGTAGAAGCCCAGGGCCCAGCACCTCAG
GGTGGCCTCATGGTCAGAGATGGGATGGTGGGTCACGTGTGTCTTTGGGAGATCCGCG
CGCTGCAGCGTCTCCTTCCCGTTCTCCAGGTATCTGCGGAGCCACTCCAGGCACCTCCC
CTCCAGGTAGGCTCTCATCCGCTCTGCCTCGCGGGCCTCCTCCCACTTGCGCTGG
GTGTTCTGAGCCGCCATGTCCGCGGCGGTCCAGGAGCGCAGGT
CCTCGCTCAGGGCGATGTAATCCTTGCCGTCGTAGGCGTACTGGTCATACCCGCGGAGGA
GGCGCCCCTCGGGCCCCAGGTCGCAGCCGTACATCCAC
TGGATGGTGTGAGACCCCC
CATCGCTCTGGTTGTAGTAGCGGAGCGCGGTC
CGCAGGCTCACTCGGAAAGTCTGTGCGGTCTCCTTGGCTCTCCGTGTCTCCTCTTCC
CAATACTCCGGCCCCTCCTGCTCCATCCACGGCGCCCGCGGCTCCAACCTCGGACTC
TCGACGTCGCTGTCGAACCGCACGAACTGCGTGTCGTCCACGTAGCCAACTTC
GAGATGCCAGGGCCCCCGGCGGTCGGGCCGGGACATGGC
GGTGGTGAAATACCTCATGGAGTGCGAG
CCGGCCCAGGTCTCGGTCAGGGCCAGGGCC
CCCG
>'CA18-89.ab1'
GCCTGGTCTCCACGAGCTCCGTGTCCTGAGTTTGGTCCTCCCCATCCCGC
TGCCATGTCAGTGTGATCTCCGCAGGGTAGAAGCCCAGGGCCCAGCACCTCAG
GGTGGCCTCATGGTCAGAGACGGGGTGATGGGTCACATGTGTCTTGGGGGGGTCCGCG
CGCTGCAGCGTCTCCTTCCCGTTCTCCAGGTATCTGCGGAGCCACTCCAGGCACTCGCC
CTCCAGGTAGGCTCTCATCTGCTCCGCCGCACCCGCCGCCTCCCACTTCCGCTGG
GTGTTCTGAGCCGCCATGTCCGCGGCGGTCCAGGAGCGCAGGT
CCTCGTTCAGGGCGATGTAATCCCTGCCGTCGTAGGCGGACTGGTCATACCCGCGGAGGA
GGCGCCCGTCGGGCCCCAGGTCGCAGCCGTACATCGTC
TGGTAGGTGTGAGACCCAG
CCTCGCTCTGGTTGTAGTAGCCGCGAAGGTTC
CGCAGGCTCTCTCGGTAGTTCTGTGTCTCGGCCTTGGAGATCCGTGTCTCCCGGTCC
CAATACTCCGGCCCCTCCTGCTCCACCCACGGCGCCCGCGGCTCCTCTCTCGGACTC
TCGGCGTCGCTGTCGAACCGCACGAACTGCGTGTCGTCCACGTAGCCCACGGA
GATGAAGCGGGGCTGCCCGCGGCCGGGCCGGGACACGGC
GGTGTAGAAATACCTCATGGAGTGCGAG
CCCGCCCGAGTCTGGGTCAGGGCCAGGGCC
CCTG
>'CA18-90.ab1'
GCCTGGTCTCCACAAGCTCGGTGTCCTGAGTTTGGTCCTCCCCATCCCGC
TGCCAGGTCAGTGTGATCTCCGCAGGGTAGAAGCCCAGGGCCCAGCACCTCAG
GGTGGCCTCATGGTCAGAGACGGGGTGGTGGGTCACGTGTGTCTTTGGGGGATCCGCG
CGCTGCAGCGTCTCCTTCCCGTTCTCCAGGTATCTGCGGAGCCACTCCAGGCACTCGCC
CTCCAGGTAGACTCTCTGCTGCTCCGCAGCACGGGCCGCCTCCCACTTGCGCTGG
GTGTTCTGAGCTGCCATGTCCGCGGCCGTCCAGGAGCGCAGGT
CCTCGTTCAGGACGATGTAATCCTTGCCGTCGTAGGCGTACTGGTCATACCCGCGGAGGA
GGCGCCCGTCGGGCCCCAGGTCGCAACCATACATCTTC
TGGAGAGTGTGAGACCCGT
CCTCGCTCTGGTTGTAGTAGCCGCGCAGGGTC
CGCAGGTTCCCTCGGTGAGTCTGTGCGGCGTCCTTGGCGATCCGTGTCTCCCGGTCC
CAATACTCCGGCCCCTCCTGCTCCATCCACGGCGCCCGCGGCTCCTCTCTCGGACTC
TCGGCGTCGCTGTCGAACCGCACGAACTGCGTGTCGTCCACGTAGCCCACGGA
GATGAAGCGGGGCTCCCAGCGGCCGGGCCGGGACACGGC
GGTGTGGAAATACCTCAAGGAGTGCGAG
CCGGCCCAGGTCTCGGTCAGGGCCAGGGCC
CCCG
>'CA18-93.ab1'
GCCTGGTCTCCACGAGCTCCGTGTCCTGAGTTTGGTCCTCCCCATCCCGC
TGCCATGTCAGTGTGATCTCCGCAGGGTAGAAGCCTAGGGCCCAGCACCTCAG
GGTGGCCTCATGGTCAGAGACGGGGTGATGGGTCACATGTGTCTTGGGGGGGTCCGCG
CGCTGCAGCGTCTCCTTCCCGTTCTCCAGGTATCTGCGGAGCCACTCCAGGCACTCGCC
CTCCAGGTAGGCTCTCATCTGCTCCGCCGCACCCGCCGCCTCCCACTTCCGCTGG
GTGTTCTGAGCCGCCATGTCCGCGGCGGTCCAGGAGCGCAGGT
CCTCGTTCAGGGCGATGTAATCCCTGCCGTCGTAGGCGGACTGGTCATACCCGCGGAGGA
GGCGCCCGTCGGGCCCCAGGTCGCAGCCGTACATCGCC
TGGTAGGTGTGAGACCCAG
CCTCGCTCTGGTTGTAGTAGCCGCGAAGGTTC
CGCAGGCTCTCTCGGTAGTTCTGTGTCTCGGCCTTGGAGATCCGTGTCTCCCGGTCC
CAATACTCCGGCCCCTCCTGCTCCACCCACGGCGCCCGCGGCTCCTCTCTCGGACTC
TCGGCGTCGCTGTCGAACCGCACGAACTGCGTGTCGTCCACGTAGCCCACGGA
GATGAAGCGGGGCTGCCCGCGGCCGGGCCGGGACACGGC
GGTGTAGAAATACCTCATGGAGTGCGAG
CCCGCCCGAGTCTGGGTCAGGGCCAGGGCC
CCTG
>'CA19-1.ab1'
GCCTGGTCTCCACGAGCTCCGTGTCCTGAGTTTGGTCCTCCCCATCCCGC
TGCCAGGTCAGTGTGATCTCCGCAGGGTAGAAGCCCAGGGCCCAGCACCTCAG
GGTGGCCTCATGGTCAGAGACGGGGTGGTGGGTCACATGTGTCTTGGGGGGGTCCGCG
CGCTGCAGCGTCTCCTTCCCGTTCTCCAGGTATCTGCGGAGCCACTCCACGCACCGGCC
CTCCAGGTAGACTCTGTCCTGCTCCGCCACACCCGCCGCCTCCCACTTCCGCTGG
GTGTTCTGAGCCGCCACATCCGCCGCGAACCAGGAGCGCAGGT
CCTCGTTCAGGGCGATGTAATCCCTGCCGTCGTAGGCGAACTGTTCATACCCGCGTTGGA
GGCGCCCGTCGGGTCCCAGGTCGCAGCCAACCATCCTC
TGGAAGGTGTGAGACCCGG
CCTCGCTCTGGTTGTAGTAGCGGAGCAGGTTC
CGCAGGGCCACTGGGGCATTCTGTGTCGCGGTCTTCGTGTTCCGTGTCTCCCGGCCC
CAATACTCCGGCCCCTCCTGCTCCACCCACGGCGCCCGCGGCTCCATCCTCTGGCTC
GCGGCGTCGCTGTCGAACTGCACGAACTGCGTGTCGTCCACGTAGCCCACGGC
GATGAAGCGGGGCTCCCCGCGGCCGGGCCGGGACATGGA
GGTGTAGAAATACCTCATGGAGTGAGAG
CCGGCCCAGGTCTGGGTCAGGGCC
CCTG
>'CA19-10.ab1'
GCCTGGTCTCCACGAGCTCCGTGTCCTGAGTTTGGTCCTCCCCATCCCGC
TGCCAGGTCAGTGTGATCTCCGCAGGGTAGAAGCCCAGGGCCCAGCACCTCAG
GGTGGCCTCATGGTCAGAGACGGGGTGGTGGGTCACATGTGTCTTGGGGGGGTCCGCG
CGCTGCAGCGTCTCCTTCCCGTTCTCCAGGTATCTGCGGAGCCACTCCACGCACCGGCC
CTCCAGGTAGACTCTGTCCTGCTCCGCCACACCCGCCGCCTCCCACTTCCGCTGG
GTGTTCTGAGCCGCCACATCCGCCGCGAACCAGGAGCGCAGGT
CCTCGTTCAGGGCGATGTAATCCCTGCCGTCGTAGGCGAACTGTTCATACCCGCGTTGGA
GGCGCCCGTCGGGTCCCAGGTCGCAGCCAACCATCCTC
TGGAAGGTGTGAGACCCGG
CCTCGCTCTGGTTGTAGTAGCGGAGCAGGTTC
CGCAGGGCCACTGGGGCATTCTGTGCCGCGGTCTTCATGTTCCGTGTCTCCCGGTCC
CAATACTCCGGCCCCTCCTGCTCCACCCACGGCGCCCGCGGCTCCATCCTCTGGCTC
GCGGCGTCGCTGTCGAACTGCACGAACTGCGTGTCGTCCACGTAGCCCACGGC
GATGAAGCGGGGCTCCCCGCGGCCGGGCCGGGACATGGA
GGTGTAGAAATACCTCATGGAGTGAGAG
CCGGCCCAGGTCTGGGTCAGGGCC
CCTG
>'CA19-12.ab1'
GCCTGGTCTCCACGAGCTCCGTGTCCTGAGTTTGGTCCTCCCCATCCCGC
TGCCAGGTCAGTGTGATCTCCGCAGGGTAGAAGCCCAGGGCCCAGCACCTCAG
GGTGGCCTCATGGTCAGAGACGGGGTGGTGGGTCACATGTGTCTTGGGGGGGTCCGCG
CGCTGCAGCGTCTCCTTCCCGTTCTCCAGGTATCTGCGGAGCGACTCCAGGCACTCGCC
CTCCAGGTAGGTTCTGTGCTGCTCCGCCGCACCCGCCGCCTCCCACTTCCGCTGG
GTGTTCTGAGCCGCCATGTCCGCGGCGGTCCAGGAGCGCAGGT
CCTCGTTCAGGGCGATGTAATCACTGCCGTCGTAGGCGAACTGTTCATACCCCCGGAGGA
GGCCCCCGTCGGGCCCCAGGTCGCAGCCGTACATCTTC
TGGATGGTGTGAGACCCGG
CCTCGCTCTGGTTGTAGTAGCCGCGAAGGTTC
CGCAGGTTCACTCGGTAGTTCTGTGTGTTGGCCTTGGAGATCCGTGTCTCCCGGTCC
CAATACTCCGGCCCCTCCTGCTCCACCCACGGCGCCCGCGGCTCCTTTCTCGGACTC
GCGGCGTCGCTGTCGAACCGCACGAACTGCGTGTCGTCCACGTAGCCCACGGT
GAAGAAGCGGGGCTGCCCGCGGCCGGGCCGGGACACGGC
GGTGTGGAAATACCTCATGGAGTGCGAG
CCGGCCCAGGTCTGGGTCAGGGCCAGGGCC
CCGG
>'CA19-17.ab1'
GCCTGGTCTCCACGAGCTCCGTGTCCTGAGTTTGGTCCTCCCCATCCCGC
TGCCAGGTCAGTGTGATCTCCGCAGGGTAGAAGCCCAGGGCCCAGCACCTCAG
GGTGGCCTCATGGTCAGAGACGGGGTGGTGGGTCACATGTGTCTTGGGGGGGTCCGCG
CGCTGCAGCGTCTCCTTCCCGTTCTCCAGGTATCTGCGGAGCGACTCCAGGCACTCGCC
CTCCAGGTAGGTTCTGTGCTGCTCCGCCGCACCCGCCGCCTCCCACTTCCGCTGG
GTGTTCTGAGCCGCCATGTCCGCGGCGGTCCAGGAGCGCAGGT
CCTCGTTCAGGGCGATGTAATCACTGCCGTCGTAGGCGAACTGTTCATACCCCCGGAGGA
GGCCCCCGTCGGGCCCCAGGTCGCAGCCGTACATCTTC
TGGATGGTGTGAGACCCGG
CCTCGCTCTGGTTGTAGTAGCCGCGAAGGTTC
CGCAGGTTCACTCGGTAGTTCTGTGTGTTGGCCTTGGAGATCCGTGTCTCCCGGTCC
CAATACTCCGGCCCCTCCTGCTCCACCCACGGCGCCCGCGGCTCCTTTCTCGGACTC
GCGGCGTCGCTGTCGAACCGCACGAACTGCGTGTCGTCCACGTAGCCCACGGT
GAAGAAGCGGGGCTGCCCGCGGCCGGGCCGGGACACGGC
GGTGTGGAAATACCTCATGGAGTGCGAG
CCGGCCCAGGTCTGGGTCAGGGCCAGGGCC
CCGG
>'CA19-21.ab1'
GCCTGGTCTCCACAAGCTCGGTGTCCTGAGTTTGGTCCTCCCCATCCCGC
TGCCAGGTCAGTGTGATCTCCGCAGGGTAGAAGCCCAGGGCCCAGCACCTCAG
GGTGGCCTCATGGTCAGAGATGGGATGGTGGGTCACGTGTGTCTTTGGGAGATCCGCG
CGCTGCAGCGTCTCCTTCCCGTTCTCCAGGTATCTGCGGAGCCACTCCAGGCACCTCCC
CTCCAGGTAGGCTCTCATCCGCTCTGCCTCGCGGGCCTCCTCCCACTTGCGCTGG
GTGTTCTGAGCCGCCATGTCCGCGGCGGTCCAGGAGCGCAGGT
CCTCGCTCAGGGCGATGTAATCCTTGCCGTCGTAGGCGTACTGGTCATACCCGCGGAGGA
GGCGCCCCTCGGGCCCCAGGTCGCAGCCGTACATCCAC
TGGATGGTGTGAGACCCCC
CATCGCTCTGGTTGTAGTAGCGGAGCGCGGTC
CGCAGGCTCACTCGGAAAGTCTGTGCGGTCTCCTTGGCTCTCCGTGTCTCCTCTTCC
CAATACTCCGGCCCCTCCTGCTCCATCCACGGCGCCCGCGGCTCCAACCTCGGACTC
TCGACGTCGCTGTCGAACCGCACGAACTGCGTGTCGTCCACGTAGCCGACTTC
GAGATGCCAGGGCTCCCGGCGGTCGGGCCGGGACATGGC
GGTGGTGAAATACCTCATGGAGTGCGAG
CCGGCCCAGGTCTCGGTCAGGGCCAGGGCC
CCCG
>'CA19-22.ab1'
GCCTGGTCTCCACGAGCTCCGTGTCCTGAGTTTGCTCCTCTCCATCCCGC
TGCCAGGTCAGTGTGATCTCCGCAGGGTAGAAGCCCAGGGCCCAGCACCTCAG
GGTGGTCTCATGGTCAGAGACGGGGTGGTGGGTCACATGTGTCTTGGGGGGTTCCGCG
CGCTGCAGCGTCTCCTTCCCGTTCTCCAGGTATCTGCGGAGCCACTCCAGGCACTCGCC
CTCCAGGTAGGCTCTCTGCTGCTCCGCCACACCCGCCGCCTCCCACTTCCGCTGG
GTGTTTTGAGCCCCCAGGTCCGCGGCGGTCCAGGAGCGCAGGT
CCTCGTTCAGGGCGATGTAATCCCTGCCGTCGTAGGCGGACTGGTCATACCCGCGGAGGA
GGCGCCCGTCGGGCCCCAGGTCGCAGCCGTACATTACC
TGGATGGTGTGAGACCCGC
CCTGGCTCTGGTTGTAGTAGCGGAGCGCGGTC
CGCAGGTTCTCTCGGTAGGTCAGTGTCGCGGTCTTCATGTTCTGTGCCTCCCGGTCC
CAATACTCCGGCCCCTCCTGCTCCACCCACGGCGCCCGCGACTCCATCCTCTGGCTC
GCGGCGTCGCTGTCGAACCGCACGAACTGCGTGTCGTCCACGTAGCCCACGGC
GATGAAGCGGGGCTCCCCGCGGCCGGGCCGGGACATGGA
GGTGTAGAAATACCTCAAGGAGTGCGAG
CCCGCCCGGGTCTGGGTCAGGGCCAGGACC
CCTG
>'CA19-23.ab1'
GCCTGGTCTCCACGAGCTCCGTGTCCTGAGTTTGCTCCTCTCCATCCCGC
TGCCAGGTCAGTGTGATCTCCGCAGGGTAGAAGCCCAGGGCCCAGCACCTCAG
GGTGGTCTCATGGTCAGAGACGGGGTGGTGGGTCACATGTGTCTTGGGGGGTTCCGCG
CGCTGCAGCGTCTCCTTCCCGTTCTCCAGGTATCTGCGGAGCCACTCCAGGCACTCGCC
CTCCAGGTAGGCTCTCTGCTGCTCCGCCACACCCGCCGCCTCCCACTTCCGCTGG
GTGTTTTGAGCCCCCAGGTCCGCGGCGGTCCAGGAGCGCAGGT
CCTCGTTCAGGGCGATGTAATCCCTGCCGTCGTAGGCGGACTGGTCATACCCGCGGAGGA
GGCGCCCGTCGGGCCCCAGGTCGCAGCCGTACATTACC
TGGATGGTGTGAGACCCGC
CCTGGCTCTGGTTGTAGTAGCGGAGCGCGGTC
CGCAGGTTCTCTCGGTAGGTCAGTGTCGCGGTCTTCATGTTCTGTGCCTCCCGGTCC
CAATACTCCGGCCCCTCCTGCTCCACCCACGGCGCCCGCGACTCCATCCTCTGGCTC
GCGGCGTCGCTGTCGAACCGCACGAACTGCGTGTCGTCCACGTAGCCCACGGC
GATGAAGCGGGGCTCCCCGCGGCCGGGCCGGGACATGGA
GGTGTAGAAATACCTCAAGGAGTGCGAG
CCCGCCCGGGTCTGGGTCAGGGCCAGGACC
CCTG
>'CA19-25.ab1'
GCCTGGTCTCCACGAGCTCCGTGTCCTGAGTTTGGTCCTCCCCATCCCGC
TGCCAGGTCAGTGTGATCTCCGCAGGGTAGAAGCCCAGGGCCCAGCACCTCAG
GGTGGCCTCATGGTCAGAGACGGGGTGGTGGGTCACATGTGTCTTGGGGGGGTCCGCG
CGCTGCAGCGTCTCCTTCCCGTTCTCCAGGTATCTGCGGAGCCACTCCACGCACCGGCC
CTCCAGGTAGACTCTGTCCTGCTCCGCCACACCCGCCGCCTCCCACTTCCGCTGG
GTGTTCTGAGCCGCCACATCCGCCGCGAACCAGGAGCGCAGGT
CCTCGTTCAGGGCGATGTAATCCCTGCCGTCGTAGGCGAACTGTTCATACCCGCGTTGGA
GGCGCCCGTCGGGTCCCAGGTCGCAGCCAACCATCCTC
TGGAAGGTGTGAGACCCGG
CCTCGCTCTGGTTGTAGTAGCGGAGCAGGTTC
CGCAGGGCCACTGGGGCATTCTGTGTCGCGGTCTTCGTGTTCCGTGTCTCCCGGCCC
CAATACTCCGGCCCCTCCTGCTCCACCCACGGCGCCCGCGGCTCCATCCTCTGGCTC
GCGGCGTCGCTGTCGAACTGCACGAACTGCGTGTCGTCCACGTAGCCCACGGC
GATGAAGCGGGGCTCCCCGCGGCCGGGCCGGGACATGGA
GGTGTAGAAATACCTCATGGAGTGAGAG
CCGGCCCAGGTCTGGGTCAGGGCC
CCTG
>'CA19-26.ab1'
GCCTGGTCTCCACAAGCTCTGTGTCCTGAGTTTGGTCCTCCCCATCCCGC
TGCCAGGTCAGTGTGATCTCCGCAGGGTAGAAGCCCAGGGCCCAGCACCTCAG
GGTGGCCTCATGGTCAGAGACGGGGTGGTGGGTCACGTGTGTCTTTGGGGGATCCGCG
CGCTGCAGCGTCTCCTTCCCGTTCTCCAGGTGTCTGCGGAGCGACTCCACGCACGTCTC
CTCCAGGTAGGCTCTGAACCGCTCCGCATAACG~GGTCGCCTCCCACTTGCGCTGG
GTGTTCTGAGCCGCCACGTCCGCCGAGGTCCAGGAGCGCAGGT
CCTCGTTCAGGGCGATGTAATCCTTGCCGTCGTAGGCATACTGGTTATACCCGCGGAGGA
GGCGCCCGTCGGGCCCCAGGTCGCAGCCAAACATCCTC
TGGAGGGTGTGAGACCCGG
CCTCGCTCTGGTTGTAGTAGCCGGGCACGGTC
CGCAGGCACACTCGGTGATTCTGTGCGTGGGCCTCCGTGTTCCGTGTCTGCTCTTCC
CAATACTCCGGCCCCTCCTGCTCCGCCCACGGCGCCCGCGGCTCCTCTCTCGGACTC
TCAGCGTCGCTGTCGAACCGCACGAACTGCGTGTCGTCCACGTAGCCCACGGA
GATGAAGCGGGGCTCCCCGCGGCCGGGCCAGGACACGGT
GGTGCTGAAATACCTCAAGGAGTGCGAG
CCGGCCCAGGTCTCGGTCAGGGCCAGGGCC
CCCG
>'CA19-27.ab1'
GCCTGGTCTCCACGAGCTCCGTGTCCTGAGTTTGCTCCTCTCCATCCCGC
TGCCAGGTCAGTGTGATCTCCGCAGGGTAGAAGCCCAGGGCCCAGCACCTCAG
GGTGGTCTCATGGTCAGAGACGGGGTGGTGGGTCACATGTGTCTTGGGGGGTTCCGCG
CGCTGCAGCGTCTCCTTCCCGTTCTCCAGGTATCTGCGGAGCCACTCCAGGCACTCGCC
CTCCAGGTAGGCTCTCTGCTGCTCCGCCACACCCGCCGCCTCCCACTTCCGCTGG
GTGTTTTGAGCCCCCAGGTCCGCGGCGGTCCAGGAGCGCAGGT
CCTCGTTCAGGGCGATGTAATCCCTGCCGTCGTAGGCGGACTGGTCATACCCGCGGAGGA
GGCGCCCGTCGGGCCCCAGGTCGCAGCCGTACATTACC
TGGATGGTGTGAGACCCGC
CCTGGCTCTGGTTGTAGTAGCGGAGCGCGGTC
CGCAGGTTCTCTCGGTAGGTCAGTGTCGCGGTCTTCATGTTCTGTGCCTCCCGGTCC
CAATACTCCGGCCCCTCCTGCTCCACCCACGGCGCCCGCGACTCCATCCTCTGGCTC
GCGGCGTCGCTGTCGAACCGCACGAACTGCGTGTCGTCCACGTAGCCCACGGC
GATGAAGCGGGGCTCCCCGCGGCCGGGCCGGGACATGGA
GGTGTAGAAATACCTCAAGGAGTGCGAG
CCCGCCCGGGTCTGGGTCAGGGCCAGGACC
CCTG
>'CA19-28.ab1'
GCCTGGTCTCCACGAGCTCCGTGTCCTGAGTTTGCTCCTCTCCATCCCGC
TGCCAGGTCAGTGTGATCTCCGCAGGGTAGAAGCCCAGGGCCCAGCACCTCAG
GGTGGTCTCATGGTCAGAGACGGGGTGGTGGGTCACATGTGTCTTGGGGGGTTCCGCG
CGCTGCAGCGTCTCCTTCCCGTTCTCCAGGTATCTGCGGAGCCACTCCAGGCACTCGCC
CTCCAGGTAGGCTCTCTGCTGCTCCGCCACACCCGCCGCCTCCCACTTCCGCTGG
GTGTTTTGAGCCCCCAGGTCCGCGGCGGTCCAGGAGCGCAGGT
CCTCGTTCAGGGCGATGTAATCCCTGCCGTCGTAGGCGGACTGGTCATACCCGCGGAGGA
GGCGCCCGTCGGGCCCCAGGTCGCAGCCGTACATTACC
TGGATGGTGTGAGACCCGC
CCTGGCTCTGGTTGTAGTAGCGGAGCGCGGTC
CGCAGGTTCTCTCGGTAGGTCAGTGTCGCGGTCTTCATGTTCTGTGCCTCCCGGTCC
CAATACTCCGGCCCCTCCTGCTCCACCCACGGCGCCCGCGACTCCATCCTCTGGCTC
GCGGCGTCGCTGTCGAACCGCACGAACTGCGTGTCGTCCACGTAGCCCACGGC
GATGAAGCGGGGCTCCCCGCGGCCGGGCCGGGACATGGA
GGTGTAGAAATACCTCAAGGAGTGCGAG
CCCGCCCGGGTCTGGGTCAGGGCCAGGACC
CCTG
>'CA19-31.ab1'
GCCTGGTCTCCACGAGCTCCGTGTCCTGAGTTTGCTCCTCTCCATCCCGC
TGCCAGGTCAGTGTGATCTCCGCAGGGTAGAAGCCCAGGGCCCAGCACCTCAG
GGTGGTCTCATGGTCAGAGACGGGGTGGTGGGTCACATGTGTCTTGGGGGGTTCCGCG
CGCTGCAGCGTCTCCTTCCCGTTCTCCAGGTATCTGCGGAGCCACTCCAGGCACTCGCC
CTCCAGGTAGGCTCTCTGCTGCTCCGCCACACCCGCCGCCTCCCACTTCCGCTGG
GTGTTCTGAGCCCCCAGGTCCGCGGCGGTCCAGGAGCGCAGGT
CCTCGTTCAGGGCGATGTAATCCCTGCCGTCGTAGGCGGACTGGTCATACCCGCGGAGGA
GGCGCCCGTCGGGCCCCAGGTCGCAGCCGTACATTACC
TGGATGGTGTGAGACCCGC
CCTGGCTCTGGTTGTAGTAGCGGAGCGCGGTC
CGCAGGTTCTCTCGGTAGGTCAGTGTCGCGGTCTTCATGTTCTGTGCCTCCCGGTCC
CAATACTCCGGCCCCTCCTGCTCCACCCACGGCGCCCGCGACTCCATCCTCTGGCTC
GCGGCGTCGCTGTCGAACCGCACGAACTGCGTGTCGTCCACGTAGCCCACGGC
GATGAAGCGGGGCTCCCCGCGGCCGGGCCGGGACATGGA
GGTGTAGAAATACCTCAAGGAGTGCGAG
CCCGCCCGGGTCTGGGTCAGGGCCAGGACC
CCTG
>'CA19-33.ab1'
GCCTGGTCTCCACGAGCTCCGTGTCCTGAGTTTGCTCCTCTCCATCCCGC
TGCCAGGTCAGTGTGATCTCCGCAGGGTAGAAGCCCAGGGCCCAGCACCTCAG
GGTGGTCTCATGGTCAGAGACGGGGTGGTGGGTCACATGTGTCTTGGGGGGTTCCGCG
CGCTGCAGCGTCTCCTTCCCGTTCTCCAGGTATCTGCGGAGCCACTCCAGGCACTCGCC
CTCCAGGTAGGCTCTCTGCTGCTCCGCCACACCCGCCGCCTCCCACTTCCGCTGG
GTGTTTTGAGCCCCCAGGTCCGCGGCGGTCCAGGAGCGCAGGT
CCTCGTTCAGGGCGATGTAATCCCTGCCGTCGTAGGCGGACTGGTCATACCCGCGGAGGA
GGCGCCCGTCGGGCCCCAGGTCGCAGCCGTACATTACC
TGGATGGTGTGAGACCCGC
CCTGGCTCTGGTTGTAGTAGCGGAGCGCGGTC
CGCAGGTTCTCTCGGTAGGTCAGTGTCGCGGTCTTCATGTTCTGTGCCTCCCGGTCC
CAATACTCCGGCCCCTCCTGCTCCACCCACGGCGCCCGCGACTCCATCCTCTGGCTC
GCGGCGTCGCTGTCGAACCGCACGAACTGCGTGTCGTCCACGTAGCCCACGGC
GATGAAGCGGGGCTCCCCGCGGCCGGGCCGGGACATGGA
GGTGTAGAAATACCTCAAGGAGTGCGAG
CCCGCCCGGGTCTGGGTCAGGGCCAGGACC
CCTG
>'CA19-36.ab1'
GTCTGGTGTCCACAAGATCCATGTCCTGAGTTTGGTCCTCCCCATCCCTC
TGCCAGGTCAGTGTGATCTCTGCAGGGTAGAAACCCAGGGCCCAGCACCTCAG
GGTGGCCTCATGGTCGGAGATAGGGTGATGGGTCACATGTGTCTTTGGAGGATCCTGC
CGCTGCAGCGTCTCCTTCCCTTTCTCCAGGTGTCTGCGGATCAACTCCACGCACGTGAC
CTTCAGGTAGGCCCCGTGTTGCTGGGCAATTGTCTCGTCAGAGTTCCACTTGCGCTCG
GTGATCTGAGCCACGGGGTTCATCGCGGTCCAGGAGCTCAGGT
CCTCATTCAGGGCCATGTAATCCTCGCCATCGTAGGCATACAGGTGATACCCGCGGAGAA
AGCCCCCATCTGGCCCCACTTCGCTGCTATACATCCAC
TGGACAGTGTGAGACCCGG
CCTCGCTCTGGTTGTAGTAGCGGAGCAGGGTC
CGCAGCCACACTCGGAAAATCTGTGTGTGGGCCTTGGCGTGCTCTGTGTACAGTTCC
CAATACTCCGGCTCCTCCTGCTCCACCCACGGCACCTTCGGCTCCATCCTCGGACTG
GCGGCGTCGCTGTCGAACAGCACGAACTGCGTGTCGTCCACATAGCCAACTTC
GAGGTACCGGGGCTCCCCGCGGCCGGGCCGGGACACGGC
GGTGTGGAAATAACTGAAGGAGTGGGAG
CCTGCCCAGGTCTCGGTCAGGGCCTGGGTC
CCCA
>'CA19-4.ab1'
GCCTGGTCTCCACGAGCTCCGTGTCCTGAGTTTGCTCCTCTCCATCCCGC
TGCCAGGTCAGTGTGATCTCCGCAGGGTAGAAGCCCAGGGCCCAGCACCTCAG
GGTGGTCTCATGGTCAGAGACGGGGTGGTGGGTCACATGTGTCTTGGGGGGTTCCGCG
CGCTGCAGCGTCTCCTTCCCGTTCTCCAGGTATCTGCGGAGCCACTCCAGGCACTCGCC
CTCCAGGTAGGCTCTCTGCTGCTCCGCCACACCCGCCGCCTCCCACTTCCGCTGG
GTGTTTTGAGCCCCCAGGTCCGCGGCGGTCCAGGAGCGCAGGT
CCTCGTTCAGGGCGATGTAATCCCTGCCGTCGTAGGCGGACTGGTCATACCCGCGGAGGA
GGCGCCCGTCGGGCCCCAGGTCGCAGCCGTACATTACC
TGGATGGTGTGAGACCCGC
CCTGGCTCTGGTTGTAGTAGCGGAGCGCGGTC
CGCAGGTTCTCTCGGTAGGTCAGTGTCGCGGTCTTCATGTTCTGTGCCTCCCGGTCC
CAATACTCCGGCCCCTCCTGCTCCACCCACGGCGCCCGCGACTCCATCCTCTGGCTC
GCGGCGTCGCTGTCGAACCGCACGAACTGCGTGTCGTCCACGTAGCCCACGGC
GATGAAGCGGGGCTCCCCGCGGCCGGGCCGGGACATGGA
GGTGTAGAAATACCTCAAGGAGTGCGAG
CCCGCCCGGGTCTGGGTCAGGGCCAGGACC
CCTG
>'CA19-41.ab1'
GCCTGGTCTCCACGAGCTCCGTGTCCTGAGTTTGCTCCTCTCCATCCCGC
TGCCAGGTCAGTGTGATCTCCGCAGGGTAGAAGCCCAGGGCCCAGCACCTCAG
GGTGGTCTCATGGTCAGAGACGGGGTGGTGGGTCACATGTGTCTTGGGGGGTTCCGCG
CGCTGCAGCGTCTCCTTCCCGTTCTCCAGGTATCTGCGGAGCCACTCCAGGCACTCGCC
CTCCAGGTAGGCTCTCTGCTGCTCCGCCACACCCGCCGCCTCCCACTTCCGCTGG
GTGTTTTGAGCCCCCAGGTCCGCGGCGGTCCAGGAGCGCAGGT
CCTCGTTCAGGGCGATGTAATCCCTGCCGTCGTAGGCGGACTGGTCATACCCGCGGAGGA
GGCGCCCGTCGGGCCCCAGGTCGCAGCCGTACATTACC
TGGATGGTGTGAGACCCGC
CCTGGCTCTGGTTGTAGTAGCGGAGCGCGGTC
CGCAGGTTCTCTCGGTAGGTCAGTGTCGCGGTCTTCATGTTCTGTGCCTCCCGGTCC
CAATACTCCGGCCCCTCCTGCTCCACCCACGGCGCCCGCGACTCCATCCTCTGGCTC
GCGGCGTCGCTGTCGAACCGCACGAACTGCGTGTCGTCCACGTAGCCCACGGC
GATGAAGCGGGGCTCCCCGCGGCCGGGCCGGGACATGGA
GGTGTAGAAATACCTCAAGGAGTGCGAG
CCCGCCCGGGTCTGGGTCAGGGCCAGGACC
CCTG
>'CA19-44.ab1'
GCCTGGTCTCCACGAGCTCCGTGTCCTGAGTTTGCTCCTCTCCATCCCGC
TGCCAGGTCAGTGTGATCTCCGCAGGGTAGAAGCCCAGGGCCCAGCACCTCAG
GGTGGTCTCATGGTCAGAGACGGGGTGGTGGGTCACATGTGTCTTGGGGGGTTCCGCG
CGCTGCAGCGTCTCCTTCCCGTTCTCCAGGTATCTGCGGAGCCACTCCAGGCACTCGCC
CTCCAGGTAGGCTCTCTGCTGCTCCGCCACACCCGCCGCCTCCCACTTCCGCTGG
GTGTTTTGAGCCCCCAGGTCCGCGGCGGTCCAGGAGCGCAGGT
CCTCGTTCAGGGCGATGTAATCCCTGCCGTCGTAGGCGGACTGGTCATACCCGCGGAGGA
GGCGCCCGTCGGGCCCCAGGTCGCAGCCGTACATTACC
TGGATGGTGTGAGACCCGC
CCTGGCTCTGGTTGTAGTAGCGGAGCGCGGTC
CGCAGGTTCTCTCGGTAGGTCAGTGTCGCGGTCTTCATGTTCTGTGCCTCCCGGTCC
CAATACTCCGGCCCCTCCTGCTCCACCCACGGCGCCCGCGACTCCATCCTCTGGCTC
GCGGCGTCGCTGTCGAACCGCACGAACTGCGTGTCGTCCACGTAGCCCACGGC
GATGAAGCGGGGCTCCCCGCGGCCGGGCCGGGACATGGA
GGTGTAGAAATACCTCAAGGAGTGCGAG
CCCGCCCGGGTCTGGGTCAGGGCCAGGACC
CCTG
>'CA19-45.ab1'
GCCTGGTCTCCACGAGCTCCGTGTCCTGAGTTTGGTCCTCCCCATCCCGC
TGCCAGGTCAGTGTGATCTCCGCAGGGTAGAAGCCCAGGGCCCAGCACCTCAG
GGTGGCCTCATGGTCAGAGACGGGGTGGTGGGTCACATGTGTCTTGGGGGGGTCCGCG
CGCTGCAGCGTCTCCTTCCCGTTCTCCAGGTATCTGCGGAGCGACTCCAGGCACTCGCC
CTCCAGGTAGGTTCTGTGCTGCTCCGCCGCACCCGCCGCCTCCCACTTCCGCTGG
GTGTTCTGAGCCCATGTCCGCGGCGGTCCAGGAGCGCAGGT
CCTCGTTCAGGGCGATGTAATCACTGCCGTCGTAGGCGAACTGTTCATACCCCCGGAGGA
GGCCCCCGTCGGGCCCCAGGTCGCAGCCGTACATCTTC
TGGATGGTGTGAGACCCGG
CCTCGCTCTGGTTGTAGTAGCCGCGAAGGTTC
CGCAGGTTCACTCGGTAGTTCTGTGTGTTGGCCTTGGAGATCCGTGTCTCCCGGTCC
CAATACTCCGGCCCCTCCTGCTCCACCCACGGCGCCCGCGGCTCCTTTCTCGGACTC
GCGGCGTCGCTGTCGAACCGCACGAACTGCGTGTCGTCCACGTAGCCCACGGT
GAAGAAGCGGGGCTGCCCGCGGCCGGGCCGGGACACGGC
GGTGTGGAAATACCTCATGGAGTGCGAG
CCGGCCCAGGTCTGGGTCAGGGCCAGGGCC
CCGG
>'CA19-48.ab1'
GCCTGGTCTCCACAAGCTCGGTGTCCTGAGTTTGGTCCTCCCCATCCCGC
TGCCAGGTCAGTGTGATCTCCGCAGGGTAGAAGCCCAGGGCCCAGCACCTCAG
GGTGGCCTCATGGTCAGAGATGGGATGGTGGGTCACGTGTGTCTTTGGGAGATCCGCG
CGCTGCAGCGTCTCCTTCCCGTTCTCCAGGTATCTGCGGAGCCACTCCAGGCACCTCCC
CTCCAGGTAGGCTCTCATCCGCTCTGCCTCGCGGGCCTCCTCCCACTTGCGCTGG
GTGTTCTGAGCCGCCATGTCCGCGGCGGTCCAGGAGCGCAGGT
CCTCGCTCAGGGCGATGTAATCCTTGCCGTCGTAGGCGTACTGGTCATACCCGCGGAGGA
GGCGCCCCTCGGGCCCCAGGTCGCAGCCGTACATCCAC
TGGATGGTGTGAGACCCCC
CATCGCTCTGGTTGTAGTAGCGGAGCGCGGTC
CGCAGGCTCACTCGGAAAGTCTGTGCGGTCTCCTTGGCTCTCCGTGTCTCCTCTTCC
CAATACTCCGGCCCCTCCTGCTCCATCCACGGCGCCCGCGGCTCCAACCTCGGACTC
TCGACGTCGCTGTCGAACCGCACGAACTGCGTGTCGTCCACGTAGCCGACTTC
GAGATGCCAGGGCTCCCGGCGGTCGGGCCGGGACATGGC
GGTGGTGAAATACCTCATGGAGTGCGAG
CCGGCCCAGGTCTCGGTCAGGGCCAGGGCC
CCCG
>'CA19-50.ab1'
GCCTGGTCTCCACGAGCTCCGTGTCCTGAGTTTGGTCCTCCCCATCCCGC
CGCCAGGTCAGTGTGATCTCCGCAGGGTAGAAGCCCAGGGCCCAGCACCTCGG
GGTGGCCTCGTAGTCAGAGACGGGGTGGTGGGTTACATGTGTCTTGGGGGAGTCCGCG
CGCTGCAGCGTCTCCTTCCCGTTCTCCAGGTATCTGCGGAGCGACTCCAGGCACTGGCC
CTCCAGGTAGGCTCTCCACTGCTCCGCCACACCCGCCGCCTCCCACTTCCGCTGG
GTGTTCTGAGCCGCCATGTCCGCCGCGGTCCAGGAGCGCAGGT
CCTCGTTCAGGGCGATGTAATCCCTGCCGTCGTAGGCGGACTGGTCATACCCGCGGAGGA
GGCGCCCGTCCGGCCCCAGATCGCAGCCGTACATCGTC
TGGAGGGTGTGAGACCCGG
CCTCGCTCTGGTTGTAGTAGCGGGGCAGGGTC
CGCAGGTTCTCTCGGAGAGTCTGTGTGTCGGCCTTGCAGATCCGTGTGTTCTGGTCC
CAATACTCCGGCCCCTCCTGCTCCACCCACGGCGCCCGCGGCTCCTCTCTCGGACTC
TCGGCGTCGCTGTCGAACCGCACGAACTGCGTGTCGTCCACGTAGCCCACGGA
GATGAAGCGGGGCTGCCCGCGGCCGGGCCGGGACATGGA
GGTGTAGAAATATCTCAAGGAGTGCCAG
CCCGCCCAGGTCTGGGTCAGGGCCAGGGCC
CCTG
>'CA19-51.ab1'
GCCTGGTCTCCACGAGCTCCGTGTCCTGAGTTTGGTCCTCCCCATCCCGC
TGCCAGGTCAGTGTGATCTCCGCAGGGTAGAAGCCCAGGGCCCAGCACCTCAG
GGTGGCCTCATGGTCAGAGACGGGGTGGTGGGTCACATGTGTCTTGGGGGGGTCCGCG
CGCTGCAGCGTCTCCTTCCCGTTCTCCAGGTATCTGCGGAGCGACTCCAGGCACTCGCC
CTCCAGGTAGGTTCTGTGCTGCTCCGCCGCACCCGCCGCCTCCCACTTCCGCTGG
GTGTTCTGAGCCGCCATGTCCGCGGCGGTCCAGGAGCGCAGGT
CCTCGTTCAGGGCGATGTAATCACTGCCGTCGTAGGCGAACTGTTCATACCCCCGGAGGA
GGCCCCCGTCGGGCCCCAGGTCGCAGCCGTACATCTTC
TGGATGGTGTGAGACCCGG
CCTCGCTCTGGTTGTAGTAGCCGCGAAGGTTC
CGCAGGTTCACTCGGTAGTTCTGTGTGTTGGCCTTGGAGATCCGTGTCTCCCGGTCC
CAATACTCCGGCCCCTCCTGCTCCACCCACGGCGCCCGCGGCTCCTTTCTCGGACTC
GCGGCGTCGCTGTCGAACCGCACGAACTGCGTGTCGTCCACGTAGCCCACGGT
GAAGAAGCGGGGCTGCCCGCGGCCGGGCCGGGACACGGC
GGTGTGGAAATACCTCATGGAGTGCGAG
CCGGCCCAGGTCTGGGTCAGGGCCAGGGCC
CCGG
>'CA19-52.ab1'
GCCTGGTCTCCACGAGCTCCGTGTCCTGAGTTTGGTCCTCCCCATCCCGC
TGCCAGGTCAGTGTGATCTCCGCAGGGTAGAAGCCCAGGGCCCAGCACCTCAG
GGTGGCCCCATGGTCAGAGACGGGGTGGTGGGTCACATGTGTCTTGGGGGGGTCCGCG
CGCTGCAGCGTCTCCTTCCCGTTCTCCAGGTATCTGCGGAGCCACTCCACGCACCGGCC
CTCCAGGTAGACTCTGTCTTGCTCCGCCACACCCGCCGCCTCCCACTTCCGCTGG
GTGTTCTGAGCCGCCACATCCGCCGCGAACCAGGAGCGCAGGT
CCTCGTTCAGGGCGATGTAATCCCTGCCGTCGTAGGCGAACCGTTCATACCCGCGTTGGA
GGCGCCCGTCGGGTCCCAGGTCGCAGCCAACCATCCTC
TGGAAGGTGTGAGACCCGG
CCTCGCTCTGGTTGTAGTAGCGGAGCAGGTTC
CGCAGGGCCACTGGGGCATTCTGTGTCGCGGTCTTCGTGTTCCGTGTCTCCCGGTCC
CAATACTCCGGCCCCTCCTGCTCCACCCACGGCGCCCGCGGCTCCATCCTCTGGCTC
GCGGCGTCGCTGTCGAACTGCACGAACTGCGTGTCGTCCACGTAGCCCACGGC
GATGAAGCGGGGCTCCCCGCGGCCGGGCCGGGACATGGA
GGTGTAGAAATACCTCATGGAGTGAGAG
CCGGCCCAGGTCTGGGTCAGGGCC
CCTG
>'CA19-53.ab1'
GTCTGGTGTCCACAAGATCCATGTCCTGAGTTTGGTCCTCCCCATCCCTC
TGCCAGGTCAGTGTGATCTCTGCAGGGTAGAAACCCAGGGCCCAGCACCTCAG
GGTGGCCTCATGATCGGAGATAGGGTGATGGGTCACATGTGTCTTTGGAGGATCCTGC
CGCTGCAGCGTCTCCTTCCCTTTCTCCAGGTGTCTGCGGATCAACTCCACGCACGTGAC
CTTCAGGTAGGCCCCGTGTTGCTGGGCAATTGTCTCGTCAGAGTTCCACTTGCGCTCG
GTGATCTGAGCCACGGGGTTCATCGCGGTCCAGGAGCTCAGGT
CCTCATTCAGGGCCATGTAATCCTCGCCATCGTAGGCATACAGGTGATACCCGCGGAGAA
AGCCCCCATCTGGCCCCACTTCGCTGCTATACATCCAC
TGGACAGTGTGAGACCTGG
CCTCGCTCTGGTTGTAGTAGCGGAGCAGGGTC
CGCAGCCACACTCGGAAAATCTGTGTGTGGGCCTTGGCGTGCTCTGTGTACAGTTCC
CAATACTCCGGCTCCTCCTGCTCCACCCACGGCACCTTCGGCTCCATCCTCGGACTG
GCGGCGTCGCTGTCGAACAGCACGAACTGCGTGTCGTCCACATAGCCAACTTC
GAGGTACCGGGGCTCCCCGCGGCCGGGCCGGGACACGGC
GGTGTGGAAATAACCGAAGGAGTGGGAG
CCTGCCCAGGTCTCGGTCAGGGCCTGGGTC
CCCA
>'CA19-59.ab1'
GCCTGGTCTCCACGAGCTCCGTGTCCTGAGTTTGCTCCTCTCCATCCCGC
TGCCAGGTCAGTGTGATCTCCGCAGGGTAGAAGCCCAGGGCCCAGCACCTCAG
GGTGGTCTCATGGTCAGAGACGGGGTGGTGGGTCACATGTGTCTTGGGGGGTTCCGCG
CGCTGCAGCGTCTCCTTCCCGTTCTCCAGGTATCTGCGGAGCCACTCCAGGCACTCGCC
CTCCAGGTAGGCTCTCTGCTGCTCCGCCACACCCGCCGCCTCCCACTTCCGCTGG
GTGTTTTGAGCCCCCAGGTCCGCGGCGGTCCAGGAGCGCAGGT
CCTCGTTCAGGGCGATGTAATCCCTGCCGTCGTAGGCGGACTGGTCATACCCGCGGAGGA
GGCGCCCGTCGGGCCCCAGGTCGCAGCCGTACATTACC
TGGATGGTGTGAGACCCGC
CCTGGCTCTGGTTGTAGTAGCGGAGCGCGGTC
CGCAGGTTCTCTCGGTAGGTCAGTGTCGCGGTCTTCATGTTCTGTGCCTCCCGGTCC
CAATACTCCGGCCCCTCCTGCTCCACCCACGGCGCCCGCGACTCCATCCTCTGGCTC
TCGGCGTCGCTGTCGAACCGCACGAACTGCGTGTCGTCCACGTAGCCCACGGC
GATGAAGCGGGGCTCCCCGCGGCCGGGCCGGGACATGGA
GGTGTAGAAATACCTCAAGGAGTGCGAG
CCCGCCCGGGTCTGGGTCAGGGCCAGGACC
CCTG
>'CA19-63.ab1'
GCCTGGTCTCCACAAGCTCTGTGTCCTGAGTTTGGTCCTCCCCATCCCGC
TGCCAGGTCAGTGTGATCTCCGCAGGGTAGAAGCCCAGGGCCCAGCACCTCAG
GGTGGCCTCATGGTCAGAGACGGGGTGGTGGGTCACGTGTGTCTTTGGGGGATCCGCG
CGCTGCAGCGTCTCCTTCCCGTTCTCCAGGTGTCTGCGGAGCGACTCCACGCACGTCTC
CTCCAGGTAGGCTCTGAACCGCTCCGCATAACG~GGTCGCCTCCCACTTGCGCTGG
GTGTTCTGAGCCGCCACGTCCGCCGAGGTCCAGGAGCGCAGGT
CCTCGTTCAGGGCGATGTAATCCTTGCCGTCGTAGGCATACTGGTTATACCCGCGGAGGA
GGCGCCCGTCGGGCCCCAGGTCGCAGCCAAACATCCTC
TGGAGGGTGTGAGACCCGG
CCTCGCTCTGGTTGTAGTAGCCGGGCACGGTC
CGCAGGCACACTCGGTGATTCTGTGCGTGGGCCTCCGTGTTCCGTGTCTGCTCTTCC
CAATACTCCGGCCCCTCCTGCTCCGCCCACGGCGCCCGCGGCTCCTCTCTCGGACTC
TCAGCGTCGCTGTCGAACCGCACGAACTGCGTGTCGTCCACGTAGCCCACGGA
GATGAAGCGGGGCTCCCCGCGGCCGGGCCAGGACACGGT
GGTGCTGAAATACCTCAAGGAGTGCGAG
CCGGCCCAGGTCTCGGTCAGGGCCAGGGCC
CCCG
>'CA19-64.ab1'
GCCTGGTCTCCACAAGCTCTGTGTCCTGAGTTTGGTCCTCCCCATCCCGC
TGCCAGGTCAGTGTGATCTCCGCAGGGTAGAAGCCCAGGGCCCAGCACCTCAG
GGTGGCCTCATGGTCAGAGACGGGGTGGTGGGTCACGTGTGTCTTTGGGGGATCCGCG
CGCTGCAGCGTCTCCTTCCCGTTCTCCAGGTGTCTGCGGAGCGACTCCACGCACGTCTC
CTCCAGGTAGGCTCTGAACCGCTCCGCATAACG~GGTCGCCTCCCACTTGCGCTGG
GTGTTCTGAGCCGCCACGTCCGCCGAGGTCCAGGAGCGCAGGT
CCTCGTTCAGGGCGATGTAATCCTTGCCGTCGTAGGCATACTGGTTATACCCGCGGAGGA
GGCGCCCGTCGGGCCCCAGGTCGCAGCCAAACATCCTC
TGGAGGGTGTGAGACCCGG
CCTCGCTCTGGTTGTAGTAGCCGGGCACGGTC
CGCAGGCACACTCGGTGATTCTGTGCGTGGGCCTCCGTGTTCCGTGTCTGCTCTTCC
CAATACTCCGGCCCCTCCTGCTCCGCCCACGGCGCCCGCGGCTCCTCTCTCGGACTC
TCAGCGTCGCTGTCGAACCGCACGAACTGCGTGTCGTCCACGTAGCCCACGGA
GATGAAGCGGGGCTCCCCGCGGCCGGGCCAGGACACGGT
GGTGCTGAAATACCTCAAGGAGTGCGAG
CCGGCCCAGGTCTCGGTCAGGGCCAGGGCC
CCCG
>'CA19-72.ab1'
GCCTGGTCTCCACGAGCTCCGTGTCCTGAGTTTGGTCCTCCCCATCCCGC
TGCCAGGTCAGTGTGATCTCCGCAGGGTAGAAGCCCAGGGCCCAGCACCTCAG
GGTGGCCTCATGGTCAGAGACGGGGTGGTGGGTCACATGTGTCTTGGGGGGGTCCGCG
CGCTGCAGCGTCTCCTTCCCGTTCTCCAGGTATCTGCGGAGCCACTCCACGCACCGGCC
CTCCAGGTAGACTCTGTCCTGCTCCGCCACACCCGCCGCCTCCACTTCCGCTGG
GTGTTCTGAGCCGCCACATCCGCCGCGAACCAGGAGCGCAGGT
CCTCGTTCAGGGCGATGTAATCCCTGCCGTCGTAGGCGAACCGTTCATACCCGCGTTGGA
GGCGCCCGTCGGGTCCCAGGTCGCAGCCAACATCCTC
TGGAAGGTGTGAGACCCGG
CCTCGCTCTGGTTGTAGTAGCGGAGCAGGTTC
CGCAGGGCCACTGGGGCATTCTGTGTCGCGGTCTTCATGTTCCGTGTCTCCCGGTCC
CAATACTCCGGCCCCTCCTGCTCCACCCACGGCGCCCGCGGCTCCATCCTCTGGCTC
GCGGCGTCGCTGTCGAACTGCACGAACTGCGTGTCGTCCACGTAGCCCACGGC
GATGAAGCGGGGCTCCCCGCGGCCGGGCCGGGACATGGA
GGTGTAGAAATACCTCATGGAGTGAGAG
CCGGCCCAGGTCTGGGTCAGGGCC
CCTG
>'CA19-73.ab1'
GCCTGGTCTCCACGAGCTCCGTGTCCTGAGTTTGGTCCTCCCCATCCCGC
TGCCAGGTCAGTGTGATCTCCGCAGGGTAGAAGCCCAGGGCCCAGCACCTCAG
GGTGGCCTCATGGTCAGAGACGGGGTGGTGGGTCACATGTGTCTTGGGGGGGTCCGCG
CGCTGCAGCGTCTCCTTCCCGTTCTCCAGGTATCTGCGGAGCCACTCCACGCACCGGCC
CTCCAGGTAGACTCTGTCCTGCTCCGCCACACCCGCCGCCTCCCACTTCCGCTGG
GTGTTCTGAGCCGCCACATCCGCCGCGAACCAGGAGCGCAGGT
CCTCGTTCAGGGCGATGTAATCCCTGCCGTCGTAGGCGAACTGTTCATACCCGCGTTGGA
GGCGCCCGTCGGGTCCCAGGTCGCAGCCAACCATCCTC
TGGAAGGTGTGAGACCCGG
CCTCGCTCTGGTTGTAGTAGCGGAGCAGGTTC
CGCAGGGCCACTGGGGCATTCTGTGTCGCGGTCTTCATGTTCCGTGTCTCCCGGTCC
CAATACTCCGGCCCCTCCTGCTCCACCCACGGCGCCCGCGGCTCCATCCTCTGGCTC
GCGGCGTCGCTGTCGAACTGCACGAACTGCGTGTCGTCCACGTAGCCCACGGC
GATGAAGCGGGGCTCCCCGCGGCCGGGCCGGGACATGGA
GGTGTAGAAATACCTCATGGAGTGAGAG
CCGGCCCAGGTCTGGGTCAGGGCC
CCTG
>'CA19-77.ab1'
GTCTGGTGTCCACAAGATCCATGTCCTGAGTTTGGTCCTCCCCATCCCTC
TGCCAGGTCAGTGTGATCTCTGCAGGGTAGAAACCCAGGGCCCAGCACCTCAG
GGTGGCCTCATGATCGGAGATAGGGTGATGGGTCACATGTGTCTTTGGAGGATCCTGC
CGCTGCAGCGTCTCCTTCCCTTTCTCCAGGTGTCTGCGGATCAACTCCACGCACGTGAC
CTTCAGGTAGGCCCCGTGTTGCTGGGCAATTGTCTCGTCAGAGTTCCACTTGCGCTCG
GTGATCTGAGCCACGGGGTTCATCGCGGTCCAGGAGCTCAGGT
CCTCATTCAGGGCCATGTAATCCTCGCCATCGTAGGCATACAGGTGATACCCGCGGAGAA
AGCCCCCATCTGGCCCCACTTCGCTGCTATACATCCAC
TGGACAGTGTGAGACCTGG
CCTCGCTCTGGTTGTAGTAGCGGAGCAGGGTC
CGCAGCCACACTCGGAAAATCTGTGTGTGGGCCTTGGCGTGCTCTGTGTACAGTTCC
CAATACTCCGGCTCCTCCTGCTCCACCCACGGCACCTTCGGCTCCATCCTCGGACTG
GCGGCGTCGCTGTCGAACAGCACGAACTGCGTGTCGTCCACATAGCCAACTTC
GAGGTACCGGGGCTCCCCGCGGCCGGGCCGGGACACGGC
GGTGTGGAAATAACCGAAGGAGTGGGAG
CCTGCCCAGGTCTCGGTCAGGGCCTGGGTC
CCCA
>'CA19-80.ab1'
GCCTGGTCTCCACGAGCTCCGTGTCCTGAGTTTGCTCCTCTCCATCCCGC
TGCCAGGTCAGTGTGATCTCCGCAGGGTAGAAGCCCAGGGCCCAGCACCTCAG
GGTGGTCTCATGGTCAGAGACGGGGTGGTGGGTCACATGTGTCTTGGGGGGTTCCGCG
CGCTGCAGCGTCTCCTTCCCGTTCTCCAGGTATCTGCGGAGCCACTCCAGGCACTCGCC
CTCCAGGTAGGCTCTCTGCTGCTCCGCCACACCCGCCGCCTCCCACTTCCGCTGG
GTGTTTTGAGCCCCCAGGTCCGCGGCGGTCCAGGAGCGCAGGT
CCTCGTTCAGGGCGATGTAATCCCTGCCGTCGTAGGCGGACTGGTCATACCCGCGGAGGA
GGCGCCCGTCGGGCCCCAGGTCGCAGCCGTACATTACC
TGGATGGTGTGAGACCCGC
CCTGGCTCTGGTTGTAGTAGCGGAGCGCGGTC
CGCAGGTTCTCTCGGTAGGTCAGTGTCGCGGTCTTCATGTTCTGTGCCTCCCGGTCC
CAATACTCCGGCCCCTCCTGCTCCACCCACGGCGCCCGCGACTCCATCCTCTGGCTC
GCGGCGTCGCTGTCGAACCGCACGAACTGCGTGTCGTCCACGTAGCCCACGGC
GATGAAGCGGGGCTCCCCGCGGCCGGGCCGGGACATGGA
GGTGTAGAAATACCTCAAGGAGTGCGAG
CCCGCCCGGGTCTGGGTCAGGGCCAGGACC
CCTG
>'CA2-1.ab1'


CCCACTCCAGGCACTCGCC
CTCCAGGTAGGCTTTCATCTGCTCCGTCCCACCCGCCGCCTCCCACTTTCGCTGG
GTGTTCTGAGCCGCCAAGTCCGCGGCCGTCCAGGAGCGCAGGT
CGTCGTTCAGGGGGATGTAATCCTTGCCGTTGTAGGCGGACTGGTCATACCCGCGGAGGA
GGCGCCCGTCGGGCCCCAGGTCGCAGCCGTACATCGTT
TGGAAGGTGTGAGACCCGG
CCTCGCTCTGGTTGTAGTAGCCGCGCAGGTTC
CGCAGGGCCACTGGGGCATTCTGTGTCTCGGCCTTCATGATCCGTGTGCTCCGGTCC
CAATACTCCGGCCCCTCCTGCTCCACCCACGGCGCCCGCGGCTCCATCCTCTGGCTC
GCGGCGTCGCTGTCGAACCGCACGAACTGCGTGTCGTCCACGTAGCCCACGGC
GACGAAGCGGGGCTCCCCGCGGCCAGGCCGGGACATGTA
GGTGTAGAAATAGCTCATGGAGTGGGAG
CCCGCCCGGGTCTGGGTCAGGGCCAGGACC
CCTG
>'CA2-10.ab1'
GCCTCGTCTCCGCGATCTCCGAGTCCTGAGTCTGGTCCTCGCTGTCCCGC
TGCCAGGTCAGTGTGATCTCCGCAGGGTAGAAGCTCAGGGCCCAGCACCTCAG
GGTGCCGTCAGGATCAGAGATGAGGTGGTGGGTCACATGTGTCATGGGTGGGTCCGCG
CGCCGCAGCGTGTCCTTTCTGTTTTCCAGGTGTCAGCGGAGCCAGTACAGGCACCTGCC
CTCCAGGTAGAATGTGTCCTGCTCCGCCACACCCCCCGCCTCCCACTTGCGATGG
GTGTTGGGAGCTGCCAAGTCCGCGGCCGTCCAGGAGCGCAGGT
CGTCGTTCAGGGCGATGTAATCCTTACCGTTGTAGGTGGAAGGGTCATACCTGCGGAGGA
GGCGCCCGTCGGGCCTCAGGTCGCAGCCGTACATCGTA
TGGAATGTGTGAGACCCGA
CCTCGGTCTGGTTGTAGTAGCCGGGCAGGTTC
CGCAGGGCCAAGGGGCCATTGGGCGTTTCGGCTTTCATGATCCGTGAGCTCCGGTCC
CAATACTCCGGCCCCTCCTGCTCCACCCACGGCGCCCGGGGCTCCATCCTCCGTCTT
GCGGCGTGGGGGTCGAACCGCAAGAACCGCGAGTCGTCCATGTACTCCACCGC
GATGTACGTGTAATGAGGCTCCCTGCGGCCGGGCCGCGACACAGC
GGTGCTAAAATACCGCAAGGAGTGGGAG
CCCGCCCAGGTTTCGGTCAGGGCCAGGGCC
CCTG
>'CA2-11.ab1'
GCCTGGTCTCCACGAGCTCCGTGTCCTGAGTTTGGTCCTCCCCGTCCCGC
TGCCAGGTCAGTGTGATCTCCGCAGGGTAGAAGCCCAGGGCCCAGCACCTCAG
GGTGGCCTCATGATCAGAGACGGGGTGGTGGGTCACATGTGTCTTGGGGGGGTCCGCG
CGCTGCAGCGTCTCCTTCCCGTTCTCCAGGTGTCTGCGGAGCCACTCCAGGCACTTGCC
CTCCAGGTAGACTCTGTCCTGCTCCGCCACACCCGCCGCCTCCCACTTGCGCTGG
GTGTTCTGAGCCGCCAAGTCCGCGGCCGTCCAGGAGCGCAGGT
CGTCGTTCAGGGCGATGTAATCCTTGCCGTCGTAGGCGGACTGGTCATACCCGCGGAGGA
GGCGCCCGTCGGGCCCCAGGTCGCAGCCGTACATCGTC
TGGAAGGTGTGAGACCCGG
CCTCGCTCTGGTTGTAGTAGCCGCGCAGGTTC
CGCAGGGCCACTGGGGCATTCTGTGTCTCGGCCTTCATGATCCGTGTGCTCCGGTCC
CAATACTCCGGCCCCTCCTGCTCCACCCACGGCGCCCGCGGCTCCATCCTCTGGCTC
GCGGCGTCGCTGTCGAACCGCACGAACTGCGTGTCGTCCACGTAGCCCACGGC
GACGAAGCGGGGCTCCCCGCGGCCAGGCCGGGACATGTA
GGTGTAGAAATAGCTCATGGAGTGGGAG
CCCGCCCGGGTCTGGGTCAGGGCCAGGACC
CCTG
>'CA2-12.ab1'
GCCTGGTCTCCACGAGCTCCGTGTCCTGAGTTTGGTCCTCCCCGTCCCGC
TGCCAGGTCAGTGTGATCTCCGCAGGGTAGAAGCCCAGGGCCCAGCACCTCAG
GGTGGCCTCATGATCAGAGACGGGGTGGTGGGTCACATGTGTCTTGGGGGGGTCCGCG
CGCTGCAGCGTCTCCTTCCCGTTCTCCAGGTGTCTGCGGAGCCACTCCAGGCACTTGCC
CTCCAGGTAGACTCTGTCCTGCTCCGCCACACCCGCCGCCTCCCACTTGCGCTGG
GTGTTCTGAGCCGCCAAGTCCGCGGCCGTCCAGGAGCGCAGGT
CGTCGTTCAGGGCGATGTAATCCTTGCCGTCGTAGGCGGACTGGTCATACCCGCGGAGGA
GGCGCCCGTCGGGCCCCAGGTCGCAGCCGTACATCGTC
TGGAAGGTGTGAGACCCGG
CCTCGCTCTGGTTGTAGTAGCCGCGCAGGTTC
CGCAGGGCCACTGGGGCATTCTGTGTCTCGGCCTTCATGATCCGTGTGCTCCGGTCC
CAATACTCCGGCCCCTCCTGCTCCACCCACGGCGCCCGCGGCTCCATCCTCTGGCTC
GCGGCGTCGCTGTCGAACCGCACGAACTGCGTGTCGTCCACGTAGCCCACGGC
GACGAAGCGGGGCTCCCCGCGGCCAGGCCGGGACATGTA
GGTGTAGAAATAGCTCATGGAGTGGGAG
CCCGCCCGGGTCTGGGTCAGGGCCAGGACC
CCTG
>'CA2-13.ab1'
GCCTGGTCTTCACGAGCTCCCGTGTTCCTGAGTTTGGTCCTTCCCGTCCCGC
TGGCAGGTCAGTGTGATCTTCGCAGGGTAGAAGCCCAGGGCCCAGCACCTCAG
GGTGGCCTCATGATCAGAGACGGGGTGGTGGGTCACATGTGTTTTGGGGGGGTTCGCG
CGGTGCAGCGTTTCCTTCCCGTTTTTCAGGTGTTTGCGGAACCCCTCCGGGCACTTGCC
CTTCAGGTAGAATTTGTCCTGGTTCGCCACACCCGCCGCCTTCCACTTGCGCTGG
GTGTTTTGAACCGCCAAGTTCGCGGCCGTCCAGGAGCGCAGGT
TGTTGTTCAGGGCGAAGTAATCCTTGCCGTTGTAGGCGGACTGGTCATACCCGCGGAGGA
GGCGCCCGTCGGGCCCCAGGTTGCAACCGTACATTGTT
TGGAAGGTGTGAGACCCGG
CCTCGCTTTGGTTGTAGTAGCCGGGCAGGTTT
CGCAGGGCCCCTGGGGCATTTTGTGTTTTGGCCTTCATGATCCGTGTGGTCCGGTCC
CAATACTCCGGCCCCTCCTGCTCCACCCCCGGCGCCCGCGGCTCCATCCTTTGGCTC
GGGGGGTCGCTGTCGAACCGCACGAAATGGGGGTTGTTCACGTAGCCCCCGGG
GAAGAAGCGGGGCTCCCCGCGGCCAGGCCGGGACAAGTA
GGTGTAGAAATAACTCAAGGAGTGGGAG
CCCGCCCGGGTTTGGGTCAGGGCCCGGACC
CCTG
>'CA2-14.ab1'
GCTTGGTCTCCACGAGCTCCGTGTCCTGAGTTTGGTCCTCCCCGTCTCGC
TGTCAGATCAGTGTGATCTCCTCAGGGTAGAAGCCCAGGGCCCAGCACCTCAG
GGTGGCTTCATGATCAGAGACGGGGTGGTGGGTCACATGTGTCT
GCGGGGGGTC
CTCCAGGTAGATTCTGTCCTGTTCCGCCACACCCGCCGCCTCCCACTTGCGCTGG
GTGTTTTGAGCCGCCAAGTCCGCGGCCGTCCAGGAGCGCAGGT
CGTCGTTCAGGGCGATGTAATCCTTGCCGTCGTAGGCGGACTGGTCATACCCGCGGAGGA
GGCGCCCGTCGGGCCCCAGGTGGCAGCCGTACATCGTC
TGGAAGGTGTGAGACCCGG
CCTCGTTCTGGTGGTAGTAGCCGCGCAGGTTC
CGCAGGGCCATTGGGGCATTCTGTGTCTCGGCCTTCATGATCCGTGTGCTCCGGTCC
CAATACTCCGGCCCCTCCTGCTCCACCCACGGCGCCCGCGGCTCCATCTTCTGGCTC
GCGGCGTCGCTGTCGAACCGCACGAACTGCGTGTCGTCCACGTAGCCCACGGC
GACGAAGCGGGGCTCCCCGCGGCCAGGCCGGGACATGTA
GGTGTAGAAATAGCTCATGGAGTGGGAG
CCCGCCCGGGTCTGGGTCAGGGCCAGGACC
CCTG
>'CA2-15.ab1'
GCCTGGTCTCCACGAGCTCCGTGTCCTGAGTTTGGTCCTCCCCGTCCCGC
TGCCAGGTCAGTGTGATCTCCGCAGGGTAGAAGCCCAGGGCCCAGCACCTCAG
GGTGGCCTCATGATCAGAGACGGGGTGGTGGGTCACATGTGTCTTGGGGGGGTCCGCG
CGCTGCAGCGTCTCCTTCCCGTTCTCCAGGTGTCTGCGGAGCCACTCCAGGCACTTGCC
CTCCAGGTAGACTCTGTCCTGCTCCGCCACACCCGCCGCCTCCCACTTGCGCTGG
GTGTTCTGAGCCGCCAAGTCCGCGGCCGTCCAGGAGCGCAGGT
CGTCGTTCAGGGCGATGTAATCCTTGCCGTCGTAGGCGGACTGGTCATACCCGCGGAGGA
GGCGCCCGTCGGGCCCCAGGTCGCAGCCGTACATCGTC
TGGAAGGTGTGAGACCCGG
CCTCGCTCTGGTTGTAGTAGCCGCGCAGGTTC
CGCAGGGCCACTGGGGCATTCTGTGTCTCGGCCTTCATGATCCGTGTGCTCCGGTCC
CAATACTCCGGCCCCTCCTGCTCCACCCACGGCGCCCGCGGCTCCATCCTCTGGCTC
GCGGCGTCGCTGTCGAACCGCACGAACTGCGTGTCGTCCACGTAGCCCACGGC
GACGAAGCGGGGCTCCCCGCGGCCAGGCCGGGACATGTA
GGTGTAGAAATAGCTCATGGAGTGGGAG
CCCGCCCGGGTCTGGGTCAGGGCCAGGACC
CCTG
>'CA2-16.ab1'
GCCTGGTCTCCACGAGCTCCGTGTCCTGAGTTTGGTCCTCCCCGTCCCGC
TGCCAGGTCAGTGTGATCTCCGCAGGGTAGAAGCCCAGGGCCCAGCACCTCAG
GGTGGCCTCATGATCAGAGACGGGGTGGTGGGTCACATGTGTCTTGGGGGGGTCCGCG
CGCTGCAGCGTCTCCTTCCCGTTCTCCAGGTGTCTGCGGAGCCACTCCAGGCACTTGCC
CTCCAGGTAGACTCTGTCCTGCTCCGCCACACCCGCCGCCTCCCACTTGCGCTGG
GTGTTCTGAGCCGCCAAGTCCGCGGCCGTCCAGGAGCGCAGGT
CGTCGTTCAGGGCGATGTAATCCTTGCCGTCGTAGGCGGACTGGTCATACCCGCGGAGGA
GGCGCCCGTCGGGCCCCAGGTCGCAGCCGTACATCGTC
TGGAAGGTGTGAGACCCGG
CCTCGCTCTGGTTGTAGTAGCCGCGCAGGTTC
CGCAGGGCCACTGGGGCATTCTGTGTCTCGGCCTTCATGATCCGTGTGCTCCGGTCC
CAATACTCCGGCCCCTCCTGCTCCACCCACGGCGCCCGCGGCTCCATCCTCTGGCTC
GCGGCGTCGCTGTCGAACCGCAGGAACTGCGTGTCGTCCACGTACTCCACCGC
GATGTACCTGTACTGAGGCTCCCTGCGGCCGGGCCGCGACACAGC
GGTGCTAAAATACCGCAAGGAGTGGGAG
CCCGCCCAGGTCTCGGTCAGGGCCAGGGCC
CCTG
>'CA2-17.ab1'
GCCTGGTCTCCACGAGCTCCGTGTCCTGAGTTTGGTCCTCCCCGTCCCGC
TGCCAGGTCAGTGTGATCTCCGCAGGGTAGAAGCCCAGGGCCCAGCACCTCAG
GGTGGCCTCATGATCAGAGACGGGGTGGTGGGTCACATGTGTCTTGGGGGGGTCCGCG
CGCTGCAGCGTCTCCTTCCCGTTCTCCAGGTGTCTGCGGAGCCACTCCAGGCACTTGCC
CTCCAGGTAGACTCTGTCCTGCTCCGCCACACCCGCCGCCTCCCACTTGCGCTGG
GTGTTCTGAGCCGCCAAGTCCGCGGCCGTCCAGGAGCGCAGGT
CGTCGTTCAGGGCGATGTAATCCTTGCCGTCGTAGGCGGACTGGTCATACCCGCGGAGGA
GGCGCCCGTCGGGCCCCAGGTCGCAGCCGTACATCGTC
TGGAAGGTGTGAGACCCGG
CCTCGCTCTGGTTGTAGTAGCCGCGCAGGTTC
CGCAGGGCCACTGGGGCATTCTGTGTCTCGGCCTTCATGATCCGTGTGCTCCGGTCC
CAATACTCCGGCCCCTCCTGCTCCACCCACGGCGCCCGCGGCTCCATCCTCTGGCTC
GCGGCGTCGCTGTCGAACCGCACGAACTGCGTGTCGTCCACGTAGCCCACGGC
GACGAAGCGGGGCTCCCCGCGGCCAGGCCGGGACATGTA
GGTGTAGAAATAGCTCATGGAGTGGGAG
CCCGCCCGGGTCTGGGTCAGGGCCAGGACC
CCTG
>'CA2-18.ab1'
GCCTGGTCTTCACGAGCTCCGTGTCCTGAGTTTGGTCCTCCCCGTCCCGG
TGGCAGGTCAGTGTGATCTTCGCAGGGTAGAAGCCCAGGGCCCAGCACCTCAG
GGTGGCCTCATGATCAGAGACGGGGTGGTGGGTCACATGTGTTTTGGGGGGGTTCGCG
CGGTGCAGGGTTTCCTTCCCGTTCTTCAGGTGTTTGGGGAGCCAATTCAGGCAATTGCC
CTTCAGGTAGAATTTGTCCTGGTTCGCCACACCCGCCGCCTTCCAATTGCGGTGG
GTGTTTTGAGCCGCCAAGTTCGCGGCCGTTCAGGAGGGCAGGT
TGTTGTTCAGGGGGAAGTAATCCTTGCCGTTGTAGGGGGAATGGTTATACCCGGGGAGGA
GGGGCCCGTTGGGCCCCAGGTTGCAGCCGTACATTGTT
TGGAAGGTGTGAGACCCGG
CCTTGGTTTGGTTGTAGTAGCCGGGCAGGTTT
CGCAGGGCCAATGGGGCATTTTGGGTTTTGGCCTTCATGATCCGTGTGGTCCGGTCC
CAATAATCCGGCCCCTCCTGCTCCACCCACGGGGCCCGGGGGTCCATCCTTTGGCTT
GGGGGGTTGGTGTCGAACCGCAAGAAATGGGGGTTGTTCAAGTAGCCCAAGGG
GAAGAAGGGGGGCTCCCCGGGGCCAGGCCGGGACAAGTA
GGGGTAGAAATAGGTCAAGGAGTGGGAG
CCCGCCCGGGTTTGGGTCAGGGCCAGGACC
CCTG
>'CA2-19.ab1'
GCCTGGTCTCCACGAGCTCCGTGTCCTGAGTTTGGTCCTCCCCGTCCCGC
TGCCAGGTCAGTGTGATCTCCGCAGGGTAGAAGCCCAGGGCCCAGCACCTCAG
GGTGGCCTCATGATCAGAGACGGGGTGGTGGGTCACATGTGTCTTGGGGGGGTCCGCG
CGCTGCAGCGTCTCCTTCCCGTTCTCCAGGTGTCTGCGGAGCCACTCCAGGCACTTGCC
CTCCAGGTAGACTCTGTCCTGCTCCGCCACACCCGCCGCCTCCCACTTGCGCTGG
GTGTTCTGAGCCGCCAAGTCCGCGGCCGTCCAGGAGCGCAGGT
CGTCGTTCAGGGCGATGTAATCCTTGCCGTCGTAGGCGGACTGGTCATACCCGCGGAGGA
GGCGCCCGTCGGGCCCCAGGTCGCAGCCGTACATCGTC
TGGAAGGTGTGAGACCCGG
CCTCGCTCTGGTTGTAGTAGCCGCGCAGGTTC
CGCAGGGCCACTGGGGCATTCTGTGTCTCGGCCTTCATGATCCGTGTGCTCCGGTCC
CAATACTCCGGCCCCTCCTGCTCCACCCACGGCGCCCGCGGCTCCATCCTCTGGCTC
GCGGCGTCGCTGTCGAACCGCACGAACTGCGTGTCGTCCACGTAGCCCACGGC
GACGAAGCGGGGCTCCCCGCGGCCAGGCCGGGACATGTA
GGTGTAGAAATAGCTCATGGAGTGGGAG
CCCGCCCGGGTCTGGGTCAGGGCCAGGACC
CCTG
>'CA2-2.ab1'
GCCTGGTCTCCACGAGCTCCGTGTCCTGAGTTTGGTCCTCCCCGTCCCGC
TGCCAGGTCAGTGTGATCTCCGCAGGGTAGAAGCCCAGGGCCCAGCACCTCAG
GGTGGCCTCATGATCAGAGACGGGGTGGTGGGTCACATGTGTCTTGGGGGGGTCCGCG
CGCTGCAGCGTCTCCTTCCCGTTCTCCAGGTGTCTGCGGAGCCACTCCAGGCACTTGCC
CTCCAGGTAGACTCTGTCCTGCTCCGCCACACCCGCCGCCTCCCACTTGCGCTGG
GTGTTCTGAGCCGCCAAGTCCGCGGCCGTCCAGGAGCGCAGGT
CGTCGTTCAGGGCGATGTAATCCTTGCCGTCGTAGGCGGACTGGTCATACCCGCGGAGGA
GGCGCCCGTCGGGCCCCAGGTCGCAGCCGTACATCGTC
TGGAAGGTGTGAGACCCGG
CCTCGCTCTGGTTGTAGTAGCCGCGCAGGTTC
CGCAGGGCCACTGGGGCATTCTGTGTCTCGGCCTTCATGATCCGTGTGCTCCGGTCC
CAATACTCCGGCCCCTCCTGCTCCACCCACGGCGCCCGCGGCTCCATCCTCTGGCTC
GCGGCGTCGCTGTCGAACCGCACGAACTGCGTGTCGTCCACGTAGCCCACGGC
GACGAAGCGGGGCTCCCCGCGGCCAGGCCGGGACATGTA
GGTGTAGAAATAGCTCATGGAGTGGGAG
CCCGCCCGGGTCTGGGTCAGGGCCAGGACC
CCTG
>'CA2-20.ab1'
GCCTGGTCTCCACGAGCTCCGTGTCCTGAGTTTGGTCCTCCCCATCCCGC
TGCCATGTCAGTGTGATCTCCGCAGGGTAGAAGCCCAGGGCCCAGCACCTCAG
GGTGGCCTCATGATCAGAGACGGGGTGGTGGGTCACATGTGTCTTGGGGGGGTCCGCG
CGCTGCAGCGTCTCCTTCCCGTTCTCCAGGTATCTGCGGAGCCACTCCAGGCACTCGCC
CTCCAGGTAGGCTCTCATCTGCTCCGTCCAACCGGCCGCCTCCCACTTCCGCTGG
GTGTTCTGAGCCGCCATGTCCGCGGCGGTCCAGGAGCGCAGGT
CCTCGTTCAGGGCGATGTAATCCCTGCCGTCGTAGGCGGACTGGTCATACCCGCGGAGGA
GGCGCCCGTCGGGCCCCAGGTCGCAGCCGTACATCTTC
TGGATGGTGTGAGACCCGG
CCTCGCTCTGGTTGTAGTAGCGGAGCGCGGTC
CGCAGGTTCACTCGGTAGTTCTGTGCGGTGTCCTTGGCTTTCCGTGTCTCCTGGTCC
CAATACTCCGGCCCCTCCTGCTCCACCCACGGCGCCCGCGGCTCCATCCTCGGACTC
TCGGCGTCGCTGTCGAACCGCACGAACTGCGTGTCGTCCACGTAGCCCACGGC
GAAGAAGCGGGGCTGCCCGCGGCCGGGCCGGGACATGGA
GGTGTAGAAATACCTCATGGAGTGGGAG
CCGGCCCAGGTCTGGGTCAGGGCCAGCGCC
CCGG
>'CA2-21.ab1'
GCCTGGTCTCCACGAGCTCCGTGTCCTGAGTTTGGTCCTCCCCATCCCGC
TGCCATGTCAGTGTGATCTCCGCAGGGTAGAAGCCCAGGGCCCAGCACCTCAG
GGTGGCCTCATGATCAGAGACGGGGTGGTGGGTCACATGTGTCTTGGGGGGGTCCGCG
CGCTGCAGCGTCTCCTTCCCGTTCTCCAGGTATCTGCGGAGCCACTCCAGGCACTCGCC
CTCCAGGTAGGCTCTCATCTGCTCCGTCCAACCGGCCGCCTCCCACTTCCGCTGG
GTGTTCTGAGCCGCCATGTCCGCGGCGGTCCAGGAGCGCAGGT
CCTCGTTCAGGGCGATGTAATCCCTGCCGTCGTAGGCGGACTGGTCATACCCGCGGAGGA
GGCGCCCGTCGGGCCCCAGGTCGCAGCCGTACATCTTC
TGGATGGTGTGAGACCCGG
CCTCGCTCTGGTTGTAGTAGCGGAGCGCGGTC
CGCAGGTTCACTCGGTAGTTCTGTGCGGTGTCCTTGGCTTTCCGTGTCTCCTGGTCC
CAATACTCCGGCCCCTCCTGCTCCACCCACGGCGCCCGCGGCTCCATCCTCGGACTC
TCGGCGTCGCTGTCGAACCGCACGAACTGCGTGTCGTCCACGTAGCCCACGGC
GAAGAAGCGGGGCTGCCCGCGGCCGGGCCGGGACATGGA
GGTGTAGAAATACCTCATGGAGTGGGAG
CCGGCCCAGGTCTGGGTCAGGGCCAGCGCC
CCGG
>'CA2-22.ab1'
GCCTGGTCTCCACGAGCTCCGTGTCCTGAGTTTGGTCCTCCCCATCCCGC
TGCCATGTCAGTGTGATCTCCGCAGGGTAGAAGCCCAGGGCCCAGCACCTCAG
GGTGGCCTCATGATCAGAGACGGGGTGGTGGGTCACATGTGTCTTGGGGGGGTCCGCG
CGCTGCAGCGTCTCCTTCCCGTTCTCCAGGTATCTGCGGAGCCACTCCAGGCACTCGCC
CTCCAGGTAGGCTCTCATCTGCTCCGTCCAACCGGCCGCCTCCCACTTCCGCTGG
GTGTTCTGAGCCGCCATGTCCGCGGCGGTCCAGGAGCGCAGGT
CCTCGTTCAGGGCGATGTAATCCCTGCCGTCGTAGGCGGACTGGTCATACCCGCGGAGGA
GGCGCCCGTCGGGCCCCAGGTCGCAGCCGTACATCTTC
TGGATGGTGTGAGACCCGG
CCTCGCTCTGGTTGTAGTAGCGGAGCGCGGTC
CGCAGGTTCACTCGGTAGTTCTGTGCGGTGTCCTTGGCTTTCCGTGTCTCCTGGTCC
CAATACTCCGGCCCCTCCTGCTCCACCCACGGCGCCCGCGGCTCCATCCTCGGACTC
TCGGCGTCGCTGTCGAACCGCACGAACTGCGTGTCGTCCACGTAGCCCACGGC
GAAGAAGCGGGGCTGCCCGCGGCCGGGCCGGGACATGGA
GGTGTAGAAATACCTCATGGAGTGGGAG
CCGGCCCAGGTCTGGGTCAGGGCCAGCGCC
CCGG
>'CA2-23.ab1'
GCCTGGTCTCCACGAGCTCCGTGTCCTGAGTTTGGTCCTCCCCGTCCCGC
TGCCAGGTCAGTGTGATCTCCGCAGGGTAGAAGCCCAGGGCCCAGCACCTCAG
GGTGGCCTCATGATCAGAGACGGGGTGGTGGGTCACATGTGTCTTGGGGGGGTCCGCG
CGCTGCAGCGTCTCCTTCCCGTTCTCCAGGTGTCTGCGGAGCCACTCCAGGCACTTGCC
CTCCAGGTAGACTCTGTCCTGCTCCGCCACACCCGCCGCCTCCCACTTGCGCTGG
GTGTTCTGAGCCGCCAAGTCCGCGGCCGTCCAGGAGCGCAGGT
CGTCGTTCAGGGCGATGTAATCCTTGCCGTCGTAGGCGGACTGGTCATACCCGCGGAGGA
GGCGCCCGTCGGGCCCCAGGTCGCAGCCGTACATCGTC
TGGAAGGTGTGAGACCCGG
CCTCGCTCTGGTTGTAGTAGCCGCGCAGGTTC
CGCAGGGCCACTGGGGCATTCTGTGTCTCGGCCTTCATGATCCGTGTGCTCCGGTCC
CAATACTCCGGCCCCTCCTGCTCCACCCACGGCGCCCGCGGCTCCATCCTCTGGCTC
GCGGCGTCGCTGTCGAACCGCACGAACTGCGTGTCGTCCACGTAGCCCACGGC
GACGAAGCGGGGCTCCCCGCGGCCAGGCCGGGACATGTA
GGTGTAGAAATAGCTCATGGAGTGGGAG
CCCGCCCGGGTCTGGGTCAGGGCCAGGACC
CCTG
>'CA2-24.ab1'
GCCTGGTCTCCACGAGCTCCGTGTCCTGAGTTTGGTCCTCCCCGTCCCGC
TGCCAGGTCAGTGTGATCTCCGCAGGGTAGAAGCCCAGGGCCCAGCACCTCAG
GGTGGCCTCATGATCAGAGACGGGGTGGTGGGTCACATGTGTCTTGGGGGGGTCCGCG
CGCTGCAGCGTCTCCTTCCCGTTCTCCAGGTGTCTGCGGAGCCACTCCAGGCACTTGCC
CTCCAGGTAGACTCTGTCCTGCTCCGCCACACCCGCCGCCTCCCACTTGCGCTGG
GTGTTCTGAGCCGCCAAGTCCGCGGCCGTCCAGGAGCGCAGGT
CGTCGTTCAGGGCGATGTAATCCTTGCCGTCGTAGGCGGACTGGTCATACCCGCGGAGGA
GGCGCCCGTCGGGCCCCAGGTCGCAGCCGTACATCGTC
TGGAAGGTGTGAGACCCGG
CCTCGCTCTGGTTGTAGTAGCCGCGCAGGTTC
CGCAGGGCCACTGGGGCATTCTGTGTCTCGGCCTTCATGATCCGTGTGCTCCGGTCC
CAATACTCCGGCCCCTCCTGCTCCACCCACGGCGCCCGCGGCTCCATCCTCTGGCTC
GCGGCGTCGCTGTCGAACCGCACGAACTGCGTGTCGTCCACGTAGCCCACGGC
GACGAAGCGGGGCTCCCCGCGGCCAGGCCGGGACATGTA
GGTGTAGAAATAGCTCATGGAGTGGGAG
CCCGCCCGGGTCTGGGTCAGGGCCAGGACC
CCTG
>'CA2-25.ab1'
GCCTGGTCTCCACGAGCTCCGTGTCCTGAGTTTGGTCCTCCCCGTCCCGC
TGCCAGGTCAGTGTGATCTCCGCAGGGTAGAAGCCCAGGGCCCAGCACCTCAG
GGTGGCCTCATGATCAGAGACGGGGTGGTGGGTCACATGTGTCTTGGGGGGGTCCGCG
CGCTGCAGCGTCTCCTTCCCGTTCTCCAGGTGTCTGCGGAGCCACTCCAGGCACTTGCC
CTCCAGGTAGACTCTGTCCTGCTCCGCCACACCCGCCGCCTCCCACTTGCGCTGG
GTGTTCTGAGCCGCCAAGTCCGCGGCCGTCCAGGAGCGCAGGT
CGTCGTTCAGGGCGATGTAATCCTTGCCGTCGTAGGCGGACTGGTCATACCCGCGGAGGA
GGCGCCCGTCGGGCCCCAGGTCGCAGCCGTACATCGTC
TGGAAGGTGTGAGACCCGG
CCTCGCTCTGGTTGTAGTAGCCGCGCAGGTTC
CGCAGGGCCACTGGGGCATTCTGTGTCTCGGCCTTCATGATCCGTGTGCTCCGGTCC
CAATACTCCGGCCCCTCCTGCTCCACCCACGGCGCCCGCGGCTCCATCCTCTGGCTC
GCGGCGTCGCTGTCGAACCGCACGAACTGCGTGTCGTCCACGTAGCCCACGGC
GACGAAGCGGGGCTCCCCGCGGCCAGGCCGGGACATGTA
GGTGTAGAAATAGCTCATGGAGTGGGAG
CCCGCCCGGGTCTGGGTCAGGGCCAGGACC
CCTG
>'CA2-3.ab1'
GCCTGGTCTCCACGAGCTCCGTGTCCTGAGTTTGGTCCTCCCCGTCCCGC
TGCCAGGTCAGTGTGATCTCCGCAGGGTAGAAGCCCAGGGCCCAGCACCTCAG
GGTGGCCTCATGATCAGAGACGGGGTGGTGGGTCACATGTGTCTTGGGGGGGTCCGCG
CGCTGCAGCGTCTCCTTCCCGTTCTCCAGGTGTCTGCGGAGCCACTCCAGGCACTTGCC
CTCCAGGTAGACTCTGTCCTGCTCCGCCACACCCGCCGCCTCCCACTTGCGCTGG
GTGTTCTGAGCCGCCAAGTCCGCGGCCGTCCAGGAGCGCAGGT
CGTCGTTCAGGGCGATGTAATCCTTGCCGTCGTAGGCGGACTGGTCATACCCGCGGAGGA
GGCGCCCGTCGGGCCCCAGGTCGCAGCCGTACATCGTC
TGGAAGGTGTGAGACCCGG
CCTCGCTCTGGTTGTAGTAGCCGCGCAGGTTC
CGCAGGGCCACTGGGGCATTCTGTGTCTCGGCCTTCATGATCCGTGTGCTCCGGTCC
CAATACTCCGGCCCCTCCTGCTCCACCCACGGCGCCCGCGGCTCCATCCTCTGGCTC
GCGGCGTCGCTGTCGAACCGCACGAACTGCGTGTCGTCCACGTAGCCCACGGC
GACGAAGCGGGGCTCCCCGCGGCCAGGCCGGGACATGTA
GGTGTAGAAATAGCTCATGGAGTGGGAG
CCCGCCCGGGTCTGGGTCAGGGCCAGGACC
CCTG
>'CA2-4.ab1'
GCCTGGTCTCCACGAGCTCCGTGTCCTGAGTTTGGTCCTCCCCGTCCCGC
TGCCAGGTCAGTGTGATCTCCGCAGGGTAGAAGCCCAGGGCCCAGCACCTCAG
GGTGGCCTCATGATCAGAGACGGGGTGGTGGGTCACATGTGTCTTGGGGGGGTCCGCG
CGCTGCAGCGTCTCCTTCCCGTTCTCCAGGTGTCTGCGGAGCCACTCCAGGCACTTGCC
CTCCAGGTAGACTCTGTCCTGCTCCGCCACACCCGCCGCCTCCCACTTGCGCTGG
GTGTTCTGAGCCGCCAAGTCCGCGGCCGTCCAGGAGCGCAGGT
CGTCGTTCAGGGCGATGTAATCCTTGCCGTCGTAGGCGGACTGGTCATACCCGCGGAGGA
GGCGCCCGTCGGGCCCCAGGTCGCAGCCGTACATCGTC
TGGAAGGTGTGAGACCCGG
CCTCGCTCTGGTTGTAGTAGCCGCGCAGGTTC
CGCAGGGCCACTGGGGCATTCTGTGTCTCGGCCTTCATGATCCGTGTGCTCCGGTCC
CAATACTCCGGCCCCTCCTGCTCCACCCACGGCGCCCGCGGCTCCATCCTCTGGCTC
GCGGCGTCGCTGTCGAACCGCACGAACTGCGTGTCGTCCACGTAGCCCACGGC
GACGAAGCGGGGCTCCCCGCGGCCAGGCCGGGACATGTA
GGTGTAGAAATAGCTCATGGAGTGGGAG
CCCGCCCGGGTCTGGGTCAGGGCCAGGACC
CCTG
>'CA2-5.ab1'
GCCTGGTCTCCACGAGCTCCGTGTCCTGAGTTTGGTCCTCCCCATCCCGC
TGCCAGGTCAGTGTGATCTCCGCAGGGTAGAAGCCCAGGGCCCAGCACCTCAG
GGTGGCCTCATGATCAGAGACGGGGTGGTGGGTCACATGTGTCTTGGGGGGGTCCGCG
CGCTGCAGCGTCTCCTTCCCGTTCTCCAGGTATCTGCGGAGCCACTCCAGGCACTCGCC
CTCCAGGTAGGCTCTCATCTGCTCCGTCCAACCGGCCGCCTCCCACTTCCGCTGG
GTGTTCTGAGCCGCCATGTCCGCGGCGGTCCAGGAGCGCAGGT
CCTCGTTCAGGGCGATGTAATCCCTGCCGTCGTAGGCGGACTGGTCATACCCGCGGAGGA
GGCGCCCGTCGGGCCCCAGGTCGCAGCCGTACATCTTC
TGGATGGTGTGAGACCCGG
CCTCGCTCTGGTTGTAGTAGCGGAGCGCGGTC
CGCAGGTTCACTCGGTAGTTCTGTGCGGTGTCCTTGGCTTTCCGTGTCTCCTGGTCC
CAATACTCCGGCCCCTCCTGCTCCACCCACGGCGCCCGCGGCTCCATCCTCGGACTC
TCGGCGTCGCTGTCGAACCGCACGAACTGCGTGTCGTCCACGTAGCCCACGGC
GAAGAAGCGGGGCTGCCCGCGGCCGGGCCGGGACATGGA
GGTGTAGAAATACCTCATGGAGTGGGAG
CCGGCCCAGGTCTGGGTCAGGGCCAGCGCC
CCGG
>'CA2-6.ab1'
GCCTGGTCTCCACAAGCTCTGTGTCCTGAGTTTGGTCCTCCCCATCCCGC
TGCCAGGTCAGTGTGATCTCCGCAGGGTAGAAGCCCAGGGCCCAGCACCTCAG
GGTGGCCTCATGGTCAGAGACGGGGTGGTGGGTCACGTGTGTCTTTGGGGGGTCCGCG
CGCTGCAGCGTCTCCTTCCCGTTCTCCAGGTGTCTGCGGAGCGACTCCACGCACGTCTC
CTCCAGGTAGGCTCTGAACCGCTCCGCATAACGGGTCGCCTCCCACTTGCGCTGG
GTGTTCTGAGCCGCCACGTCCGCCGAGGTCCAGGAGCGCAGGT
CCTCGTTCAGGGCGATGTAATCCTTGCCGTCGTAGGCATACTGGTTATACCCGCGGAGGA
GGCGCCCGTCGGGCCCCAGGTCGCAGCCAAACATCCTC
TGGAGGGTGTGAGACCCGG
CCTCGCTCTGGTTGTAGTAGCCGGGCACGGTC
CGCAGGCACACTCGGTGATTCTGTGCGTGGGCCTCCGTGTTCCGTGTCTGCTCTTCC
CAATACTCCGGCCCCTCCTGCTCCGCCCACGGCGCCCGCGGCTCCTCTCTCGGACTC
TCAGCGTCGCTGTCGAACCGCACGAATTGCGTGTCGTCCACGTAGCCCACGGA
GATGAAGCGGGGCTCCCCGCGGCCGGGCCAGGACACGGT
GGTGCTGAAATACCTCAAGGAGTGCGAG
CCGGCCCAGGTCTTGGTCAGGGCCAGGGCC
CCCG
>'CA2-7.ab1'
GCCTGGTCTCCACGAGCTCCGTGTCCTGAGTTTGGTCCTCCCCATCCCGC
TGCCATGTCAGTGTGATCTCCGCAGGGTAGAAGCCCAGGGCCCAGCACCTCAG
GGTGGCCTCATGATCAGAGACGGGGTGGTGGGTCACATGTGTCTTGGGGGGGTCCGCG
CGCTGCAGCGTCTCCTTCCCGTTCTCCAGGTATCTGCGGAGCCACTCCAGGCACTCGCC
CTCCAGGTAGGCTCTCATCTGCTCCGTCCAACCGGCCGCCTCCCACTTCCGCTGG
GTGTTCTGAGCCGCCATGTCCGCGGCGGTCCAGGAGCGCAGGT
CCTCGTTCAGGGCGATGTAATCCTTGCCGTCGTAGGCGGACTGGTCATACCCGCGGAGGA
GGCGCCCGTCGGGCCCCAGGTCGCAGCCGTACATCGTC
TGGAAGGTGTGAGACCCGG
CCTCGCTCTGGTTGTAGTAGCCGCGCAGGTTC
CGCAGGGCCACTGGGGCATTCTGTGTCTCGGCCTTCATGATCCGTGTGCTCCGGTCC
CAATACTCCGGCCCCTCCTGCTCCACCCACGGCGCCCGCGGCTCCATCCTCTGGCTC
GCGGCGTCGCTGTCGAACCGCACGAACTGCGTGTCGTCCACGTAGCCCACGGC
GACGAAGCGGGGCTCCCCGCGGCCAGGCCGGGACATGTA
GGTGTAGAAATAGCTCATGGAGTGGGAG
CCCGCCCGGGTCTGGGTCAGGGCCAGGACC
CCTG
>'CA2-8.ab1'
GCCTGGTCTCCACGAGCTCCGTGTCCTGAGTTTGGTCCTCCCCGTCCCGC
TGCCAGGTCAGTGTGATCTCCGCAGGGTAGAAGCCCAGGGCCCAGCACCTCAG
GGTGGCCTCATGATCAGAGACGGGGTGGTGGGTCACATGTGTCTTGGGGGGGTCCGCG
CGCTGCAGCGTCTCCTTCCCGTTCTCCAGGTGTCTGCGGAGCCACTCCAGGCACTTGCC
CTCCAGGTAGACTCTGTCCTGCTCCGCCACACCCGCCGCCTCCCACTTGCGCTGG
GTGTTCTGAGCCGCCAAGTCCGCGGCCGTCCAGGAGCGCAGGT
CGTCGTTCAGGGCGATGTAATCCTTGCCGTCGTAGGCGGACTGGTCATACCCGCGGAGGA
GGCGCCCGTCGGGCCCCAGGTCGCAGCCGTACATCGTC
TGGAAGGTGTGAGACCCGG
CCTCGCTCTGGTTGTAGTAGCCGCGCAGGTTC
CGCAGGGCCACTGGGGCATTCTGTGTCTCGGCCTTCATGATCCGTGTGCTCCGGTCC
CAATACTCCGGCCCCTCCTGCTCCACCCACGGCGCCCGCGGCTCCATCCTCTGGCTC
GCGGCGTCGCTGTCGAACCGCACGAACTGCGTGTCGTCCACGTAGCCCACGGC
GACGAAGCGGGGCTCCCCGCGGCCAGGCCGGGACATGTA
GGTGTAGAAATAGCTCATGGAGTGGGAG
CCCGCCCGGGTCTGGGTCAGGGCCAGGACC
CCTG
>'CA2-9.ab1'
GCCTGGTCTCCACGAGCTCCGTGTCCTGAGTTTGGTCCTCCCCATCCCGC
TGCCATGTCAGTGTGATCTCCGCAGGGTAGAAGCCCAGGGCCCAGCACCTCAG
GGTGGCCTCATGATCAGAGACGGGGTGGTGGGTCACATGTGTCTTGGGGGGGTCCGCG
CGCTGCAGCGTCTCCTTCCCGTTCTCCAGGTATCTGCGGAGCCACTCCAGGCACTCGCC
CTCCAGGTAGGCTCTCATCTGCTCCGTCCAACCGGCCGCCTCCCACTTCCGCTGG
GTGTTCTGAGCCGCCATGTCCGCGGCGGTCCAGGAGCGCAGGT
CCTCGTTCAGGGCGATGTAATCCCTGCCGTCGTAGGCGGACTGGTCATACCCGCGGAGGA
GGCGCCCGTCGGGCCCCAGGTCGCAGCCGTACATCTTC
TGGATGGTGTGAGACCCGG
CCTCGCTCTGGTTGTAGTAGCGGAGCGCGGTC
CGCAGGTTCACTCGGTAGTTCTGTGCGGTGTCCTTGGCTTTCCGTGTCTCCTGGTCC
CAATACTCCGGCCCCTCCTGCTCCACCCACGGCGCCCGCGGCTCCATCCTCGGACTC
TCGGCGTCGCTGTCGAACCGCACGAACTGCGTGTCGTCCACGTAGCCCACGGC
GAAGAAGCGGGGCTGCCCGCGGCCGGGCCGGGACATGGA
GGTGTAGAAATACCTCATGGAGTGGGAG
CCGGCCCAGGTCTGGGTCAGGGCCAGCGCC
CCGG
>'CA20-1.ab1'
GCCTGGTCTCCACGAGCTCCGTGTCCTGAGTTTGGTCCTCCCCATCCCGC
CGCCAGGTCAGTGTGATCTCCGCAGGGTAGAAGCCCAGGGCCCAGCACCTCAG
GGTGGCCTCATGGTCAGAGACGGGGTGGTGGGTCACATGTGTCTTGGGGGGGTCCGCG
CGCTGCAGCGTCTCCTTCCCGTTCTCCAGGTATCTGCGGAGCCACTCCAGGCACTCGCC
CTCCAGGTAGGCTCTCCGCTGCTCTGCCTCACCCGCCGCCTCCCACTTCCGCTGG
GTGTTCTGAGCCGCCATGTCCGCGGCGGTCCAGGAGCGCAGGT
CCTCGTTCAGGGCGATGTAATCCTTGCCGTCGTAGGCGAACTGGTTGTACCCGCGGAGGA
GGCGCCCGTCGGGCCCCAGGTCGCAGCCGTACATCCTC
TGGACGGTGTGAGACCCGG
CCTCGCTCTGGTTGTAGTAGCCGCGAAGGTTC
CGCAGGCTCTCTCGGTAGTTCTGTGTCGCGGCCTTGCAGATCCGTGTGTTCCGGTCC
CAATACTCCGGACCCTCCTGCTCCACCCACGGCGCCCGCGGCTCCTCTCTCGGACTC
TCGGCGTCGCTGTCGAACCGCACGAACTGCGTGTCGTCCACGTAGCCCACGGA
CATGAAGCGGGGCTGCCCGCGGCCGGGCCGGGACATGGC
GGTGTAGAAATACCTCATGGAGTGCGAG
CCGGCCCAGGTCTGGGTCAGGGCCAGGACC
CCTG
>'CA20-10.ab1'
GCCTGGTCTCCACGAGCTCCGTGTCCTGAGTTTGGTCCTCCCCATCCCGC
TGCCATGTCAGTGTGATCTCCGCAGGGTAGAAGCCCAGGGCCCAACACCTCAG
GGTGGCCTCATGGTCAGAGACGGGGTGATGGGTCACATGTGTCTTGGGGGGGTCCGCG
CGCTGCAGCGTCTCCTTCCCGTTCTCCAGGTATCTGCGGAGCCACTCCACACATAGGCC
CTCCACGTAGGTTCTGAACCGCTCCGCCACACCCGCCGCCTCCCACTTCCGCTGG
GTGTTCTGAGCCGCCATGTCCGCGGCGGTCCAGGAACGCAGGT
CCCCGTTCAGGGCGATGTAATCCCTGCCGTCGTAGGCGTACTGGCTATATCCGCGGAGGA
GGCGCCCGTCGGGTCCCAGGTCGCAGCCGTACATCCTC
TGGTAGGTGTGAGACCCAG
CCTCGCTCTGGTTGTAGTAGCCGCGCAGGATC
TGCAGGCCCTCTCGGTAGGTCTGTGTGTTGGTCTTGGAGATCCGTGTCTCCCGGTCC
CAATACTCCGGCCCCTCCTGCTCCACCCACGGCGCCCGCGGCTCCTTTCTCGGACTC
GCGGCGTCGCTGTCGAACCGCACGAACTGCGTGTCGTCCACGTAGCCCACGGT
GAAGAAGCGGGGCTCCCCGCGGCCGGGCCGGGACACGGC
GGTATGGAAATACCTCAAGGAGTGGGAG
CCCGCCCGGGTCTGGGTCAGGGCCAGGACC
CCTG
>'CA20-11.ab1'
GCCTGGTCTCCACGAGCTCCGTGTCCTGAGTTTGGTCCTCCCCATCCCGC
CGCCAGGTCAGTGTGATCTCCGCAGGGTAGAAGCCCAGGGCCCAGCACCTCAG
GGTGGCCTCATGGTCAGAGACGGGGTGGTGGGTCACATGTGTCTTGGGGGGGTCCGCG
CGCTGCAGCGTCTCCTTCCCGTTCTCCAGGTATCTGCGGAGCCACTCCAGGCACTCGCC
CTCCAGGTAGGCTCTCCGCTGCTCTGCCTCACCCGCCGCCTCCCACTTCCGCTGG
GTGTTCTGAGCCGCCATGTCCGCGGCGGTCCAGGAGCGCAGGT
CCTCGTTCAGGGCGATGTAATCCTTGCCGTCGTAGGCGAACTGGTTGTACCCGCGGAGGA
GGCGCCCGTCGGGCCCCAGGTCGCAGCCGTACATCCTC
TGGACGGTGTGAGACCCGG
CCTCGCTCTGGTTGTAGTAGCCGCGAAGGTTC
CGCAGGCTCTCTCGGTAGTTCTGTGTCGCGGCCTTGCAGATCCGTGTGTTCCGGTCC
CAATACTCCGGACCCTCCTGCTCCACCCACGGCGCCCGCGGCTCCTCTCTCGGACTC
TCGGCGTCGCTGTCGAACCGCACGAACTGCGTGTCGTCCACGTAGCCCACGGA
CATGAAGCGGGGCTGCCCGCGGCCGGGCCGGGACACGGC
GGTGTAGAAATACCTCATGGAGTGCGAG
CCGGCCCAGGTCTGGGTCAGGGCCAGGACC
CCTG
>'CA20-12.ab1'
GCCTGGTCTCCACGAGCTCCGTGTCCTGAGTTTGGTCCTCCCCATCCCGC
TGCCATGTCAGTGTGATCTCCGCAGGGTAGAAGCCCAGGGCCCAGCACCTCAG
GGTGGCCTCATGGTCAGAGACGGGGTGATGGGTCACATGTGTCTTGGGGGGGTCCGCG
CGCTGCAGCGTCTCCTTCCCGTTCTCCAGGTATCTGCGGAGCCACTCCAGGCACTCGCC
CTCCAGGTAGGCTCTCATCTGCTCCGCCGCACCCGCCGCCTCCCACTTCCGCTGG
GTGTTCTGAGCCGCCATGTCCGCGGCGGTCCAGGAGCGCAGGT
CCTCGTTCAGGGCGATGTAATCCCTGCCGTCGTAGGCGGACTGGTCATACCCGCGGAGGA
GGCGCCCGTCGGGCCCCAGGTCGCAGCCGTACATCGTC
TGGTAGGTGTGAGACCCAG
CCTCGCTCTGGTTGTAGTAGCCGCGAAGGTTC
CGCAGGCTCTCTCGGTAGTTCTGTGTCTCGGCCTTGGAGATCCGTGTCTCCCGGTCC
CAATACTCCGGCCCCTCCTGCTCCACCCACGGCGCCCGCGGCTCCTCTCTCGGACTC
TCGGCGTCGCTGTCGAACCGCACGAACTGCGTGTCGTCCACGTAGCCCACGGA
GATGAAGCGGGGCTGCCCGCGGCCGGGCCGGGACACGGC
GGTGTAGAAATACCTCATGGAGTGCGAG
CCCGCCCGAGTCTGGGTCAGGGCCAGGGCC
CCTG
>'CA20-14.ab1'
GCCTGGTCTCCACGAGCTCCGTGTCCTGAGTTTGGTCCTCCCCATCCCGC
CGCCAGGTCAGTGTGATCTCCGCAGGGTAGAAGCCCAGGGCCCAGCACCTCAG
GGTGGCCTCATGGTCAGAGACGGGGTGGTGGGTCACATGTGTCTTGGGGGGGTCCGCG
CGCTGCAGCGTCTCCTTCCCGTTCTCCAGGTATCTGCGGAGCCACTCCAGGCACTCGCC
CTCCAGGTAGGCTCTCCGCTGCTCTGCCTCACCCGCCGCCTCCCACTTCCGCTGG
GTGTTCTGAGCCGCCATGTCCGCGGCGGTCCAGGAGCGCAGGT
CCTCGTTCAGGGCGATGTAATCCTTGCCGTCGTAGGCGAACTGGTTGTACCCGCGGAGGA
GGCGCCCGTCGGGCCCCAGGTCGCAGCCGTACATCCTC
TGGACGGTGTGAGACCCGG
CCTCGCTCTGGTTGTAGTAGCCGCGAAGGTTC
CGCAGGCTCTCTCGGTAGTTCTGTGTCGCGGCCTTGCAGATCCGTGTGTTCCGGTCC
CAATACTCCGGACCCTCCTGCTCCACCCACGGCGCCCGCGGCTCCTCTCTCGGACTC
TCGGCGTCGCTGTCGAACCGCACGAACTGCGTGTCGTCCACGTAGCCCACGGA
CATGAAGCGGGGCTGCCCGCGGCCGGGCCGGGACACGGC
GGTGTAGAAATACCTCATGGAGTGCGAG
CCGGCCCAGGTCTGGGTCAGGGCCAGGACC
CCTG
>'CA20-16.ab1'
GCCTGGTCTCCACGAGCTCCGTGTCCTGAGTTTGGTCCTCCCCATCCCGC
CGCCAGGTCAGTGTGATCTCCGCAGGGTAGAAGCCCAGGGCCCAGCACCTCAG
GGTGGCCTCATGGCCAGAGACGGGGTGGTGGGTCACATGTGTCTTGGGGGGGTCCGCG
CGCTGCAGCGTCTCCTTCCCGTTCTCCAGGTATCTGCGGAGCCACTCCAGGCACTCGCC
CTCCAGGTAGGCTCTCCGCTGCTCTGCCTCACCCGCCGCCTCCCACTTCCGCTGG
GTGTTCTGAGCCGCCATGTCCGCGGCGGTCCAGGAGCGCAGGT
CCTCGTTCAGGGCGATGTAATCCTTGCCGTCGTAGGCGAACTGGTTATACCCGCGGAGGA
GGCGCCCGTCGGGCCCCAGGTCGCAGCCAAACATCCTC
TGGAGGGTGTGAGACCCGG
CCTCGCTCTGGTTGTAGTAGCCGGGCACGGTC
CGCAGGCACACTCGGTGATTCTGTGCGTGGGCCTCCGTGTTCCGTGTCTGCTCTTCC
CAATACTCCGGCCCCTCCTGCTCCGCCCACGGCGCCCGCGGCTCCTCTCTCGGACTC
TCAGCGTCGCTGTCGAACCGCACGAACTGCGTGTCGTCCACGTAGCCCACGGA
GATGAAGCGGGGCTCCCCGCGGCCGGGCCAGGACACGGT
GGTGCTGAAATACCTCAAGGAGTGCGAG
CCGGCCCAGGTCTGGGTCAGGGCCAGGACC
CCTG
>'CA20-17.ab1'
GCCTGGTCTCCACGAGCTCCGTGTCCTGAGTTTGGTCCTCCCCATCCCGC
CGCCAGGTCAGTGTGATCTCCGCAGGGTAGAAGCCCAGGGCCCAGCACCTCAG
GGTGGCCTCATGGTCAGAGACGGGGTGGTGGGTCACATGTGTCTTGGGGGGGTCCGCG
CGCTGCAGCGTCTCCTTCCCGTTCTCCAGGTATCTGCGGAGCCACTCCAGGCACTCGCC
CTCCAGGTAGGCTCTCCGCTGCTCTGCCTCACCCGCCGCCTCCCACTTCCGCTGG
GTGTTCTGAGCCGCCATGTCCGCGGCGGTCCAGGAGCGCAGGT
CCTCGTTCAGGGCGATGTAATCCTTGCCGTCGTAGGCGAACTGGTTGTACCCGCGGAGGA
GGCGCCCGTCGGGCCCCAGGTCGCAGCCGTACATCCTC
TGGACGGTGTGAGACCCGG
CCTCGCTCTGGTTGTAGTAGCCGCGAAGGTTC
CGCAGGCTCTCTCGGTAGTTCTGTGTCGCGGCCTTGCAGATCCGTGTGTTCCGGTCC
CAATACTCCGGACCCTCCTGCTCCACCCACGGCGCCCGCGGCTCCTCTCTCGGACTC
TCGGCGTCGCTGTCGAACCGCACGAACTGCGTGTCGTCCACGTAGCCCACGGA
CATGAAGCGGGGCTGCCCGCGGCCGGGCCGGGACACGGC
GGTGTAGAAATACCTCATGGAGTGCGAG
CCGGCCCAGGTCTGGGTCAGGGCCAGGACC
CCTG
>'CA20-18.ab1'
GCCTGGTCTCCACGAGCTCCGTGTCCTGAGTTTGGTCCTCCCCATCCCGC
CGCCAGGTCAGTGTGATCTCCGCAGGGTAGAAGCCCAGGGCCCAGCACCTCAG
GGTGGCCTCATGGCCAGAGACGGGGTGGTGGGTCACATGTGTCTTGGGGGGGTCCGCG
CGCTGCAGCGTCTCCTTCCCGTTCTCCAGGTATCTGCGGAGCCACTCCAGGCACTCGCC
CTCCAGGTAGGCTCTCCGCTGCTCTGCCTCACCCGCCGCCTCCCACTTCCGCTGG
GTGTTCTGAGCCGCCATGTCCGCGGCGGTCCAGGAGCGCAGGT
CCTCGTTCAGGGCGATGTAATCCTTGCCGTCGTAGGCGAACTGGTTATACCCGCGGAGGA
GGCGCCCGTCGGGCCCCAGGTCGCAGCCAAACATCCTC
TGGAGGGTGTGAGACCCGG
CCTCGCTCTGGTTGTAGTAGCCGGGCACGGTC
CGCAGGCACACTCGGTGATTCTGTGCGTGGGCCTCCGTGTTCCGTGTCTGCTCTTCC
CAATACTCCGGCCCCTCCTGCTCCGCCCACGGCGCCCGCGGCTCCTCTCTCGGACTC
TCAGCGTCGCTGTCGAACCGCACGAACTGCGTGTCGTCCACGTAGCCCACGGA
GATGAAGCGGGGCTCCCCGCGGCCGGGCCAGGACACGGT
GGTGCTGAAATACCTCAAGGAGTGCGAG
CCGGCCCAGGTCTGGGTCAGGGCCAGGACC
CCTG
>'CA20-19.ab1'
GCCTGGTCTCCACGAGCTCCGTGTCCTGAGTTTGGTCCTCCCCATCCCGC
CGCCAGGTCAGTGTGATCTCCGCAGGGTAGAAGCCCAGGGCCCAGCACCTCAG
GGTGGCCTCATGGTCAGAGACGGGGTGGTGGGTCACATGTGTCTTGGGGGGGTCCGCG
CGCTGCAGCGTCTCCTTCCCGTTCTCCAGGTATCTGCGGAGCCACTCCAGGCACTCGCC
CTCCAGGTAGGCTCTCCGCTGCTCTGCCTCACCCGCCGCCTCCCACTTCCGCTGG
GTGTTCTGAGCCGCCATGTCCGCGGCGGTCCAGGAGCGCAGGT
CCTCGTTCAGGGCGATGTAATCCTTGCCGTCGTAGGCGAACTGGTTGTACCCGCGGAGGA
GGCGCCCGTCGGGCCCCAGGTCGCAGCCGTACATCCTC
TGGACGGTGTGAGACCCGG
CCTCGCTCTGGTTGTAGTAGCCGCGAAGGTTC
CGCAGGCTCTCTCGGTAGTTCTGTGTCGCGGCCTTGCAGATCCGTGTGTTCCGGTCC
CAATACTCCGGACCCTCCTGCTCCACCCACGGCGCCCGCGGCTCCTCTCTCGGACTC
TCGGCGTCGCTGTCGAACCGCACGAACTGCGTGTCGTCCACGTAGCCCACGGA
CATGAAGCGGGGCTGCCCGCGGCCGGGCCGGGACACGGC
GGTGTAGAAATACCTCATGGAGTGCGAG
CCGGCCCAGGTCTGGGTCAGGGCCAGGACC
CCTG
>'CA20-2.ab1'
GCCTGGTCTCCACGAGCTCCGTGTCCTGAGTTTGGTCCTCCCCATCCCGC
TGCCATGTCAGTGTGATCTCCGCAGGGTAGAAGCCCAGGGCCCAGCACCCCAG
GGTGGCCTCATGGTCAGAGACGGGGTGATGGGTCACATGTGTCTTGGGGGGGTCCGCG
CGCTGCAGCGTCTCCTTCCCGTTCTCCAGGTATCTGCGGAGCCACTCCAGGCACTCGCC
CTCCAGGTAGGCTCTCATCTGCTCCGCCGCACCCGCCGCCTCCCACTTCCGCTGG
GTGTTCTGAGCCGCCATGTTCGCGGCGGTCCAGGAGCGCAGGT
CCTCGTTCAGGGCGATGTAATCCCTGCCGTCGTAGGCGGACTGGTCATACCCGCGGAGGA
GGCGCCCGTCGGGCCCCAGGTCGCAGCCGTACATCGTC
TGGTAGGTGTGAGACCCAG
CCTCGCTCTGGTTGTAGTAGCCGCGAAGGTTC
CGCAGGCTCTCTCGGCAGTTCTGTGTCTCGGCCTTGGAGATCCGTGTCTCCCGGTCC
CAATACTCCGGCCCCTCCTGCTCCACCCACGGCGCCCGCGGCTCCTCTCTCGGACTC
TCGGCGTCGCTGTCGAACCGCACGAACTGCGTGTCGTCCACGTAGCCCACGGA
GATGAAGCGGGGCTGCCCGCGGCCGGGCCGGGACACGGC
AGTGTAGAAATACCTCATGGAGTGCGAG
CCCGCCCGAGTCTGGGTCAGGGCCAGGGCC
CCTG
>'CA20-20.ab1'
GCCTGGTCTCCACGAGCTCCGTGTCCTGAGTTTGGTCCTCCCCATCCCGC
TGCCATGTCAGTGTGATCTCCGCAGGGTAGAAGCCCAGGGCCCAGCACCTCAG
GGTGGCCTCATGGTCAGAGACGGGGTGATGGGTCACATGTGTCTTGGGGGGGTCCGCG
CGCTGCAGCGTCTCCTTCCCGTTCTCCAGGTATCTGCGGAGCCACTCCAGGCACTCGCC
CTCCAGGTAGGCTCTCATCTGCTCCGCCGCACCCGCCGCCTCCCACTTCCGCTGG
GTGTTCTGAGCCGCCATGTCCGCGGCGGTCCAGGAGCGCAGGT
CCTCGTTCAGGGCGATGTAATCCCTGCCGTCGTAGGCGGACTGGTCATACCCGCGGAGGA
GGCGCCCGTCGGGCCCCAGGTCGCAGCCGTACATCGTC
TGGTAGGTGTGAGACCCAG
CCTCGCTCTGGTTGTAGTAGCCGCGAAGGTTC
CGCAGGCTCTCTCGGTAGTTCTGTGTCTCGGCCTTGGAGATCCGTGTCTCCCGGTCC
CAATACTCCGGCCCCTCCTGCTCCACCCACGGCGCCCGCGGCTCCTCTCTCGGACTC
TCGGCGTCGCTGTCGAACCGCACGAACTGCGTGTCGTCCACGTAGCCCACGGA
GATGAAGCGGGGCTGCCCGCGGCCGGGCCGGGACACGGC
GGTGTAGAAATACCTCATGGAGTGCGAG
CCCGCCCGAGTCTGGGTCAGGGCCAGGGCC
CCTG
>'CA20-21.ab1'
GCCTGGTCTCCACGAGCTCCGTGTCCTGAGTTTGGTCCTCCCCATCCCGC
TGCCATGTCAGTGTGATCTCCGCAGGGTAGAAGCCCAGGGCCCAGCACCTCAG
GGTGGCCTCATGGTCAGAGACGGGGTGATGGGTCACATGTGTCTTGGGGGGGTCCGCG
CGCTGCAGCGTCTCCTTCCCGTTCTCCAGGTATCTGCGGAGCCACTCCAGGCACTCGCC
CTCCAGGTAGGCTCTCATCTGCTCCGCCGCACCCGCCGCCTCCCACTTCCGCTGG
GTGTTCTGAGCCGCCATGTCCGCGGCGGTCCAGGAGCGCAGGT
CCTCGTTCAGGGCGATGTAATCCCTGCCGTCGTAGGCGGACTGGTCATACCCGCGGAGGA
GGCGCCCGTCGGGCCCCAGGTCGCAGCCGTACATCGTC
TGGTAGGTGTGAGACCCAG
CCTCGCTCTGGTTGTAGTAGCCGCGAAGGTTC
CGCAGGCTCTCTCGGTAGTTCTGTGTCTCGGCCTTGGAGATCCGTGTCTCCCGGTCC
CAATACTCCGGCCCCTCCTGCTCCACCCACGGCGCCCGCGGCTCCTCTCTCGGACTC
TCGGCGTCGCTGTCGAACCGCACGAACTGCGTGTCGTCCACGTAGCCCACGGA
GATGAAGCGGGGCTGCCCGCGGCCGGGCCGGGACACGGC
GGTGTAGAAATACCTCATGGAGTGCGAG
CCCGCCCGAGTCTGGGTCAGGGCCAGGGCC
CCTG
>'CA20-22.ab1'
GCCTGGTCTCCACGAGCTCTGTGTCCTGAGTTTGGTCCTCCCCATCCCGC
TGCCATGTCAGTGTGATCTCCGCAGGGTAGAAGCCCAGGGCCCAGCACCTCAG
GGTGGCCTCATGGTCAGAGACAGGGTGGTGGGTCACATGTGTCTTGGGGGGGTCCGCG
CGCTGCAGCGTCTCCTTCCCGTTCTCCAGGTATCTGCGGAGCGACTCCACGCACCGGCC
CTCCAGGTAGACTCTGTCCTGCTCCGCCACACCCGCCGCCTCCCACTTCCGCTGG
GTGTTCTGAGCCGCCAAGTCCGCGGCGGTCCAGGAGCGCAGGT
CCTCGTTCAGGGAGATGTAATCCTTGCCGTCGTAGGCGAACTGTTCATACCCGCGGAGGC
GGCGCCCGTCGGGCCCCAGGTCGCAGCCGTACATCCTC
TGGACGGTGTGAGACCCGG
CCTCGCTCTGGTTGTAGTAGCCGCGCAGGTTC
CGCAGGCTCTCTCGGTAGGTCTGTGTGTCGGCCTTCATGATCCGTGTCTGCGAGTCC
CAATACTCTGGACCCTCCTGCTCCACCCACGGCGCCCGCGGCTCCATCCTTTGGCTC
GCGGCGTCGCTGTCGAGCCGCACGAACTGCGTGTCGTCCACGTAGCCCACGGC
GATGAAGCGGGGCTCCCCGCGGCCGGGCCGGGACATGGA
GGTGTAGAAATACCTCATGGAGTGCGAG
CCCGCCCGGGTCTGGGTCAGGGCCAGGACC
CCTG
>'CA20-25.ab1'
GCCTGGTCTCCACGAGCTCCGTGTCCTGAGTTTGGTCCTCCCCATCCCGC
CGCCAGGTCAGTGTGATCTCCGCAGGGTAGAAGCCCAGGGCCCAGCACCTCAG
GGTGGCCTCATGGTCAGAGACGGGGTGGTGGGTCACATGTGTCTTGGGGGGGTCCGCG
CGCTGCAGCGTCTCCTTCCCGTTCTCCAGGTATCTGCGGAGCCACTCCAGGCACTCGCC
CTCCAGGTAGGCTCTCCGCTGCTCTGCCTCACCCGCCGCCTCCCACTTCCGCTGG
GTGTTCTGAGCCGCCATGTCCGCGGCGGTCCAGGAGCGCAGGT
CCTCGTTCAGGGCGATGTAATCCTTGCCGTCGTAGGCGAACTGGTTGTACCCGCGGAGGA
GGCGCCCGTCGGGCCCCAGGTCGCAGCCGTACATCCTC
TGGACGGTGTGAGACCCGG
CCTCGCTCTGGTTGTAGTAGCCGCGAAGGTTC
CGCAGGCTCTCTCGGTAGTTCTGTGTCGCGGCCTTGCAGATCCGTGTGTTCCGGTCC
CAATACTCCGGACCCTCCTGCTCCACCCACGGCGCCCGCGGCTCCTCTCTCGGACTC
TCGGCGTCGCTGTCGAACCGCACGAACTGCGTGTCGTCCACGTAGCCCACGGA
CATGAAGCGGGGCTGCCCGCGGCCGGGCCGGGACACGGC
GGTGTAGAAATACCTCATGGAGTGCGAG
CCGGCCCAGGTCTGGGTCAGGGCCAGGACC
CCTG
>'CA20-26.ab1'
GCCTGGTCTCCACGAGCTCCGTGTCCTGAGTTTGGTCCTCCCCATCCCGC
TGCCATGTCAGTGTGATCTCCGCAGGGTAGAAGCCCAGGGCCCAGCACCTCAG
GGTGGCCTCATGGTCAGAGACGGGGTGATGGGTCACATGTGTCTTGGGGGGGTCCGCG
CGCTGCAGCGTCTCCTTCCCGTTCTCCAGGTATCTGCGGAGCCACTCCAGGCACTCGCC
CTCCAGGTAGGCTCTCATCTGCTCCGCCGCACCCGCCGCCTCCCACTTCCGCTGG
GTGTTCTGAGCCGCCATGTCCGCGGCGGTCCAGGAGCGCAGGT
CCTCGTTCAGGGCGATGTAATCCCTGCCGTCGTAGGCGGACTGGTCATACCCGCGGAGGA
GGCGCCCGTCGGGCCCCAGGTCGCAGCCGTACATCGTC
TGGTAGGTGTGAGACCCAG
CCTCGCTCTGGTTGTAGTAGCCGCGAAGGTTC
CGCAGGCTCTCTCGGTAGTTCTGTGTCTCGGCCTTGGAGATCCGTGTCTCCCGGTCC
CAATACTCCGGCCCCTCCTGCTCCACCCACGGCGCCCGCGGCTCCTCTCTCGGACTC
TCGGCGTCGCTGTCGAACCGCACGAACTGCGTGTCGTCCACGTAGCCCACGGA
GATGAAGCGGGGCTGCCCGCGGCCGGGCCGGGACACGGC
GGTGTAGAAATACCTCATGGAGTGCGAG
CCCGCCCGAGTCTGGGTCAGGGCCAGGGCC
CCTG
>'CA20-27.ab1'
GCCTAGTCTCCACGAGCTCCGTGTCCTGAGTTTGGTCCTCCCCATCCCGC
TGCCAGGTCAGTGTGATCTCCGCAGGGTAGAAGCCCAGGGCCCAGCACCTCAG
GGTGGCCTCATGGTCAGAGACGGGGTGGTGGGTCACATGTGTCTTGGGGGGGTCCGCG
CGCTGCAGCGTCTCCTTCCCGTTCTCCAGGTATCTGCGGAGCCACTCCAGGCACTCGGC
CTCCAGGTAGGCTCTGATCTGCTCCGCCCAACCGGCCGCCTCCCACTTCCGCTGG
GTGTTCTGAGCCGCCATGTCCGCGGCCGTCCAGGAGCGCAGGT
CCTCGCTCAGGGCGATGTAATCCCTGCCGTCGTAGGCGGACTGGTAATACCCGCGGAGGA
GGCGCCCGTCGGGCCCCAGGTCGCAGCCGTACATCCTC
TGGTAGGTGTGAGACCCGG
CCTCGCTCTGGTTGTAGTAGCCGCGCAGGTTC
CGCAGGGCCACTGGGGCATTCTGTGTCTCGGCCTTGTAGATCCGTGTGTTCCGGTCC
CAATACTCCGGCCCCTCCTGCTCCACCCACGGCGCCCGCGGCTCCTCTCTCGGACTC
TCGGCGTCGCTGTCGAACCGCACGTACTGCGTGTCGTCCACGTAGCCCACGGA
CATGAAGCGGGGCTCCCCGCGGCCGGGCCGGGACATGGA
GGTGTAGAAATACCTCATGGAGTGCGAC
CCGGCCCAGGTCTGGGTCAGGGCCAGCGCC
CCGG
>'CA20-28.ab1'
GCCTGGTCTCCACGAGCTCCGTGTCCTGAGTTTGGTCCTCCCCATCCCGC
CGCCAGGTCAGTGTGATCTCCGCAGGGTAGAAGCCCAGGGCCCAGCACCTCAG
GGTGGCCTCATGGTCAGAGACGGGGTGGTGGGTCACATGTGTCTTGGGGGGGTCCGCG
CGCTGCAGCGTCTCCTTCCCGTTCTCCAGGTATCTGCGGAGCCACTCCAGGCACTCGCC
CTCCAGGTAGGCTCTCCGCTGCTCTGCCTCACCCGCCGCCTCCCACTTCCGCTGG
GTGTTCTGAGCCGCCATGTCCGCGGCGGTCCAGGAGCGCAGGT
CCTCGTTCAGGGCGATGTAATCCTTGCCGTCGTAGGCGAACTGGTTGTACCCGCGGAGGA
GGCGCCCGTCGGGCCCCAGGTCGCAGCCGTACATCCTC
TGGACGGTGTGAGACCCGG
CCTCGCTCTGGTTGTAGTAGCCGCGAAGGTTC
CGCAGGCTCTCTCGGTAGTTCTGTGTCGCGGCCTCGCAGATCCGTGTGTTCCGGTCC
CAATACTCCGGACCCTCCTGCTCCACCCACGGCGCCCGCGGCTCCTCTCTCGGACTC
TCGGCGTCGCTGTCGAACCGCACGAACTGCGTGTCGTCCACGTAGCCCACGGA
CATGAAGCGGGGCTGCCCGCGGCCGGGCCGGGACACGGC
GGTGTAGAAATACCTCATGGAGTGCGAG
CCGGCCCAGGTCTGGGTCAGGGCCAGGACC
CCTG
>'CA20-32.ab1'
GCCTGGTCTCCACGAGCTCCGTGTCCTGAGTTTGGTCCTCCCCATCCCGC
TGCCATGTCAGTGTGATCTCCGCAGGGTAGAAGCCCAGGGCCCAGCACCTCAG
GGTGGCCTCATGATCAGAGACGGGGTGGTGGGTCACATGTGTCTTGGGGGGGTCCGCG
CGCTGCAGCGTCTCCTTCCCGTTCTCCAGGTATCTGCGGAGCCACTCCAGGCACTCGCC
CTCCAGGTAGGCTCTCATCTGCTCCGTCCAACCGGCCGCCTCCCACTTCCGCTGG
GTGTTCTGAGCCGCCATGTCCGCGGCGGTCCAGGAGCGCAGGT
CCTCGTTCAGGGCGATGTAATCCCTGCCGTCGTAGGCGGACTGGTCATACCCGCGGAGGA
GGCGCCCGTCGGGCCCCAGGTCGCAGCCGTACATCTTC
TGGATGGTGTGAGACCCGG
CCTCGCTCTGGTTGTAGTAGCGGAGCGCGGTC
CGCAGGTTCACTCGGTAGTTCTGTGCGGTGTCCTTGGCTTTCCGTGTCTCCTGGTCC
CAATACTCCGGCCCCTCCTGCTCCACCCACGGCGCCCGCGGCTCCATCCTCGGACTC
TCGGCGTCGCTGTCGAACCGCACGAACTGCGTGTCGTCCACGTAGCCCACGGC
GAAGAAGCGGGGCTGCCCGCGGCCGGGCCGGGACATGGA
GGTGTAGAAATACCTCATGGGGTGGGAG
CCGGCCCAGGTCTGGGTCAGGGCCAGCGCC
CCGG
>'CA20-33.ab1'
GCCTGGTCTCCACGAGCTCCGTGTCCTGAGTTTGGTCCTCCCCATCCCGC
CGCCAGGTCAGTGTGATCTCCGCAGGGTAGAAGCCCAGGGCCCAGCACCTCAG
GGTGGCCTCATGGTCAGAGACGGGGTGGTGGGTCACATGTGTCTTGGGGGGGTCCGCG
CGCTGCAGCGTCTCCTTCCCGTTCTCCAGGTATCTGCGGAGCCACTCCAGGCACTCGCC
CTCCAGGTAGGCTCTCCGCTGCTCTGCCTCACCCGCCGCCTCCCACTTCCGCTGG
GTGTTCTGAGCCGCCATGTCCGCGGCGGTCCAGGAGCGCAGGT
CCTCGTTCAGGGCGATGTAATCCTTGCCGTCGTAGGCGAACTGGTTGTACCCGCGGAGGA
GGCGCCCGTCGGGCCCCAGGTCGCAGCCGTACATCCTC
TGGACGGTGTGAGACCCGG
CCTCGCTCTGGTTGTAGTAGCCGCGAAGGTTC
CGCAGGCTCTCTCGGTAGTTCTGTGTCGCGGCCTTGCAGATCCGTGTGTTCCGGTCC
CAATACTCCGGACCCTCCTGCTCCACCCACGGCGCCCGCGGCTCCTCTCTCGGACTC
TCGGCGTCGCTGTCGAACCGCACGAACTGCGTGTCGTCCACGTAGCCCACGGA
CATGAAGCGGGGCTGCCCGCGGCCGGGCCGGGACACGGC
GGTGTAGAAATACCTCATGGAGTGCGAG
CCGGCCCAGGTCTGGGTCAGGGCCAGGACC
CCTG
>'CA20-34.ab1'
GCCTGGTCTCCACGAGCTCCGTGTCCTGAGTTTGGTCCTCCCCATCCCGC
TGCCATGTCAGTGTGATCTCCGCAGGGTAGAAGCCCAGGGCCCAGCACCTCAG
GGTGGCCTCATGGTCAGAGACGGGGTGATGGGTCACATGTGTCTTGGGGGGGTCCGCG
CGCTGCAGCGTCTCCTTCCCGTTCTCCAGGTATCTGCGGAGCCACTCCAGGCACTCGCC
CTCCAGGTAGGCTCTCATCTGCTCCGCCGCACCCGCCGCCTCCCACTTCCGCTGG
GTGTTCTGAGCCGCCATGTCCGCGGCGGTCCAGGAGCGCAGGT
CCTCGTTCAGGGCGATGTAATCCCTGCCGTCGTAGGCGGACTGGTCATACCCGCGGAGGA
GGCGCCCGTCGGGCCCCAGGTCGCAGCCGTACATCGTC
TGGTAGGTGTGAGACCCAG
CCTCGCTCTGGTTGTAGTAGCCGCGAAGGTTC
CGCAGGCTCTCTCGGTAGTTCTGTGTCTCGGCCTTGGAGATCCGTGTCTCCCGGTCC
CAATACTCCGGCCCCTCCTGCTCCACCCACGGCGCCCGCGGCTCCTCTCTCGGACTC
TCGGCGTCGCTGTCGAACCGCACGAACTGCGTGTCGTCCACGTAGCCCACGGA
GATGAAGCGGGGCTGCCCGCGGCCGGGCCGGGACACGGC
GGTGTAGAAATACCTCATGGAGTGCGAG
CCCGCCCGAGTCTGGGTCAGGGCCAGGGCC
CCTG
>'CA20-36.ab1'
GCCTGGTCTCCACGAGCTCCGTGTCCTGAGTTTGGTCCTCCCCATCCCGC
TGCCATGTCAGTGTGATCTCCGCAGGGTAGAAGCCCAGGGCCCAGCACCTCAG
GGTGGCCTCATGGTCAGAGACGGGGTGATGGGTCACATGTGTCTTGGGGGGGTCCGCG
CGCTGCAGCGTCTCCTTCCCGTTCTCCAGGTATCTGCGGAGCCACTCCAGGCACTCGCC
CTCCAGGTAGGCTCTCATCTGCTCCGCCGCACCCGCCGCCTCCCACTTCCGCTGG
GTGTTCTGAGCCGCCATGTCCGCGGCGGTCCAGGAGCGCAGGT
CCTCGTTCAGGGTGATGTAATCCCTGCCGTCGTAGGCGGACTGGTCATACCCGCGGAGGA
GGCGCCCGTCGGGCCCCAGGTCGCAGCCGTACATCGTC
TGGTAGGTGTGAGACCCAG
CCTCGCTCTGGTTGTAGTAGCCGCGAAGGTTC
CGCAGGCTCTCTCGGTAGTTCTGTGTCTCGGCCTTGGAGATCCGTGTCTCCCGGTCC
CAATACTCCGGCCCCTCCTGCTCCACCCACGGCGCCCGCGGCTCCTCTCTCGGACTC
TCGGCGTCGCTGTCGAACCGCACGAACTGCGTGTCGTCCACGTAGCCCACGGA
GATGAAGCGGGGCTGCCCGCGGCCGGGCCGGGACACGGC
GGTGTAGAAATACCTCATGGAGTGCGAG
CCGGCCCAGGTCTGGGTCAGGGCCAGGACC
CCTG
>'CA20-37.ab1'
GCCTGGTCTCCACGAGCTCCGTGTCCTGAGTTTGGTCCTCCCCATCCCGC
TGCCATGTCAGTGTGATCTCCGCAGGGTAGAAGCCCAGGGCCCAACACCTCAG
GGTGGCCTCATGGTCAGAGACGGGGTGATGGGTCACATGTGTCTTGGGGGGGTCCGCG
CGCTGCAGCGTCTCCTTCCCGTTCTCCAGGTATCTGCGGAGCCACTCCACACATAGGCC
CTCCACGTAGGTTCTGAACCGCTCCGCCACACCCGCCGCCTCCCACTTCCGCTGG
GTGTTCTGAGCCGCCATGTCCGCGGCGGTCCAGGAACGCAGGT
CCCCGTTCAGGGCGATGTAATCCCTGCCGTCGTAGGCGTACTGGCTATATCCGCGGAGGA
GGCGCCCGTCGGGTCCCAGGTCGCAGCCGTACATCCTC
TGGTAGGTGTGAGACCCAG
CCTCGCTCTGGTTGTAGTAGCCGCGCAGGATC
TGCAGGCCCTCTCGGTAGGTCTGTGTGTTGGTCTTGGAGATCCGTGTCTCCCGGTCC
CAATACTCCGGCCCCTCCTGCTCCACCCACGGCGCCCGCGGCTCCTTTCTCGGACTC
GCGGCGTCGCTGTCGAACCGCACGAACTGCGTGTCGTCCACGTAGCCCACGGT
GAAGAAGCGGGGCTCCCCGCGGCCGGGCCGGGACACGGC
GGTATGGAAATACCTCAAGGAGTGGGAG
CCCGCCCGGGTCTGGGTCAGGGCCAGGACC
CCTG
>'CA20-4.ab1'
GCCTGGTCTCCACGAGCTCCGTGTCCTGAGTTTGGTCCTCCCCATCCCGC
CGCCAGGTCAGTGTGATCTCCGCAGGGTAGAAGCCCAGGGCCCAGCACCTCAG
GGTGGCCTCATGGTCAGAGACGGGGTGGTGGGTCACATGTGTCTTGGGGGGGTCCGCG
CGCTGCAGCGTCTCCTTCCCGTTCTCCAGGTATCTGCGGAGCCACTCCAGGCACTCGCC
CTCCAGGTAGGCTCTCCGCTGCTCTGCCTCACCCGCCGCCTCCCACTTCCGCTGG
GTGTTCTGAGCCGCCATGTCCGCGGCGGTCCAGGAGCGCAGGT
CCTCGTTCAGGGCGATGTAATCCTTGCCGTCGTAGGCGAACTGGTTGTACCCGCGGAGGA
GGCGCCCGTCGGGCCCCAGGTCGCAGCCGTACATCCTC
TGGACGGTGTGAGACCCGG
CCTCGCTCTGGTTGTAGTAGCCGCGAAGGTTC
CGCAGGCTCTCTCGGTAGTTCTGTGTCGCGGCCTTGCAGATCCGTGTGTTCCGGTCC
CAATACTCCGGACCCTCCTGCTCCACCCACGGCGCCCGCGGCTCCTCTCTCGGACTC
TCGGCGTCGCTGTCGAACCGCACGAACTGCGTGTCGTCCACGTAGCCCACGGA
CATGAAGCGGGGCTGCCCGCGGCCGGGCCGGGACACGGC
GGTGTAGAAATACCTCATGGAGTGCGAG
CCGGCCCAGGTCTGGGTCAGGGCCAGGACC
CCTG
>'CA20-40.ab1'
GCCTGGTCTCCACGAGCTCCGTGTCCTGAGTTTGGTCCTCCCCATCCCGC
CGCCAGGTCAGTGTGATCTCCGCAGGGTAGAAGCCCAGGGCCCAGCACCTCAG
GGTGGCCTCATGGTCAGAGACGGGGTGGTGGGTCACATGTGTCTTGGGGGGGTCCGCG
CGCTGCAGCGTCTCCTTCCCGTTCTCCAGGTATCTGCGGAGCCACTCCAGGCACTCGCC
CTCCAGGTAGGCTCTCCGCTGCTCTGCCTCACCCGCCGCCTCCCACTTCCGCTGG
GTGTTCTGAGCCGCCATGTCCGCGGCGGTCCAGGAGCGCAGGT
CCTCGTTCAGGGCGATGTAATCCTTGCCGTCGTAGGCGAACTGGTTGTACCCGCGGAGGA
GGCGCCCGTCGGGCCCCAGGTCGCAGCCGTACATCCTC
TGGACGGTGTGAGACCCGG
CCTCGCTCTGGTTGTAGTAGCCGCGAAGGTTC
CGCAGGCTCTCTCGGTAGTTCTGTGTCGCGGCCTTGCAGATCCGTGTGTTCCGGTCC
CAATACTCCGGACCCTCCTGCTCCACCCACGGCGCCCGCGGCTCCTCTCTCGGACTC
TCGGCGTCGCTGTCGAACCGCACGAACTGCGTGTCGTCCACGTAGCCCACGGA
CATGAAGCGGGGCTGCCCGCGGCCGGGCCGGGACACGGC
GGTGTAGAAATACCTCATGGAGTGCGAG
CCGGCCCAGGTCTGGGTCAGGGCCAGGACC
CCTG
>'CA20-45.ab1'
GCCTGGTCTCCACGAGCTCCGTGTCCTGAGTTTGGTCCTCCCCATCCCGC
CGCCAGGTCAGTGTGATCTCCGCAGGGTAGAAGCCCAGGGCCCAGCACCTCAG
GGTGGCCTCATGGTCAGAGACGGGGTGGTGGGTCACATGTGTCTTGGGGGGGTCCGCG
CGCTGCAGCGTCTCCTTCCCGTTCTCCAGGTATCTGCGGAGCCACTCCAGGCACTCGCC
CTCCAGGTAGGCTCTCCGCTGCTCTGCCTCACCCGCCGCCTCCCACTTCCGCTGG
GTGTTCTGAGCCGCCATGTCCGCGGCGGTCCAGGAGCGCAGGT
CCTCGTTCAGGGCGATGTAATCCTTGCCGTCGTAGGCGAACTGGTTGTACCCGCGGAGGA
GGCGCCCGTCGGGCCCCAGGTCGCAGCCGTACATCCTC
TGGACGGTGTGAGACCCGG
CCTCGCTCTGGTTGTAGTAGCCGCGAAGGTTC
CGCAGGCTCTCTCGGTAGTTCTGTGTCGCGGCCTTGCAGATCCGTGTGTTCCGGTCC
CAATACTCCGGACCCTCCTGCTCCACCCACGGCGCCCGCGGCTCCTCTCTCGGACTC
TCGGCGTCGCTGTCGAACCGCACGAACTGCGTGTCGTCCACGTAGCCCACGGA
CATGAAGCGGGGCTGCCCGCGGCCGGGCCGGGACACGGC
GGTGTAGAAATACCTCATGGAGTGCGAG
CCGGCCCAGGTCTGGGTCAGGGCCAGGACC
CCTG
>'CA20-46.ab1'
GCCTGGTCTCCACGAGCTCCGTGTCCTGAGTTTGGTCCTCCCCATCCCGC
CGCCAGGTCAGTGTGATCTCCGCAGGGTAGAAGCCCAGGGCCCAGCACCTCAG
GGTGGCCTCATGGTCAGAGACGGGGTGGTGGGTCACATGTGTCTTGGGGGGGTCCGCG
CGCTGCAGCGTCTCCTTCCCGTTCTCCAGGTATCTGCGGAGCCACTCCAGGCACTCGCC
CTCCAGGTAGGCTCTCCGCTGCTCTGCCTCACCCGCCGCCTCCCACTTCCGCTGG
GTGTTCTGAGCCGCCATGTCCGCGGCGGTCCAGGGACGCAGGT
CCCCGTTCAGGGCGATGTAATCCCTGCCGTCGTAGGCGTACTGGCTATATCCGCGGAGGA
GGCGCCCGTCGGGTCCCAGGTCGCAGCCGTACATCCTC
TGGTAGGTGTGAGACCCAG
CCTCGCTCTGGTTGTAGTAGCCGCGCAGGATC
TGCAGGCCCTCTCGGTAGGTCTGTGTGTTGGTCTTGGAGATCCGTGTCTCCCGGTCC
CAATACTCCGGCCCCTCCTGCTCCACCCACGGCGCCCGCGGCTCCTTTCTCGGACTC
GCGGCGTCGCTGTCGAACCGCACGAACTGCGTGTCGTCCACGTAGCCCACGGT
GAAGAAGCGGGGCTCCCCGCGGCCGGGCCGGGACACGGC
GGTATGGAAATACCTCAAGGAGCGGGAG
CCCGCCCGGGTCTGGGTCAGGGCCAGGACC
CCTG
>'CA20-47.ab1'
GCCTGGTCTCCACGAGCTCCGTGTCCTGAGTTTGGTCCTCCCCATCCCGC
CGCCAGGTCAGTGTGATCTCCGCAGGGTAGAAGCCCAGGGCCCAGCACCTCAG
GGTGGCCTCATGGTCAGAGACGGGGTGGTGGGTCACATGTGTCTTGGGGGGGTCCGCG
CGCTGCAGCGTCTCCTTCCCGTTCTCCAGGTATCTGCGGAGCCACTCCAGGCACTCGCC
CTCCAGGTAGGCTCTCCGCTGCTCTGCCTCACCCGCCGCCTCCCACTTCCGCTGG
GTGTTCTGAGCCGCCATGTCCGCGGCGGTCCAGGAGCGCAGGT
CCTCGTTCAGGGCGATGTAATCCTTGCCGTCGTAGGCGAACTGGTTGTACCCGCGGAGGA
GGCGCCCGTCGGGCCCCAGGTCGCAGCCGTACATCCTC
TGGACGGTGTGAGACCCGG
CCTCGCTCTGGTTGTAGTAGCCGCGAAGGTTC
CGCAGGCTCTCTCGGTAGTTCTGTGTCGCGGCCTTGCAGATCCGTGTGTTCCGGTCC
CAATACTCCGGACCCTCCTGCTCCACCCACGGCGCCCGCGGCTCCTCTCTCGGACTC
TCGGCGTCGCTGTCGAACCGCACGAACTGCGTGTCGTCCACGTAGCCCACGGA
CATGAAGCGGGGCTGCCCGCGGCCGGGCCGGGACACGGC
GGTGTAGAAATACCTCATGGAGTGCGAG
CCGGCCCAGGTCTGGGTCAGGGCCAGGACC
CCTG
>'CA20-48.ab1'
GCCTGGTCTCCACGAGTTCCGTGTCCTGAGTTTGGTCCTCCCCATCCCGC
CGCCAGGTCAGTGTGATCTCCGCAGGGTAGAA
GCCCAGGGCCCA
GCAGCGTCTCCTTCCCGTTCTCCAGGTATCTGCGGAGCCACTCCAGGCACTCGCC
CTCCAGGTAGGCTCTCCGCTGCTCTGCCTCACCCGCCGCCTCCCACTTCCGCTGG
GTGTTCTGAGCCGCCATGCCCGCGGCGGTCCAGGAGCGCAGGT
CCTCGTTCAGGGCGATGTAATCCTTGCCGTCGTAGGCGAACTGGTTGTACCCGCGGAGGA
GGCGCCCGTCGGGCCCCAGGTCGCAGCCGTACATCCTC
TGGACGGTGTGAGACCCGG
CCTCGCTCTGGTTGTAGTAGCCGCGAAGGTTC
CGCAGGCTCTCTCGGTAGTTCTGTGTCGCGGTCTTGCAGATCCGTGTGTTCCGGTCC
CAATACTCCGGACCCTCCTGCTCCACCCACGGCGCCCGCGGCTCCTCTCTCGGACTC
TCGGCGTCGCTGTCGAACCGCACGAACTGCGTGTCGTCCACGTAGCCCACGGA
CATGAAGCGGGGCTGCCCGCGGCCGGGCCGGGACACGGC
GGTGTACAAATACCTCATGGAGTGCGAG
CCGGCCCAGGTCTGGGTCAGGGTCAGGACT
CCTG
>'CA20-6.ab1'
GCCTGGTCTCCACGAGCTCCGTGTCCTGAGTTTGGTCCTCCCCATCCCGC
CGCCAGGTCAGTGTGATCTCCGCAGGGTAGAAGCCCAGGGCCCAGCACCTCAG
GGTGGCCTCATGGTCAGAGACGGGGTGGTGGGTCACATGTGTCTTGGGGGGGTCCGCG
CGCTGCAGCGTCTCCTTCCCGTTCTCCAGGTATCTGCGGAGCCACTCCAGGCACTCGCC
CTCCAGGTAGGCTCTCCGCTGCTCTGCCTCACCCGCCGCCTCCCACTTCCGCTGG
GTGTTCTGAGCCGCCATGTCCGCGGCGGTCCAGGAGCGCAGGT
CCTCGTTCAGGGCGATGTAATCCTTGCCGTCGTAGGCGAACTGGTTGTACCCGCGGAGGA
GGCGCCCGTCGGGCCCCAGGTCGCAGCCGTACATCCTC
TGGACGGTGTGAGACCCGG
CCTCGCTCTGGTTGTAGTAGCCGCGAAGGTTC
CGCAGGCTCTCTCGGTAGTTCTGTGTCGCGGCCTTGCAGATCCGTGTGTTCCGGTCC
CAATACTCCGGACCCTCCTGCTCCACCCACGGCGCCCGCGGCTCCTCTCTCGGACTC
TCGGCGTCGCTGTCGAACCGCACGAACTGCGTGTCGTCCACGTAGCCCACGGA
CATGAAGCGGGGCTGCCCGCGGCCGGGCCGGGACACGGC
GGTGTAGAAATACCTCATGGAGTGCGAG
CCGGCCCAGGTCTGGGTCAGGGCCAGGACC
CCTG
>'CA20-9.ab1'
GCCTGGTCTCCACGAGCTCCGTGTCCTGAGTTTGGTCCTCCCCATCCCGC
CGCCAGGTCAGTGTGATCTCCGCAGGGTAGAAGCCCAGGGCCCAGCACCTCAG
GGTGGCCTCATGGTCAGAGACGGGGTGGTGGGTCACATGTGTCTTGGGGGGGTCCGCG
CGCTGCAGCGTCTCCTTCCCGTTCTCCAGGTATCTGCGGAGCCACTCCAGGCACTCGCC
CTCCAGGTAGGCTCTCCGCTGCTCTGCCTCACCCGCCGCCTCCCACTTCCGCTGG
GTGTTCTGAGCCGCCATGTCCGCGGCGGTCCAGGAGCGCAGGT
CCTCGTTCAGGGCGATGTAATCCTTGCCGTCGTAGGCGAACTGGTTGTACCCGCGGAGGA
GGCGCCCGTCGGGCCCCAGGTCGCAGCCGTACATCCTC
TGGACGGTGTGAGACCCGG
CCTCGCTCTGGTTGTAGTAGCCGCGAAGGTTC
CGCAGGCTCTCTCGGTAGTTCTGTGTCGCGGCCTTGCAGATCCGTGTGTTCCGGTCC
CAATACTCCGGACCCTCCTGCTCCACCCACGGCGCCCGCGGCTCCTCTCTCGGACTC
TCGGCGTCGCTGTCGAACCGCACGAACTGCGTGTCGTCCACGTAGCCCACGGA
CATGAAGCGGGGCTGCCCGCGGCCGGGCCGGGACACGGC
GGTGTAGAAATACCTCATGGAGTGCGAG
CCGGCCCAGGTCTGGGTCAGGGCCAGGACC
CCTG
>'CA21-1.ab1'
GCCTGGTCTCCACGAGCTCCGTGTCCTGAGTTTGGTCCTCCCTATCCCGC
TGCCAGGTCAGTGTGATCTCCGCAGGGTAGAAGCCCAGGGCCCAGCACCTCAG
GGTGGCCTCATGGTCAGAGACGGGGTGGTGGGTCACATGTGTCTTGGGGGGGTCCGCG
CGCTGCAGCGTCTCCTTCCCGTTCTCCAGGTATCTGCGGAGCGACTCCAGGCACCGGCC
CTCCAGGTAGGCTCTGTGCTGCTCCGCCGCACCCGCCGCCTCCCACTTCCGCTGG
GTGTTCTGAGCCGCCATGTCCGCGGCCGTCCAGGAGCGCAGGT
CCTCGTTCAGGGCGATGTAATCCTTGCCGTCGTAGGCGAACTGTTCATACCCGCGGAGGA
GGCGCCCGTCTGGCCCCAGGTCGCAGCCGTACATCTTC
TGGACGGTGTGAGACCCGG
CCTCGCTCTGGTTGTAGTAGCCGCGAAGGTTC
CGCAGGTTCTCTCGGTAGGTCTGTGTGTTGGCCTTGGAGATCCGTGTCTCCCGGTCC
CAATACTCCGGCCCCTCCTGCTCCACCCACGGCGCCCGCGGCTCCTCTCTCGGACTC
TCGGCGTCGCTGTCGAACCACACGAACTGCGTGTCGTCCACGTAGCCCACGGA
GATGAAGCGGGGCTGCCCGCGGCCGGGCCGGGACACGGC
GGTGTAGAAATACCTCAAGGAGTGCGAG
CCGGCCCAGGTCTGGGTCAGGGCCAGGGCC
CCGG
>'CA21-11.ab1'
GCCTGGCCTCCACGAGCTCCGTGTCCTGAGTTTGGTCCTCCCCGTCCCTG
TGCCAGGTCAGTGTGATCTCCGCAGGGTAGAAGCCCAGGGCCCAGAACCTCAG
GTGGGCCTCATGATCACAGACGGGGTGGGGGGACACATGTGTCTTGGGGGGGTCCGCG
CGCTGCAGCGTCTCCTTCCCGTTCTCCACGTGTATGCGGAGCCACTCCAGGCACTTGCC
CTCCAGGTAGACTCTGTCCTGCTCCGCCACACCCGCCGCCTCCCACTTGCGCTGG
GTGTTCTGAGCCGCCGCTCCGCGGCCGCCCAACATAGCAGGC
CGACGTTTAGGGCGATGTAATCCTTGCCGCCATAGGCGGACTGGTCTTACCCGAGGAGGA
GGCGCCCGTCTGGCCCCTTTCCGCACCCGAACATCGTC
TGGAAGGTGGGATACCCGA
ACTCGCTCTGGTTGTAGTAGCCGCGCAGGGC
CGCAGGGCCACTCTTCCATTTCTGTCGTCTCGTGCTTCATGATCCGTGTGCTCCGGTCC
CGATACTCCGGCCCCTCCTGCTCCACCCACGGCGCCCGCGGCTCCATCCTCTGGCTC
GCGATGTCGCTGTCGAAACGCACGAACTGCGTGTCGTCCACGTAGCCCACAGCC
GACGAAGCGGCGCTCCCGCTCGGCCAGGTCGATACGTGCC
GGTGTACAGATAGCTCATGCAGAGAGAG

-
>'CA21-13.ab1'
GCCTGGTCTCCACGAGCTCCGTGTCCTGAGTTTGGTCCTCCCTATCCCGC
TGCCAGGTCAGTGTGATCTCCGCAGGGTAGAAGCCCAGGGCCCAGCACCTCAG
GGTGGCCTCATGGTCAGAGACGGGGTGGTGGGTCACATGTGTCTTGGGGGGGTCCGCG
CGCTGCAGCGTCTCCTTCCCGTTCTCCAGGTATCTGCGGAGCGACTCCAGGCACCGGCC
CTCCAGGTAGGCTCTGTGCTGCTCCGCCGCACCCGCCGCCTCCCACTTCCGCTGG
GTGTTCTGAGCCGCCATGTCCGCGGCCGTCCAGGAGCGCAGGT
CCTCGTTCAGGGCGATGTAATCCTTGCCGTCGTAGGCGAACTGTTCATACCCGCGGAGGA
GGCGCCCGTCTGGCCCCAGGTCGCAGCCGTACATCTTC
TGGACGGTGTGAGACCCGG
CCTCGCTCTGGTTGTAGTAGCCGCGAAGGTTC
CGCAGGTTCTCTCGGTAGGTCTGTGTGTTGGCCTTGGAGATCCGTGTCTCCCGGTCC
CAATACTCCGGCCCCTCCTGCTCCACCCACGGCGCCCGCGGCTCCTCTCTCGGACTC
TCGGCGTCGCTGTCGAACCACACGAACTGCGTGTCGTCCACGTAGCCCACGGA
GATGAAGCGGGGCTGCCCGCGGCCGGGCCGGGACACGGC
GGTGTAGAAATACCTCAAGGAGTGCGAG
CCGGCCCAGGTCTGGGTCAGGGCCAGGGCC
CCGG
>'CA21-14.ab1'
GCCTGGTCTCCACGAGCTCCGTGTCCTGAGTTTGGTCCTCCCTATCCCGC
TGCCAGGTCAGTGTGATCTCCGCAGGGTAGAAGCCCAGGGCCCAGCACCTCAG
GGTGGCCTCATGGTCAGAGACGGGGTGGTGGGTCACATGTGTCTTGGGGGGGTCCGCG
CGCTGCAGCGTCTCCTTCCCGTTCTCCAGGTATCTGCGGAGCGACTCCAGGCACCGGCC
CTCCAGGTAGGCTCTGTGCTGCTCCGCCGCACCCGCCGCCTCCCACTTCCGCTGG
GTGTTCTGAGCCGCCATGTCCGCGGCCGTCCAGGAGCGCAGGT
CCTCGTTCAGGGCGATGTAATCCTTGCCGTCGTAGGCGAACTGTTCATACCCGCGGAGGA
GGCGCCCGTCTGGCCCCAGGTCGCAGCCGTACATCTTC
TGGACGGTGTGAGACCCGG
CCTCGCTCTGGTTGTAGTAGCCGCGAAGGTTC
CGCAGGTTCTCTCGGTAGGTCTGTGTGTTGGCCTTGGAGATCCGTGTCTCCCGGTCC
CAATACTCCGGCCCCTCCTGCTCCACCCACGGCGCCCGCGGCTCCTCTCTCGGACTC
TCGGCGTCGCTGTCGAACCACACGAACTGCGTGTCGTCCACGTAGCCCACGGA
GATGAAGCGGGGCTGCCCGCGGCCGGGCCGGGACACGGC
GGTGTAGAAATACCTCAAGGAGTGCGAG
CCGGCCCAGGTCTGGGTCAGGGCCAGGGCC
CCGG
>'CA21-15.ab1'
GCCTGGTCTCCACGAGCTCCGTGTCCTGAGTTTGGTCCTCCCTATCCCGC
TGCCAGGTCAGTGTGATCTCCGCAGGGTAGAAGCCCAGGGCCCAGCACCTCAG
GGTGGCCTCATGGTCAGAGACGGGGTGGTGGGTCACATGTGTCTTGGGGGGGTCCGCG
CGCTGCAGCGTCTCCTTCCCGTTCTCCAGGTATCTGCGGAGCGACTCCAGGCACCGGCC
CTCCAGGTAGGCTCTGTGCTGCTCCGCCGCACCCGCCGCCTCCCACTTCCGCTGG
GTGTTCTGAGCCGCCATGTCCGCGGCCGTCCAGGAGCGCAGGT
CCTCGTTCAGGGCGATGTAATCCTTGCCGTCGTAGGCGAACTGTTCATACCCGCGGAGGA
GGCGCCCGTCTGGCCCCAGGTCGCAGCCGTACATCTTC
TGGACGGTGTGAGACCCGG
CCTCGCTCTGGTTGTAGTAGCCGCGAAGGTTC
CGCAGGTTCTCTCGGTAGGTCTGTGTGTTGGCCTTGGAGATCCGTGTCTCCCGGTCC
CAATACTCCGGCCCCTCCTGCTCCACCCACGGCGCCCGCGGCTCCTCTCTCGGACTC
TCGGCGTCGCTGTCGAACCACACGAACTGCGTGTCGTCCACGTAGCCCACGGA
GATGAAGCGGGGCTGCCCGCGGCCGGGCCGGGACACGGC
GGTGTAGAAATACCTCAAGGAGTGCGAG
CCGGCCCAGGTCTGGGTCAGGGCCAGGGCC
CCGG
>'CA21-18.ab1'
GCCTGGTCTCCACGAGCTCCGTGTCCTGAGTTTGGTCCTCCCTATCCCGC
TGCCAGGTCAGTGTGATCTCCGCAGGGTAGAAGCCCAGGGCCCAGCACCTCAG
GGTGGCCTCATGGTCAGAGACGGGGTGGTGGGTCACATGTGTCTTGGGGGGGTCCGCG
CGCTGCAGCGTCTCCTTCCCGTTCTCCAGGTATCTGCGGAGCGACTCCAGGCACCGGCC
CTCCAGGTAGGCTCTGTGCTGCTCCGCCGCACCCGCCGCCTCCCACTTCCGCTGG
GTGTTCTGAGCCGCCATGTCCGCGGCCGTCCAGGAGCGCAGGT
CCTCGTTCAGGGCGATGTAATCCTTGCCGTCGTAGGCGAACTGTTCATACCCGCGGAGGA
GGCGCCCGTCTGGCCCCAGGTCGCAGCCGTACATCTTC
TGGACGGTGTGAGACCCGG
CCTCGCTCTGGTTGTAGTAGCCGCGAAGGTTC
CGCAGGTTCTCTCGGTAGGTCTGTGTGTTGGCCTTGGAGATCCGTGTCTCCCGGTCC
CAATACTCCGGCCCCTCCTGCTCCACCCACGGCGCCCGCGGCTCCTCTCTCGGACTC
TCGGCGTCGCTGTCGAACCACACGAACTGCGTGTCGTCCACGTAGCCCACGGA
GATGAAGCGGGGCTGCCCGCGGCCGGGCCGGGACACGGC
GGTGTAGAAATACCTCAAGGAGTGCGAG
CCGGCCCAGGTCTGGGTCAGGGCCAGGGCC
CCGG
>'CA21-19.ab1'
GGCTGGCCTGCACGAGCTCCGTGTCCGGAGCTTGTCCCTCCCTATCCCGC
CTTCCTACCCCGGCGAGCTCCGCAGGGTACAAGCCCAGGGCCCAGCACCTCAG
GGTGGCCTCATGGTCAGAGACGGGGTGGTGGGTCACATGTGTCTTGGGGGGGTCCGCG
CGCTGCAGCGTCTCCTTCCCGTTCTCCAAGTATCTGCGGAGCGACTCCAGGCACCGGCC
CTCCAGGAACGCTCTGTGCTGCTCCGCCGCACCCGCCGCCTCCCACTTCCGCTGG
GTGTTCTGAACCGCCATGTCCAGGGCCGTCCTCAAACCCACGA
CATCATGCACGGCTGTGAACTGCTTGCCGACGGACGCCACCTGCTCATACCCGAGGAGGA
CGCCTCCGACTGGCCCCATTACCTCAGCCCTGAATCTTC
TGGACGGTCCTGACCCGG
CCTCGATCTGGTTGTCAAACCGCCAAGGTTC
CGCAGGATCTCTCGGAGGTCTGTGTGTTGCCTTGCTAACTGGAGTCTCCCGGCC
TGATACTCTCCCCCTCCTGCTCCACCCACGGAAGCCCACGCTTCCTCTCTCGGACTC
TCCCGTA


-
>'CA21-20.ab1'
GCCTGGTCTCCACGAGCTCCGTGTCCTGAGTTTGGTCCTCCCCGTCCCGC
TGCCAGGTCAGTGTGATCTCCGCAGGGTAGAAGCCCAGGGCCCAGCACCTCAG
GGTGGCCTCATGATCAGAGACGGGGTGGTGGGTCACATGTGTCTTGGGGGGGTCCGCG
CGCTGCAGCGTCTCCTTCCCGTTCTCCAGGTGTCTGCGGAGCCACTCCAGGCACTTGCC
CTCCAGGTAGACTCTGTCCTGCTCCGCCACACCCGCCGCCTCCCACTTGCGCTGG
GTGTTCTGAGCCGCCAAGTCCGCGGCCGTCCAGGAGCGCAGGT
CGTCGTTCAGGGCGATGTAATCCTTGCCGTCGTAGGCGGACTGGTCATACCCGCGGAGGA
GGCGCCCGTCGGGCCCCAGGTCGCAGCCGTACATCGTC
TGGAAGGTGTGAGACCCGG
CCTCGCTCTGGTTGTAGTAGCCGCGCAGGTTC
CGCAGGGCCACTGGGGCATTCTGTGTCTCGGCCTTCATGATCCGTGTGCTCCGGTCC
CAATACTCCGGCCCCTCCTGCTCCACCCACGGCGCCCGCGGCTCCATCCTCTGGCTC
GCGGCGTCGCTGTCGAACCGCACGAACTGCGTGTCGTCCACGTAGCCCACGGC
GACGAAGCGGGGCTCCCCGCGGCCAGGCCGGGACATGTA
GGTGTAGAAATAGCTCATGGAGTGGGAG
CCCGCCCGGGTCTGGGTCAGGGCCAGGACC
CCTG
>'CA21-21.ab1'
GCCTGGTCTCCACGAGCTCCGTGTCCTGAGTTTGGTCCTCCCCGTCCCGC
TGCCAGGTCAGTGTGATCTCCGCAGGGTAGAAGCCCAGGGCCCAGCACCTCAG
GGTGGCCTCATGATCAGAGACGGGGTGGTGGGTCACATGTGTCTTGGGGGGGTCCGCG
CGCTGCAGCGTCTCCTTCCCGTTCTCCAGGTGTCTGCGGAGCCACTCCAGGCACTTGCC
CTCCAGGTAGACTCTGTCCTGCTCCGCCACACCCGCCGCCTCCCACTTGCGCTGG
GTGTTCTGAGCCGCCAAGTCCGCGGCCGTCCAGGAGCGCAGGT
CGTCGTTCAGGGCGATGTAATCCTTGCCGTCGTAGGCGGACTGGTCATACCCGCGGAGGA
GGCGCCCGTCGGGCCCCAGGTCGCAGCCGTACATCGTC
TGGAAGGTGTGAGACCCGG
CCTCGCTCTGGTTGTAGTAGCCGCGCAGGTTC
CGCAGGGCCACTGGGGCATTCTGTGTCTCGGCCTTCATGATCCGTGTGCTCCGGTCC
CAATACTCCGGCCCCTCCTGCTCCACCCACGGCGCCCGCGGCTCCATCCTCTGGCTC
GCGGCGTCGCTGTCGAACCGCACGAACTGCGTGTCGTCCACGTAGCCCACGGC
GACGAAGCGGGGCTCCCCGCGGCCAGGCCGGGACATGTA
GGTGTAGAAATAGCTCATGGAGTGGGAG
CCCGCCCGGGTCTGGGTCAGGGCCAGGACC
CCTG
>'CA21-22.ab1'
GCCTGGTCTCCACGAGCTCCGTGTCCTGAGTTTGGTCCTCCCTATCCCGC
TGCCAGGTCAGTGTGATCTCCGCAGGGTAGAAGCCCAGGGCCCAGCACCTCAG
GGTGGCCTCATGGTCAGAGACGGGGTGGTGGGTCACATGTGTCTTGGGGGGGTCCGCG
CGCTGCAGCGTCTCCTTCCCGTTCTCCAGGTATCTGCGGAGCGACTCCAGGCACCGGCC
CTCCAGGTAGGCTCTGTGCTGCTCCGCCGCACCCGCCGCCTCCCACTTCCGCTGG
GTGTTCTGAGCCGCCATGTCCGCGGCCGTCCAGGAGCGCAGGT
CCTCGTTCAGGGCGATGTAATCCTTGCCGTCGTAGGCGAACTGTTCATACCCGCGGAGGA
GGCGCCCGTCTGGCCCCAGGTCGCAGCCGTACATCTTC
TGGACGGTGTGAGACCCGG
CCTCGCTCTGGTTGTAGTAGCCGCGAAGGTTC
CGCAGGTTCTCTCGGTAGGTCTGTGTGTTGGCCTTGGAGATCCGTGTCTCCCGGTCC
CAATACTCCGGCCCCTCCTGCTCCACCCACGGCGCCCGCGGCTCCTCTCTCGGACTC
TCGGCGTCGCTGTCGAACCACACGAACTGCGTGTCGTCCACGTAGCCCACGGA
GATGAAGCGGGGCTGCCCGCGGCCGGGCCGGGACACGGC
GGTGTAGAAATACCTCAAGGAGTGCGAG
CCGGCCCAGGTCTGGGTCAGGGCCAGGGCC
CCGG
>'CA21-24.ab1'
GCCTGGTCTCCACGAGCTCCGTGTCCTGAGTTTGGTCCTCCCTATCCCGC
TGCCAGGTCAGTGTGATCTCCGCAGGGTAGAAGCCCAGGGCCCAGCACCTCAG
GGTGGCCTCATGGTCAGAGACGGGGTGGTGGGTCACATGTGTCTTGGGGGGGTCCGCG
CGCTGCAGCGTCTCCTTCCCGTTCTCCAGGTATCTGCGGAGCGACTCCAGGCACCGGCC
CTCCAGGTAGGCTCTGTGCTGCTCCGCCGCACCCGCCGCCTCCCACTTCCGCTGG
GTGTTCTGAGCCGCCATGTCCGCGGCCGTCCAGGAGCGCAGGT
CCTCGTTCAGGGCGATGTAATCCTTGCCGTCGTAGGCGAACTGTTCATACCCGCGGAGGA
GGCGCCCGTCTGGCCCCAGGTCGCAGCCGTACATCTTC
TGGACGGTGTGAGACCCGG
CCTCGCTCTGGTTGTAGTAGCCGCGAAGGTTC
CGCAGGTTCTCTCGGTAGGTCTGTGTGTTGGCCTTGGAGATCCGTGTCTCCCGGTCC
CAATACTCCGGCCCCTCCTGCTCCACCCACGGCGCCCGCGGCTCCTCTCTCGGACTC
TCGGCGTCGCTGTCGAACCACACGAACTGCGTGTCGTCCACGTAGCCCACGGA
GATGAAGCGGGGCTGCCCGCGGCCGGGCCGGGACACGGC
GGTGTAGAAATACCTCAAGGAGTGCGAG
CCGGCCCAGGTCTGGGTCAGGGCCAGGGCC
CCGG
>'CA21-25.ab1'
GCCTGGTCTCCACGAGCTCCGTGTCCTGAGTTTGGTCCTCCCTATCCCGC
TGCCAGGTCAGTGTGATCTCCGCAGGGTAGAAGCCCAGGGCCCAGCACCTCAG
GGTGGCCTCATGGTCAGAGACGGGGTGGTGGGTCACATGTGTCTTGGGGGGGTCCGCG
CGCTGCAGCGTCTCCTTCCCGTTCTCCAGGTATCTGCGGAGCGACTCCAGGCACCGGCC
CTCCAGGTAGGCTCTGTGCTGCTCCGCCGCACCCGCCGCCTCCCACTTCCGCTGG
GTGTTCTGAGCCGCCATGTCCGCGGCCGTCCAGGAGCGCAGGT
CCTCGTTCAGGGCGATGTAATCCTTGCCGTCGTAGGCGAACTGTTCATACCCGCGGAGGA
GGCGCCCGTCTGGCCCCAGGTCGCAGCCGTACATCTTC
TGGACGGTGTGAGACCCGG
CCTCGCTCTGGTTGTAGTAGCCGCGAAGGTTC
CGCAGGTTCTCTCGGTAGGTCTGTGTGTTGGCCTTGGAGATCCGTGTCTCCCGGTCC
CAATACTCCGGCCCCTCCTGCTCCACCCACGGCGCCCGCGGCTCCTCTCTCGGACTC
TCGGCGTCGCTGTCGAACCACACGAACTGCGTGTCGTCCACGTAGCCCACGGA
GATGAAGCGGGGCTGCCCGCGGCCGGGCCGGGACACGGC
GGTGTAGAAATACCTCAAGGAGTGCGAG
CCGGCCCAGGTCTGGGTCAGGGCCAGGGCC
CCGG
>'CA21-26.ab1'
GCCTGGTCTCCACGAGCTCCGTGTCCTGAGTTTGGTCCTCCCCGTCCCGC
TGCCAGGTCAGTGTGATCTCCGCAGGGTAGAAGCCCAGGGCCCAGCACCTCAG
GGTGGCCTCATGATCAGAGACGGGGTGGTGGGTCACATGTGTCTTGGGGGGGTCCGCG
CGCTGCAGCGTCTCCTTCCCGTTCTCCAGGTGTCTGCGGAGCCACTCCAGGCACTTGCC
CTCCAGGTAGACTCTGTCCTGCTCCGCCACACCCGCCGCCTCCCACTTGCGCTGG
GTGTTCTGAGCCGCCAAGTCCGCGGCCGTCCAGGAGCGCAGGT
CGTCGTTCAGGGCGATGTAATCCTTGCCGTCGTAGGCGGACTGGTCATACCCGCGGAGGA
GGCGCCCGTCGGGCCCCAGGTCGCAGCCGTACATCGTC
TGGAAGGTGTGAGACCCGG
CCTCGCTCTGGTTGTAGTAGCCGCGCAGGTTC
CGCAGGGCCACTGGGGCATTCTGTGTCTCGGCCTTCATGATCCGTGTGCTCCGGTCC
CAATACTCCGGCCCCTCCTGCTCCACCCACGGCGCCCGCGGCTCCATCCTCTGGCTC
GCGGCGTCGCTGTCGAACCGCACGAACTGCGTGTCGTCCACGTAGCCCACGGC
GACGAAGCGGGGCTCCCCGCGGCCAGGCCGGGACATGTA
GGTGTAGAAATAGCTCATGGAGTGGGAG
CCCGCCCGGGTCTGGGTCAGGGCCAGGACC
CCTG
>'CA21-27.ab1'
GCCTGGTCTCCACGAGCTCCGTGTCCTGAGTTTGGTCCTCCCTATCCCGC
TGCCAGGTCAGTGTGATCTCCGCAGGGTAGAAGCCCAGGGCCCAGCACCTCAG
GGTGGCCTCATGGTCAGAGACGGGGTGGTGGGTCACATGTGTCTTGGGGGGGTCCGCG
CGCTGCAGCGTCTCCTTCCCGTTCTCCAGGTATCTGCGGAGCGACTCCAGGCACCGGCC
CTCCAGGTAGGCTCTGTGCTGCTCCGCCGCACCCGCCGCCTCCCACTTCCGCTGG
GTGTTCTGAGCCGCCATGTCCGCGGCCGTCCAGGAGCGCAGGT
CCTCGTTCAGGGCGATGTAATCCTTGCCGTCGTAGGCGAACTGTTCATACCCGCGGAGGA
GGCGCCCGTCTGGCCCCAGGTCGCAGCCGTACATCTTC
TGGACGGTGTGAGACCCGG
CCTCGCTCTGGTTGTAGTAGCCGCGAAGGTTC
CGCAGGTTCTCTCGGTAGGTCTGTGTGTTGGCCTTGGAGATCCGTGTCTCCCGGTCC
CAATACTCCGGCCCCTCCTGCTCCACCCACGGCGCCCGCGGCTCCTCTCTCGGACTC
TCGGCGTCGCTGTCGAACCACACGAACTGCGTGTCGTCCACGTAGCCCACGGA
GATGAAGCGGGGCTGCCCGCGGCCGGGCCGGGACACGGC
GGTGTAGAAATACCTCAAGGAGTGCGAG
CCGGCCCAGGTCTGGGTCAGGGCCAGGGCC
CCGG
>'CA21-28.ab1'
GCCTGGTCTCCACGAGCTCCGTGTCCTGAGTTTGGTCCTCCCTATCCCGC
TGCCAGGTCAGTGTGATCTCCGCAGGGTAGAAGCCCAGGGCCCAGCACCTCAG
GGTGGCCTCATGGTCAGAGACGGGGTGGTGGGTCACATGTGTCTTGGGGGGGTCCGCG
CGCTGCAGCGTCTCCTTCCCGTTCTCCAGGTATCTGCGGAGCGACTCCAGGCACCGGCC
CTCCAGGTAGGCTCTGTGCTGCTCCGCCGCACCCGCCGCCTCCCACTTCCGCTGG
GTGTTCTGAGCCGCCATGTCCGCGGCCGTCCAGGAGCGCAGGT
CCTCGTTCAGGGCGATGTAATCCTTGCCGTCGTAGGCGAACTGTTCATACCCGCGGAGGA
GGCGCCCGTCTGGCCCCAGGTCGCAGCCGTACATCTTC
TGGACGGTGTGAGACCCGG
CCTCGCTCTGGTTGTAGTAGCCGCGAAGGTTC
CGCAGGTTCTCTCGGTAGGTCTGTGTGTTGGCCTTGGAGATCCGTGTCTCCCGGTCC
CAATACTCCGGCCCCTCCTGCTCCACCCACGGCGCCCGCGGCTCCTCTCTCGGACTC
TCGGCGTCGCTGTCGAACCACACGAACTGCGTGTCGTCCACGTAGCCCACGGA
GATGAAGCGGGGCTGCCCGCGGCCGGGCCGGGACACGGC
GGTGTAGAAATACCTCAAGGAGTGCGAG
CCGGCCCAGGTCTGGGTCAGGGCCAGGGCC
CCGG
>'CA21-29.ab1'
GCCTGGTCTCCACGAGCTCCGTGTCCTGAGTTTGGTCCTCCCCGTCCCGC
TGCCAGGTCAGTGTGATCTCCGCAGGGTAGAAGCCCAGGGCCCAGCACCTCAG
GGTGGCCTCATGATCAGAGACGGGGTGGTGGGTCACATGTGTCTTGGGGGGGTCCGCG
CGCTGCAGCGTCTCCTTCCCGTTCTCCAGGTGTCTGCGGAGCCACTCCAGGCACTTGCC
CTCCAGGTAGACTCTGTCCTGCTCCGCCACACCCGCCGCCTCCCACTTGCGCTGG
GTGTTCTGAGCCGCCACGTCCGCCGAGGTCCAGGAGCGCAGGT
CCTCGTTCAGGGCGATGTAATCCTTGCCGTCGTAGGCATACTGGTTATACCCGCGGAGGA
GGCGCCCGTCGGGCCCCAGGTCGCAGCCGTACATCCTC
TGGACGGTGTGAGACCCGG
CCTCGCTCTGGTTGTAGTAGCCGCGAAGGTTC
CGCAGGTTCTCTCGGTAGGTCTGTGTGTTGGCCTTGGAGATCCGTGTCTCCCGGTCC
CAATACTCCGGCCCCTCCTGCTCCACCCACGGCGCCCGCGGCTCCTCTCTCGGACTC
TCGGCGTCGCTGTCGAACCACACGAACTGCGTGTCGTCCACGTAGCCCACGGA
GATGAAGCGGGGCTGCCCGCGGCCGGGCCGGGACACGGC
GGTGTAGAAATACCTCAAGGAGTGCGAG
CCGGCCCAGGTCTGGGTCAGGGCCAGGGCC
CCGG
>'CA21-35.ab1'
GCCTGGTCTCCACGAGCTCCGTGTCCTGAGTTTGGTCCTCCCCATCCCGC
CGCCAGGTCAGTGTGATCTCCGCAGGGTAGAAGCCCAGGGCCCAGCACCTCAG
GGTGGCCTCATGGTCAGAGACGGGGTGGTGGGTCACATGTGTCTTGGGGGGGTCCGCG
CGCTGCAGCGTCTCCTTCCCGTTCTCCAGGTATCTGCGGAGCGACTCCAGGCACCGGCC
CTCCAGGTAGGCTCTGTGCTGCTCCGCCGCACCCGCCGCCTCCCACTTCCGCTGG
GTGTTCTGAGCCGCCATGTCCGCGGCCGTCCAGGAGCGCAGGT
CCTCGTTCAGGGCGATGTAATCCTTGCCGTCGTAGGCGAACTGTTCATACCCGCGGAGGA
GGCGCCCGTCTGGCCCCAGGTCGCAGCCGTACATCTTC
TGGACGGTGTGAGACCCGG
CCTCGCTCTGGTTGTAGTAGCCGCGAAGGTTC
CGCAGGTTCTCTCGGTAGGTCTGTGTGTTGGCCTTGGAGATCCGTGTCTCCCGGTCC
CAATACTCCGGCCCCTCCTGCTCCACCCACGGCGCCCGCGGCTCCTCTCTCGGACTC
TCGGCGTCGCTGTCGAACCACACGAACTGCGTGTCGTCCACGTAGCCCACGGA
GATGAAGCGGGGCTGCCCGCGGCCGGGCCGGGACACGGC
GGTGTAGAAATACCTCAAGGAGTGCGAG
CCGGCCCAGGTCTGGGTCAGGGCCAGGGCC
CCGG
>'CA21-36.ab1'
GCCTGGTCTCCACGAGCTCCGTGTCCTGAGTTTGGTCCTCCCCATCCCGC
CGCCAGGTCAGTGTGATCTCCGCAGGGTAGAAGCCCAGGGCCCAGCACCTCAG
GGTGGCCTCATGGTCAGAGACGGGGTGGTGGGTTACATGTGTCTTGGGGGAGTCCGCG
CGCTGCAGCGTCTCCTTCCCGTTCTCCAGGTGTCTGCGGAGCCACTCCAGGCACTCGCC
CTCCAGGTAGGCTCTGTGCTGCTCCGCCGCACCCGCCGCCTCCCACTTCCGCTGG
GTGTTCTGAGCCGCCATGTCCGCGGCCGTCCAGGAGCGCAGGT
CCTCGTTCAGGGCGATGTAATCCTTGCCGTCGTAGGCGAACTGTTCATACCCGCGGAGGA
GGCGCCCGTCTGGCCCCAGGTCGCAGCCGTGCATCTTC
TGGACGGTGTGAGACCCGG
CCTCGCTCTGGTTGTAGTAGCCGCGAAGGTTC
CGCAGGTTCTCTCGGTAGGTCTGTGTGTTGGCCTTGGAGATCCGTGTCTCCCGGTCC
CAATACTCCGGCCCCTCCTGCTCCACCCACGGCGCCCGCGGCTCCTCTCTCGGACTC
TCAGCGTCGCTGTCGAACCGCACGAATTGCGTGTCGTCCACGTAGCCCACGGA
GATGAAGCGCGGCTCCCCGCGGCCGGGCCAGGACACGGT
GGTGCTGAAATACCTCAAGGAGTGCGAG
CCGGCCCAGGTCTCGGTCAGGGCCAGGGCC
CCCG
>'CA21-38.ab1'
GCCTGGTCTCCACGAGCTCCGTGTCCTGAGTTTGGTCCTCCCTATCCCGC
TGCCAGGTCAGTGTGATCTCCGCAGGGTAGAAGCCCAGGGCCCAGCACCTCAG
GGTGGCCTCATGATCAGAGACGGGGTGGTGGGTCACATGTGTCTTGGGGGGGTCCGCG
CGCTGCAGCGTCTCCTTCCCGTTCTCCAGGTGTCTGCGGAGCCACTCCAGGCACTTGCC
CTCCAGGTAGACTCTGTCCTGCTCCGCCACACCCGCCGCCTCCCACTTGCGCTGG
GTGTTCTGAGCCGCCAAGTCCGCGGCCGTCCAGGAGCGCAGGT
CGTCGTTCAGGGCGATGTAATCCTTGCCGTCGTAGGCGGACTGGTCATACCCGCGGAGGA
GGCGCCCGTCGGGCCCCAGGTCGCAGCCGTACATCGTC
TGGAAGGTGTGAGACCCGG
CCTCGCTCTGGTTGTAGTAGCCGCGCAGGTTC
CGCAGGGCCACTGGGGCATTCTGTGTCTCGGCCTTCATGATCCGTGTGCTCCGGTCC
CAATACTCCGGCCCCTCCTGCTCCACCCACGGCGCCCGCGGCTCCATCCTCTGGCTC
GCGGCGTCGCTGTCGAACCGCACGAACTGCGTGTCGTCCACGTAGCCCACGGC
GACGAAGCGGGGCTCCCCGCGGCCAGGCCGGGACATGTA
GGTGTAGAAATAGCTCATGGAGTGGGAG
CCCGCCCGGGTCTGGGTCAGGGCCAGGACC
CCTG
>'CA21-39.ab1'
GCCTGGTCTCCACGAGCTCCGTGTCCTGAGTTTGGTCCTCCCTATCCCGC
TGCCAGGTCAGTGTGATCTCCGCAGGGTAGAAGCCCAGGGCCCAGCACCTCAG
GGTGGCCTCATGGTCAGAGACGGGGTGGTGGGTCACATGTGTCTTGGGGGGGTCCGCG
CGCTGCAGCGTCTCCTTCCCGTTCTCCAGGTATCTGCGGAGCGACTCCAGGCACCGGCC
CTCCAGGTAGGCTCTGTGCTGCTCCGCCGCACCCGCCGCCTCCCACTTCCGCTGG
GTGTTCTGAGCCGCCATGTCCGCGGCCGTCCAGGAGCGCAGGT
CCTCGTTCAGGGCGATGTAATCCTTGCCGTCGTAGGCGGACTGTTCATACCCGCGGAGGA
GGCGCCCGTCTGGCCCCAGGTCGCAGCCGTACATCTTC
TGGACGGTGTGAGACCCGG
CCTCGCTCTGGTTGTAGTAGCCGCGAAGGTTC
CGCAGGTTCTCTCGGTAGGTCTGTGTGTTGGCCTTGGAGATCCGTGTCTCCCGGTCC
CAATACTCCGGCCCCTCCTGCTCCACCCACGGCGCCCGCGGCTCCTCTCTCGGACTC
TCGGCGTCGCTGTCGAACCACACGAACTGCGTGTCGTCCACGTAGCCCACGGA
GATGAAGCGGGGCTGCCCGCGGCCGGGCCGGGACACGGC
GGTGTAGAAATACCTCAAGGAGTGCGAG
CCGGCCCAGGTCTGGGTCAGGGCCAGGGCC
CCGG
>'CA21-4.ab1'
GCCTGGTCTCCACGAGCTCCGTGTCCTGAGTTTGGTCCTCCCCGTCCCGC
TGCCAGGTCAGTGTGATCTCCGCAGGGTAGAAGCCCAGGGCCCAGCACCTCAG
GGTGGCCTCATGATCAGAGACGGGGTGGTGGGTCACATGTGTCTTGGGGGGGTCCGCG
CGCTGCAGCGTCTCCTTCCCGTTCTCCAGGTGTCTGCGGAGCCACTCCAGGCACTTGCC
CTCCAGGTAGACTCTGTCCTGCTCCGCCACACCCGCCGCCTCCCACTTGCGCTGG
GTGTTCTGAGCCGCCAAGTCCGCGGCCGTCCAGGAGCGCAGGT
CGTCGTTCAGGGCGATGTAATCCTTGCCGTCGTAGGCGGACTGGTCATACCCGCGGAGGA
GGCGCCCGTCGGGCCCCAGGTCGCAGCCGTACATCGTC
TGGAAGGTGTGAGACCCGG
CCTCGCTCTGGTTGTAGTAGCCGCGCAGGTTC
CGCAGGGCCACTGGGGCATTCTGTGTCTCGGCCTTCATGATCCGTGTGCTCCGGTCC
CAATACTCCGGCCCCTCCTGCTCCACCCACGGCGCCCGCGGCTCCATCCTCTGGCTC
GCGGCGTCGCTGTCGAACCGCACGAACTGCGTGTCGTCCACGTAGCCCACGGC
GACGAAGCGGGGCTCCCCGCGGCCAGGCCGGGACATGTA
GGTGTAGAAATAGCTCATGGAGTGGGAG
CCCGCCCGGGTCTGGGTCAGGGCCAGGACC
CCTG
>'CA21-40.ab1'
GCCTGGTCTCCACGAGCTCCGTGTCCTGAGTTTGGTCCTCCCTATCCCGC
TGCCAGGTCAGTGTGATCTCCGCAGGGTAGAAGCCCAGGGCCCAGCACCTCAG
GGTGGCCTCATGGTCAGAGACGGGGTGGTGGGTCACATGTGTCTTGGGGGGGTCCGCG
CGCTGCAGCGTCTCCTTCCCGTTCTCCAGGTATCTGCGGAGCGACTCCAGGCACCGGCC
CTCCAGGTAGGCTCTGTGCTGCTCCGCCGCACCCGCCGCCTCCCACTTCCGCTGG
GTGTTCTGAGCCGCCATGTCCGCGGCCGTCCAGGAGCGCAGGT
CCTCGTTCAGGGCGATGTAATCCTTGCCGTCGTAGGCGAACTGTTCATACCCGCGGAGGA
GGCGCCCGTCTGGCCCCAGGTCGCAGCCGTACATCTTC
TGGACGGTGTGAGACCCGG
CCTCGCTCTGGTTGTAGTAGCCGCGAAGGTTC
CGCAGGTTCTCTCGGTAGGTCTGTGTGTTGGCCTTGGAGATCCGTGTCTCCCGGTCC
CAATACTCCGGCCCCTCCTGCTCCACCCACGGCGCCCGCGGCTCCTCTCTCGGACTC
TCGGCGTCGCTGTCGAACCACACGAACTGCGTGTCGTCCACGTAGCCCACGGA
GATGAAGCGGGGCTGCCCGCGGCCGGGCCGGGACACGGC
GGTGTAGAAATACCTCAAGGAGTGCGAG
CCGGCCCAGGTCTGGGTCAGGGCCAGGGCC
CCGG
>'CA21-7.ab1'
GCCTGGTCTCCACGAGCTCCGTGTCCTGAGTTTGGTCCTCCCTATCCCGC
TGCCAGGTCAGTGTGATCTCCGCAGGGTAGAAGCCCAGGGCCCAGCACCTCAG
GGTGGCCTCATGGTCAGAGACGGGGTGGTGGGTCACATGTGTCTTGGGGGGGTCCGCG
CGCTGCAGCGTCTCCTTCCCGTTCTCCAGGTATCTGCGGAGCGACTCCAGGCACCGGCC
CTCCAGGTAGGCTCTGTGCTGCTCCGCCGCACCCGCCGCCTCCCACTTCCGCTGG
GTGTTCTGAGCCGCCATGTCCGCGGCCGTCCAGGAGCGCAGGT
CCTCGTTCAGGGCGATGTAATCCTTGCCGTCGTAGGCGAACTGTTCATACCCGCGGAGGA
GGCGCCCGTCTGGCCCCAGGTCGCAGCCGTACATCTTC
TGGACGGTGTGAGACCCGG
CCTCGCTCTGGTTGTAGTAGCCGCGAAGGTTC
CGCAGGTTCTCTCGGTAGGTCTGTGTGTTGGCCTTGGAGATCCGTGTCTCCCGGTCC
CAATACTCCGGCCCCTCCTGCTCCACCCACGGCGCCCGCGGCTCCTCTCTCGGACTC
TCGGCGTCGCTGTCGAACCACACGAACTGCGTGTCGTCCACGTAGCCCACGGA
GATGAAGCGGGGCTGCCCGCGGCCGGGCCGGGACACGGC
GGTGTAGAAATACCTCAAGGAGTGCGAG
CCGGCCCAGGTCTGGGTCAGGGCCAGGGCC
CCGG
>'CA21-8.ab1'
GCCTGGTCTCCACGAGCTCCGTGTCCTGAGTTTGGTCCTCCCTATCCCGC
TGCCAGGTCAGTGTGATCTCCGCAGGGTAGAAGCCCAGGGCCCAGCACCTCAG
GGTGGCCTCATGGTCAGAGACGGGGTGGTGGGTCACATGTGTCTTGGGGGGGTCCGCG
CGCTGCAGCGTCTCCTTCCCGTTCTCCAGGTATCTGCGGAGCGACTCCAGGCACCGGCC
CTCCAGGTAGGCTCTGTGCTGCTCCGCCGCACCCGCCGCCTCCCACTTCCGCTGG
GTGTTCTGAGCCGCCATGTCCGCGGCCGTCCAGGAGCGCAGGT
CCTCGTTCAGGGCGATGTAATCCTTGCCGTCGTAGGCGAACTGTTCATACCCGCGGAGGA
GGCGCCCGTCTGGCCCCAGGTCGCAGCCGTACATCTTC
TGGACGGTGTGAGACCCGG
CCTCGCTCTGGTTGTAGTAGCCGCGAAGGTTC
CGCAGGTTCTCTCGGTAGGTCTGTGTGTTGGCCTTGGAGATCCGTGTCTCCCGGTCC
CAATACTCCGGCCCCTCCTGCTCCACCCACGGCGCCCGCGGCTCCTCTCTCGGACTC
TCGGCGTCGCTGTCGAACCACACGAACTGCGTGTCGTCCACGTAGCCCACGGA
GATGAAGCGGGGCTGCCCGCGGCCGGGCCGGGACACGGC
GGTGTAGAAATACCTCAAGGAGTGCGAG
CCGGCCCAGGTCTGGGTCAGGGCCAGGGCC
CCGG
>'CA22-1.ab1'
GCCTGGTCTCCACGAGCTCCGTGTCCTGAGTTTGGTCCTCCCCATCCCGC
CGCCAGGTCAGTGTGATCTCCGCAGGGTAGAAGCCCAGGGCCCAGCACCTCAG
GGTGGCCTCATGGTCAGAGACGGGGTGGTGGGTCACATGTGTCTTGGGGGGGTCCGCG
CGCTGCAGCGTCTCCTTCCCGTTCTCCAGGTGTCTGCGGAGCCACTCCAGGCACTCGGC
CTCCAGGTAGGCTCTCCGCTGCTCCGCCGCACCCGCCGCCTCCCACTTCCGCTGG
GTGTTCTGAGCCGCCATGTCCGCGGCCGTCCAGGAGCGCAGGT
CCTCGTTCAGGGCGATGTAATCCCTGCCGTCGTAGGCGGACTGGTCATACCCGCGGAGGA
GGCGCCCGTCGGGTCCCAGGTCGCAGCCGTACATCGTC
TGGAGGGTGTGAGACCCGG
CCTCGCTCTGGTTGTAGTAGCCGCGAAGGTTC
CGCAGGCTCTCTCGGTAGGTCTGTGTGTTGGCCTTGCAGATCCGTGTGTTCCGGTCC
CAATACTCCGGACCCTCCTGCTCCACCCACGGCGCCCGCGGCTCCTCTCTCGGACTC
TCGGCGTCGCTGTCGAACCGCACGAACTGCGTGTCGTCCACGTAGCCCACGGA
CATGAAGCGGGGCTGCCCGCGGCCGGGCCGGGACACGGC
GGTGTAGAAATACCTCATGGAGTGCGAG
CCGGCCCAGGTCTGGGTCAGGGCCAGGGCC
CCTG
>'CA22-12.ab1'
GCCTGGTCTCCACGAGCTCCGTGTCCTGAGTTTGGTCCTCCCCATCCCGC
CGCCAGGTCAGTGTGATCTCCGCAGGGTAGAAGCCCAGGGCCCAGCACCTCAG
GGTGGCCTCATGGTCAGAGACGGGGTGGTGGGTCACATGTGTCTTGGGGGGGTCCGCG
CGCTGCAGCGTCTCCTTCCCGTTCTCCAGGTGTCTGCGGAGCCACTCCAGGCACTCGGC
CTCCAGGTAGGCTCTCCGCTGCTCCGCCGCACCCGCCGCCTCCCACTTCCGCTGG
GTGTTCTGAGCCGCCATGTCCGCGGCCGTCCAGGAGCGCAGGT
CCTCGTTCAGGGCGATGTAATCCCTGCCGTCGTAGGCGGACTGGTCATACCCGCGGAGGA
GGCGCCCGTCGGGTCCCAGGTCGCAGCCGTACATCGTC
TGGAGGGTGTGAGACCCGG
CCTCGCTCTGGTTGTAGTAGCCGCGAAGGTTC
CGCAGGCTCTCTCGGTAGGTCTGTGTGTTGGCCTTGCAGATCCGTGTGTTCCGGTCC
CAATACTCCGGACCCTCCTGCTCCACCCACGGCGCCCGCGGCTCCTCTCTCGGACTC
TCGGCGTCGCTGTCGAACCGCACGAACTGCGTGTCGTCCACGTAGCCCACGGA
CATGAAGCGGGGCTGCCCGCGGCCGGGCCGGGACACGGC
GGTGTAGAAATACCTCATGGAGTGCGAG
CCGGCCCAGGTCTGGGTCAGGGCCAGGGCC
CCTG
>'CA22-14.ab1'
GCCTGGTCTCCACGAGCTCCGTGTCCTGAGTTTGGTCCTCCCCATCCCGC
CGCCAGGTCAGTGTGATCTCCGCAGGGTAGAAGCCCAGGGCCCAGCACCTCAG
GGTGGCCTCATGGTCAGAGACGGGGTGGTGGGTCACATGTGTCTTGGGGGGGTCCGCG
CGCTGCAGCGTCTCCTTCCCGTTCTCCAGGTGTCTGCGGAGCCACTCCAGGCACTCGGC
CTCCAGGTAGGCTCTCCGCTGCTCCGCCGCACCCGCCGCCTCCCACTTCCGCTGG
GTGTTCTGAGCCGCCATGTCCGCGGCCGTCCAGGAGCGCAGGT
CCTCGTTCAGGGCGATGTAATCCCTGCCGTCGTAGGCGGACTGGTCATACCCGCGGAGGA
GGCGCCCGTCGGGTCCCAGGTCGCAGCCGTACATCGTC
TGGAGGGTGTGAGACCCGG
CCTCGCTCTGGTTGTAGTAGCCGCGAAGGTTC
CGCAGGCTCTCTCGGTAGGTCTGTGTGTTGGCCTTGCAGATCCGTGTGTTCCGGTCC
CAATACTCCGGACCCTCCTGCTCCACCCACGGCGCCCGCGGCTCCTCTCTCGGACTC
TCGGCGTCGCTGTCGAACCGCACGAACTGCGTGTCGTCCACGTAGCCCACGGA
CATGAAGCGGGGCTGCCCGCGGCCGGGCCGGGACACGGC
GGTGTAGAAATACCTCATGGAGTGCGAG
CCGGCCCAGGTCTGGGTCAGGGCCAGGGCC
CCTG
>'CA22-15.ab1'
GCCTGGTCTCCACGAGCTCCGTGTCCTGAGTTTGGTCCTCCCCATCCCGC
CGCCAGGTCAGTGTGATCTCCGCAGGGTAGAAGCCCAGGGCCCAGCACCTCAG
GGTGGCCTCATGGTCAGAGACGGGGTGGTGGGTCACATGTGTCTTGGGGGGGTCCGCG
CGCTGCAGCGTCTCCTTCCCGTTCTCCAGGTGTCTGCGGAGCCACTCCAGGCACTCGGC
CTCCAGGTAGGCTCTCCGCTGCTCCGCCGCACCCGCCGCCTCCCACTTCCGCTGG
GTGTTCTGAGCCGCCATGTCCGCGGCCGTCCAGGAGCGCAGGT
CCTCGTTCAGGGCGATGTAATCCCTGCCGTCGTAGGCGGACTGGTCATACCCGCGGAGGA
GGCGCCCGTCGGGTCCCAGGTCGCAGCCGTACATCGTC
TGGAGGGTGTGAGACCCGG
CCTCGCTCTGGTTGTAGTAGCCGCGAAGGTTC
CGCAGGCTCTCTCGGTAGGTCTGTGTGTTGGCCTTGCAGATCCGTGTGTTCCGGTCC
CAATACTCCGGACCCTCCTGCTCCACCCACGGCGCCCGCGGCTCCTCTCTCGGACTC
TCGGCGTCGCTGTCGAACCGCACGAACTGCGTGTCGTCCACGTAGCCCACGGA
CATGAAGCGGGGCTGCCCGCGGCCGGGCCGGGACACGGC
GGTGTAGAAATACCTCATGGAGTGCGAG
CCGGCCCAGGTCTGGGTCAGGGCCAGGGCC
CCTG
>'CA22-16.ab1'
GGGTGGTCTCCACAAGCTCGGTGTCGTGAGTCTGGTCCTCCCCCATCCCGC
TGCCAGGTCAGTGTGATCTCCGCAGGGTAGAAGCCCAGGGCCCAGCACGTCAG
GGTGGCCTCATGGTCAGAGACGGGATGGTGGGTCACGCGTGTCTTTGGGAGATCCGCG
CAGAGCAGCGTCTCCTTCCCGTTGTGCAGGTATAGGCGGAGCCACTCCAGGCACCTCCC
CTCCAGGTAGGCTATCATCCCATATACCTCGCGGGCCTCATCCCACTTGCGCTGG
GTGTTTTGAGCCGCCATGTCCACGGCGGTTCAGGAGCGCAGGT
CCTCGCTCGGGGCGATGTAATCCTTGCCGTCGTAGGCGTCCTGGTCATACCCGCGGAGGA
GGCGCCCCTCGGGCCGCAGGTCGCAGCCGTACATCCGG
TGGAGGGTGTGAGACCCCC
CATCGCTATGGTGGTAGTAGCGGAGCGCGGTC
CGCAGGCTCACTCGGAAAGTCTGTGCGGTCTGGAGAGCTTTCCGTGTGTCCTATTCC
CAATAGTCCGGCCCCTCCTGCTCCATCCACGGCGCCCGCGGCTCCAACCTCGGACTC
TCGACGTCGCTGTAGAACCGCACGAACTGCGTGTCGTCCACGTAGCCGACTTC
GAGATGCCAGGGCTCCCGGCGGTCGGGCCGGGACATGCC
GGTGGTGAAATACCTCATGGAGTGCGAG
CCGGCCCAGGTCTCGGTCAGGGCCAGGGCC
CCCG
>'CA22-17.ab1'
GCCTGGTCTCCACGAGCTCCGTGTCCTGAGTTTGGTCCTCCCCATCCCGC
CGCCAGGTCAGTGTGATCTCCGCAGGGTAGAAGCCCAGGGCCCAGCACCTCAG
GGTGGCCTCATGGTCAGAGACGGGGTGGTGGGTCACATGTGTCTTGGGGGGGTCCGCG
CGCTGCAGCGTCTCCTTCCCGTTCTCCAGGTGTCTGCGGAGCCACTCCAGGCACTCGGC
CTCCAGGTAGGCTCTCCGCTGCTCCGCCGCACCCGCCGCCTCCCACTTCCGCTGG
GTGTTCTGAGCCGCCATGTCCGCGGCCGTCCAGGAGCGCAGGT
CCTCGTTCAGGGCGATGTAATCCCTGCCGTCGTAGGCGGACTGGTCATACCCGCGGAGGA
GGCGCCCGTCGGGTCCCAGGTCGCAGCCGTACATCGTC
TGGAGGGTGTGAGACCCGG
CCTCGCTCTGGTTGTAGTAGCCGCGAAGGTTC
CGCAGGCTCTCTCGGTAGGTCTGTGTGTTGGCCTTGCAGATCCGTGTGTTCCGGTCC
CAATACTCCGGACCCTCCTGCTCCACCCACGGCGCCCGCGGCTCCTCTCTCGGACTC
TCGGCGTCGCTGTCGAACCGCACGAACTGCGTGTCGTCCACGTAGCCCACGGA
CATGAAGCGGGGCTGCCCGCGGCCGGGCCGGGACACGGC
GGTGTAGAAATACCTCATGGAGTGCGAG
CCGGCCCAGGTCTGGGTCAGGGCCAGGGCC
CCTG
>'CA22-18.ab1'
GCCTGGTCTCCACGAGCTCCGTGTCCTGAGTTTGGTCCTCCCCATCCCGC
CGCCAGGTCAGTGTGATCTCCGCAGGGTAGAAGCCCAGGGCCCAGCACCTCAG
GGTGGCCTCATGGTCAGAGACGGGGTGGTGGGTCACATGTGTCTTGGGGGGGTCCGCG
CGCTGCAGCGTCTCCTTCCCGTTCTCCAGGTGTCTGCGGAGCCACTCCAGGCACTCGGC
CTCCAGGTAGGCTCTCCGCTGCTCCGCCGCACCCGCCGCCTCCCACTTCCGCTGG
GTGTTCTGAGCCGCCATGTCCGCGGCCGTCCAGGAGCGCAGGT
CCTCGTTCAGGGCGATGTAATCCCTGCCGTCGTAGGCGGACTGGTCATACCCGCGGAGGA
GGCGCCCGTCGGGTCCCAGGTCGCAGCCGTACATCGTC
TGGAGGGTGTGAGACCCGG
CCTCGCTCTGGTTGTAGTAGCCGCGAAGGTTC
CGCAGGCTCTCTCGGTAGGTCTGTGTGTTGGCCTTGCAGATCCGTGTGTTCCGGTCC
CAATACTCCGGACCCTCCTGCTCCACCCACGGCGCCCGCGGCTCCTCTCTCGGACTC
TCGGCGTCGCTGTCGAACCGCACGAACTGCGTGTCGTCCACGTAGCCCACGGA
CATGAAGCGGGGCTGCCCGCGGCCGGGCCGGGACACGGC
GGTGTAGAAATACCTCATGGAGTGCGAG
CCGGCCCAGGTCTGGGTCAGGGCCAGGGCC
CCTG
>'CA22-19.ab1'
GCCTGGTCTCCACGAGCTCCGTGTCCTGAGTTTGGTCCTCCCCATCCCGC
CGCCAGGTCAGTGTGATCTCCGCAGGGTAGAAGCCCAGGGCCCAGCACCTCAG
GGTGGCCTCATGGTCAGAGACGGGGTGGTGGGTCACATGTGTCTTGGGGGGGTCCGCG
CGCTGCAGCGTCTCCTTCCCGTTCTCCAGGTATCTGCGGAGCCACTCCAGGCACTCGCC
CTCCAGGTAGGCTCTCATCTGCTCCGCCGCACCCGCCGCCTCCCACTTCCGCTGG
GTGTTCTGAGCCGCCATGTCCGCGGCGGTCCAGGAGCGCAGGT
CCTCGTTCAGGGCGATGTAATCCCTGCCGTCGTAGGCGGACTGGTCATACCCGCGGAGGA
GGCGCCCGTCGGGCCCCAGGTCGCAGCCGTACATCGTC
TGGTAGGTGTGAGACCCAG
CCTCGCTCTGGTTGTAGTAGCTGCGAAGGTTC
CGCAGGCTCTCTCGGTAGTTCTGTGTCTCGGCCTTGGAGATCCGTGTCTCCCGGTCC
CAATACTCCGGCCCCTCCTGCTCCACCCACGGCGCCCGCGGCTCCTCTCTCGGACTC
TCGGCGTCGCTGTCGAACCGCACGAACTGCGTGTCGTCCACGTAGCCCACGGA
GATGAAGCGGGGCTGCCCGCGGCCGGGCCGGGACACGGC
GGTGTAGAAATACCTCAAGGAGTGCGAG
CCGGCCCGAGTCTGGGTCAGGGCCAGGGCC
CCTG
>'CA22-2.ab1'
GCCTGGTCTCCACAAGCTCGGTGTCCTGAGTTTGGTCCTCCCCATCCCGC
TGCCAGGTCAGTGTGATCTCCGCAGGGTAGAAGCCCAGGGCCCAGCACCTCAG
GGTGGCCTCATGGTCAGAGATGGGATGGTGGGTCACGTGTGTCTTTGGGAGATCCGCG
CGCTGCAGCGTCTCCTTCCCGTTCTCCAGGTATCTGCGGAGCCACTCCAGGCACCTCCC
CTCCAGGTAGGCTCTCATCCGCTCTGCCTCGCGGGCCTCCTCCCACTTGCGCTGG
GTGTTCTGAGCCGCCATGTCCGCGGCGGTCCAGGAGCGCAGGT
CCTCGCTCAGGGCGATGTAATCCTTGCCGTCGTAGGCGTACTGGTCATACCCGCGGAGGA
GGCGCCCCTCGGGCCCCAGGTCGCAGCCGTACATCCAC
TGGAGGGTGTGAGACCCCC
CATCGCTCTGGTTGTAGTAGCGGAGCGCGGTC
CGCAGGCTCACTCGGAAAGTCTGTGCGGTCTCCTTGGCTCTCCGTGTCTCCTCTTCC
CAATACTCCGGCCCCTCCTGCTCCATCCACGGCGCCCGCGGCTCCAACCTCGGACTC
TCGACGTCGCTGTCGAACCGCACGAACTGCGTGTCGTCCACGTAGCCGACTTC
GAGATGCCAGGGCTCCCGGCGGTCGGGCCGGGACATGGC
GGTGGTGAAATACCTCATGGAGTGCGAG
CCGGCCCAGGTCTCGGTCAGGGCCAGGGCC
CCCG
>'CA22-20.ab1'
GCCTGGTCTCCACAAGCTCGGTGTCCTGAGTTTGGTCCTCCCCATCCCGC
TGCCAGGTCAGTGTGATCTCCGCAGGGTAGAAGCCCAGGGCCCAGCACCTCAG
GGTGGCCTCATGGTCAGAGATGGGATGGTGGGTCACGTGTGTCTTTGGGAGATCCGCG
CGCTGCAGCGTCTCCTTCCCGTTCTCCAGGTATCTGCGGAGCCACTCCAGGCACCTCCC
CTCCAGGTAGGCTCTCATCCGCTCTGCCTCGCGGGCCTCCTCCCACTTGCGCTGG
GTGTTCTGAGCCGCCATGTCCGCGGCGGTCCAGGAGCGCAGGT
CCTCGCTCAGGGCGATGTAATCCTTGCCGTCGTAGGCGTACTGGTCATACCCGCGGAGGA
GGCGCCCCTCGGGCCCCAGGTCGCAGCCGTACATCCAC
TGGAGGGTGTGAGACCCCC
CATCGCTCTGGTTGTAGTAGCGGAGCGCGGTC
CGCAGGCTCACTCGGAAAGTCTGTGCGGTCTCCTTGGCTCTCCGTGTCTCCTCTTCC
CAATACTCCGGCCCCTCCTGCTCCATCCACGGCGCCCGCGGCTCCAACCTCGGACTC
TCGACGTCGCTGTCGAACCGCACGAACTGCGTGTCGTCCACGTAGCCGACTTC
GAGATGCCAGGGCTCCCGGCGGTCGGGCCGGGACATGGC
GGTGGTGAAATACCTCATGGAGTGCGAG
CCGGCCCAGGTCTCGGTCAGGGCCAGGGCC
CCCG
>'CA22-22.ab1'
GCCTGGTCTCCACGAGCTCCGTGTCCTGAGTTTGGTCCTCCCCATCCCGC
TGCCATGTCAGTGTGATCTCCGCAGGGTAGAAGCCCAGGGCCCAGCACCTCAG
GGTGGCCTCATGGTCAGAGACGGGGTGATGGGTCACATGTGTCTTGGGGGGGTCCGCG
CGCTGCAGCGTCTCCTTCCCGTTCTCCAGGTATCTGCGGAGCCACTCCAGGCACTCGCC
CTCCAGGTAGGCTCTCATCTGCTCCGCCGCACCCGCCGCCTCCCACTTCCGCTGG
GTGTTCTGAGCCGCCATGTCCGCGGCGGTCCAGGAGCGCAGGT
CCTCGTTCAGGGCGATGTAATCCCTGCCGTCGTAGGCGGACTGGTCATACCCGCGGAGGA
GGCGCCCGTCGGGCCCCAGGTCGCAGCCGTACATCGTC
TGGTAGGTGTGAGACCCAG
CCTCGCTCTGGTTGTAGTAGCCGCGAAGGTTC
CGCAGGCTCTCTCGGTAGTTCTGTGTCTCGGCCTTGGAGATCCGTGTCTCCCGGTCC
CAATACTCCGGCCCCTCCTGCTCCACCCACGGCGCCCGCGGCTCCTCTCTCGGACTC
TCGGCGTCGCTGTCGAACCGCACGAACTGCGTGTCGTCCACGTAGCCCACGGA
GATGAAGCGGGGCTGCCCGCGGCCGGGCCGGGACACGGC
GGTGTAGAAATACCTCATGGAGTGCGAG
CCGGCCCAGGTCTGGGTCAGGGCCAGGGCC
CCTG
>'CA22-24.ab1'
GCCTGGTCTCCACAAGCTCGGTGTCCTGAGTTTGGTCCTCCCCATCCCGC
TGCCAGGTCAGTGTGATCTCCGCAGGGTAGAAGCCCAGGGCCCAGCACCTCAG
GGTGGCCTCATGGTCAGAGATGGGATGGTGGGTCACGTGTGTCTTTGGGAGATCCGCG
CGCTGCAGCGTCTCCTTCCCGTTCTCCAGGTATCTGCGGAGCCACTCCAGGCACCTCCC
CTCCAGGTAGGCTCTCATCCGCTCTGCCTCGCGGGCCTCCTCCCACTTGCGCTGG
GTGTTCTGAGCCGCCATGTCCGCGGCGGTCCAGGAGCGCAGGT
CCTCGCTCAGGGCGATGTAATCCTTGCCGTCGTAGGCGTACTGGTCATACCCGCGGAGGA
GGCGCCCCTCGGGCCCCAGGTCGCAGCCGTACATCCAC
TGGAGGGTGTGAGACCCCC
CATCGCTCTGGTTGTAGTAGCGGAGCGCGGTC
CGCAGGCTCACTCGGAAAGTCTGTGCGGTCTCCTTGGCTCTCCGTGTCTCCTCTTCC
CAATACTCCGGCCCCTCCTGCTCCATCCACGGCGCCCGCGGCTCCAACCTCGGACTC
TCGACGTCGCTGTCGAACCGCACGAACTGCGTGTCGTCCACGTAGCCGACTTC
GAGATGCCAGGGCTCCCGGCGGTCGGGCCGGGACATGGC
GGTGGTGAAATACCTCATGGAGTGCGAG
CCGGCCCAGGTCTCGGTCAGGGCCAGGGCC
CCCG
>'CA22-25.ab1'
GCCTGGTCTCCACGAGCTCCGTGTCCTGAGTTTGGTCCTCCCCATCCCGC
CGCCAGGTCAGTGTGATCTCCGCAGGGTAGAAGCCCAGGGCCCAGCACCTCAG
GGTGGCCTCATGGTCAGAGACGGGGTGGTGGGTCACATGTGTCTTGGGGGGGTCCGCG
CGCTGCAGCGTCTCCTTCCCGTTCTCCAGGTGTCTGCGGAGCCACTCCAGGCACTCGGC
CTCCAGGTAGGCTCTCCGCTGCTCCGCCGCACCCGCCGCCTCCCACTTCCGCTGG
GTGTTCTGAGCCGCCATGTCCGCGGCCGTCCAGGAGCGCAGGT
CCTCGTTCAGGGCGATGTAATCCCTGCCGTCGTAGGCGGACTGGTCATACCCGCGGAGGA
GGCGCCCGTCGGGTCCCAGGTCGCAGCCGTACATCGTC
TGGAGGGTGTGAGACCCGG
CCTCGCTCTGGTTGTAGTAGCCGCGAAGGTTC
CGCAGGCTCTCTCGGTAGGTCTGTGTGTTGGCCTTGCAGATCCGTGTGTTCCGGTCC
CAATACTCCGGACCCTCCTGCTCCACCCACGGCGCCCGCGGCTCCTCTCTCGGACTC
TCGGCGTCGCTGTCGAACCGCACGAACTGCGTGTCGTCCACGTAGCCCACGGA
CATGAAGCGGGGCTGCCCGCGGCCGGGCCGGGACACGGC
GGTGTAGAAATACCTCATGGAGTGCGAG
CCGGCCCAGGTCTGGGTCAGGGCCAGGGCC
CCTG
>'CA22-26.ab1'
GCCTGGTCTCCACGAGCTCCGTGTCCTGAGTTTGGTCCTCCCCATCCCGC
TGCCATGTCAGTGTGATCTCCGCAGGGTAGAAGCCCAGGGCCCAGCACCTCAG
GGTGGCCTCATGGTCAGAGACGGGGTGATGGGTCACATGTGTCTTGGGGGGGTCCGCG
CGCTGCAGCGTCTCCTTCCCGTTCTCCAGGTATCTGCGGAGCCACTCCAGGCACTCGCC
CTCCAGGTAGGCTCTCATCTGCTCCGCCGCACCCGCCGCCTCCCACTTCCGCTGG
GTGTTCTGAGCCGCCATGTCCGCGGCGGTCCAGGAGCGCAGGT
CCTCGTTCAGGGCGATGTAATCCCTGCCGTCGTAGGCGGACTGGTCATACCCGCGGAGGA
GGCGCCCGTCGGGCCCCAGGTCGCAGCCGTACATCGTC
TGGTAGGTGTGAGACCCAG
CCTCGCTCTGGTTGTAGTAGCCGCGAAGGTTC
CGCAGGCTCTCTCGGTAGTTCTGTGTCTCGGCCTTGGAGATCCGTGTCTCCCGGTCC
CAATACTCCGGCCCCTCCTGCTCCACCCACGGCGCCCGCGGCTCCTCTCTCGGACTC
TCGGCGTCGCTGTCGAACCGCACGAACTGCGTGTCGTCCACGTAGCCCACGGA
GATGAAGCGGGGCTGCCCGCGGCCGGGCCGGGACACGGC
GGTGTAGAAATACCTCAAGGAGTGCGAG
CCCGCCCGAGTCTGGGTCAGGGCCAGGGCC
CCTG
>'CA22-27.ab1'
GCCTAGTCTCCACGAGCTCCGTGTCCTGAGTTTGCTCCTCCCCATCCCGC
TGCCAGGTCAGTGTGATCTCCGCAGGGTAGAAGCCCAGGGCCCAGCACCTCAG
GGTGGCCTCATGGTCAGAGACGGGGTGGTGGGTCACATGTGTCTTGGGGGGGTCCGCG
CGCTGCAGCGTCTCCTTCCCGTTCTCCAGGTATCTGCGGAGCGACTCCACGCACCGGCC
CTCCAGGTAGACTCTGTCCTGCTCCGCCACACCCGCCGCCTCCCACTTCCGCTGG
GTGTTCTGAGCCGCCACATCCGCCGCGAA
CCAGGAGCGCAGGTCCTCGTTCA
GGGCGATGTA
ATCCCGG
CCTCGCTCTGGTTGTAGTAGCCGCGCAGGTTC
CGCAGGGCCACTGGGGCATTCTGTGTCGCGGTCTTCATGTTCCGTGTCTCCCGGTCC
CAATACTCCGGCCCCTCCTGCTCCACCCACGGCGCCCGCGGCTCCATCCTCTGGCTC
GCGGCGCCGCTGTCAAACTGCACGAACTGCGTGTCGTCCACGTAGCCCACGCC
GATGAAGCGGGGCTCCCCGCGGCCGGGCCGGGACATGGA
GGTGTAGAAATACCTCATGGAGTGAGAG
CCGGCCCAGGTCTGGGTCAGGGCCAGGGCC
CCTG
>'CA22-29.ab1'
GCCTGGTCTCCACGAGCTCCGTGTCCTGAGTTTGGTCCTCCCCATCCCGC
CGCCAGGTCAGTGTGATCTCCGCAGGGTAGAAGCCCAGGGCCCAGCACCTCAG
GGTGGCCTCATGGTCAGAGACGGGGTGGTGGGTCACATGTGTCTTGGGGGGGTCCGCG
CGCTGCAGCGTCTCCTTCCCGTTCTCCAGGTGTCTGCGGAGCCACTCCAGGCACTCGGC
CTCCAGGTAGGCTCTCCGCTGCTCCGCCGCACCCGCCGCCTCCCACTTCCGCTGG
GTGTTCTGAGCCGCCATGTCCGCGGCCGTCCAGGAGCGCAGGT
CCTCGTTCAGGGCGATGTAATCCCTGCCGTCGTAGGCGGACTGGTCATACCCGCGGAGGA
GGCGCCCGTCGGGTCCCAGGTCGCAGCCGTACATCGTC
TGGAGGGTGTGAGACCCGG
CCTCGCTCTGGTTGTAGTAGCCGCGAAGGTTC
CGCAGGCTCTCTCGGTAGGTCTGTGTGTTGGCCTTGCAGATCCGTGTGTTCCGGTCC
CAATACTCCGGACCCTCCTGCTCCACCCACGGCGCCCGCGGCTCCTCTCTCGGACTC
TCGGCGTCGCTGTCGAACCGCACGAACTGCGTGTCGTCCACGTAGCCCACGGA
CATGAAGCGGGGCTGCCCGCGGCCGGGCCGGGACACGGC
GGTGTAGAAATACCTCATGGAGTGCGAG
CCGGCCCAGGTCTGGGTCAGGGCCAGGGCC
CCTG
>'CA22-30.ab1'
GCCTGGTCTCCACGAGCTCCGTGTCCTGAGTTTGGTCCTCCCCATCCCGC
TGCCATGTCAGTGTGATCTCCGCAGGGTAGAAGCCCAGGGCCCAGCACCTCAG
GGTGGCCTCATGGTCAGAGACGGGGTGATGGGTCACATGTGTCTTGGGGGGGTCCGCG
CGCTGCAGCGTCTCCTTCCCGTTCTCCAGGTATCTGCGGAGCCACTCCAGGCACTCGCC
CTCCAGGTAGGCTCTCATCTGCTCCGCCGCACCCGCCGCCTCCCACTTCCGCTGG
GTGTTCTGAGCCGCCATGTCCGCGGCGGTCCAGGAGCGCAGGT
CCTCGTTCAGGGCGATGTAATCCCTGCCGTCGTAGGCGGACTGGTCATACCCGCGGAGGA
GGCGCCCGTCGGGCCCCAGGTCGCAGCCGTACATCGTC
TGGTAGGTGTGAGACCCAG
CCTCGCTCTGGTTGTAGTAGCCGCGAAGGTTC
CGCAGGCTCTCTCGGTAGTTCTGTGTCTCGGCCTTGGAGATCCGTGTCTCCCGGTCC
CAATACTCCGGCCCCTCCTGCTCCACCCACGGCGCCCGCGGCTCCTCTCTCGGACTC
TCGGCGTCGCTGTCGAACCGCACGAACTGCGTGTCGTCCACGTAGCCCACGGA
GATGAAGCGGGGCTGCCCGCGGCCGGGCCGGGACACGGC
GGTGTAGAAATACCTCAAGGAGTGCGAG
CCCGCCCGAGTCTGGGTCAGGGCCAGGGCC
CCTG
>'CA22-31.ab1'
GCCTGGTCTCCACAAGCTCGGTGTCCTGAGTTTGGTCCTCCCCATCCCGC
TGCCAGGTCAGTGTGATCTCCGCAGGGTAGAAGCCCAGGGCCCAGCACCTCAG
GGTGGCCTCATGGTCAGAGATGGGATGGTGGGTCACGTGTGTCTTTGGGAGATCCGCG
CGCTGCAGCGTCTCCTTCCCGTTCTCCAGGTATCTGCGGAGCCACTCCAGGCACCTCCC
CTCCAGGTAGGCTCTCATCCGCTCTGCCTCGCGGGCCTCCTCCCACTTGCGCTGG
GTGTTCTGAGCCGCCATGTCCGCGGCGGTCCAGGAGCGCAGGT
CCTCGCTCAGGGCGATGTAATCCTTGCCGTCGTAGGCGTACTGGTCATACCCGCGGAGGA
GGCGCCCCTCGGGCCCCAGGTCGCAGCCGTACATCCAC
TGGAGGGTGTGAGACCCCC
CATCGCTCTGGTTGTAGTAGCGGAGCGCGGTC
CGCAGGCTCACTCGGAAAGTCTGTGCGGTCTCCTTGGCTCTCCGTGTCTCCTCTTCC
CAATACTCCGGCCCCTCCTGCTCCATCCACGGCGCCCGCGGCTCCAACCTCGGACTC
TCGACGTCGCTGTCGAACCGCACGAACTGCGTGTCGTCCACGTAGCCGACTTC
GAGATGCCAGGGCTCCCGGCGGTCGGGCCGGGACATGGC
GGTGGTGAAATACCTCATGGAGTGCGAG
CCGGCCCAGGTCTCGGTCAGGGCCAGGGCC
CCCG
>'CA22-34.ab1'
GCCTGGTCTCCACAAGCTCGGTGTCCTGAGTTTGGTCCTCCCCATCCCGC
TGCCAGGTCAGTGTGATCTCCGCAGGGTAGAAGCCCAGGGCCCAGCACCTCAG
GGTGGCCTCATGGTCAGAGATGGGATGGTGGGTCACGTGTGTCTTTGGGAGATCCGCG
CGCTGCAGCGTCTCCTTCCCGTTCTCCAGGTATCTGCGGAGCCACTCCAGGCACCTCCC
CTCCAGGTAGGCTCTCATCCGCTCTGCCTCGCGGGCCTCCTCCCACTTGCGCTGG
GTGTTCTGAGCCGCCATGTCCGCGGCGGTCCAGGAGCGCAGGT
CCTCGCTCAGGGCGATGTAATCCTTGCCGTCGTAGGCGTACTGGTCATACCCGCGGAGGA
GGCGCCCCTCGGGCCCCAGGTCGCAGCCGTACATCCAC
TGGAGGGTGTGAGACCCCC
CATCGCTCTGGTTGTAGTAGCGGAGCGCGGTC
CGCAGGCTCACTCGGAAAGTCTGTGCGGTCTCCTTGGCTCTCCGTGTCTCCTCTTCC
CAATACTCCGGCCCCTCCTGCTCCATCCACGGCGCCCGCGGCTCCAACCTCGGACTC
TCGACGTCGCTGTCGAACCGCACGAACTGCGTGTCGTCCACGTAGCCGACTTC
GAGATGCCAGGGCTCCCGGCGGTCGGGCCGGGACATGGC
GGTGGTGAAATACCTCATGGAGTGCGAG
CCGGCCCAGGTCTGGGTCAGGGCCAGGGCC
CCTG
>'CA22-37.ab1'
GCCTGGTCTCCACAAGCTCGGTGTCCTGAGTTTGGTCCTCCCCATCCCGC
TGCCAGGTCAGTGTGATCTCCGCAGGGTAGAAGCCCAGGGCCCAGCACCTCAG
GGTGGCCTCATGGTCAGAGATGGGATGGTGGGTCACGTGTGTCTTTGGGAGATCCGCG
CGCTGCAGCGTCTCCTTCCCGTTCTCCAGGTATCTGCGGAGCCACTCCAGGCACCTCCC
CTCCAGGTAGGCTCTCATCCGCTCTGCCTCGCGGGCCTCCTCCCACTTGCGCTGG
GTGTTCTGAGCCGCCATGTCCGCGGCGGTCCAGGAGCGCAGGT
CCTCGCTCAGGGCGATGTAATCCTTGCCGTCGTAGGCGTACTGGTCATACCCGCGGAGGA
GGCGCCCCTCGGGCCCCAGGTCGCAGCCGTACATCCAC
TGGAGGGTGTGAGACCCCC
CATCGCTCTGGTTGTAGTAGCGGAGCGCGGTC
CGCAGGCTCACTCGGAAAGTCTGTGCGGTCTCCTTGGCTCTCCGTGTCTCCTCTTCC
CAATACTCCGGCCCCTCCTGCTCCATCCACGGCGCCCGCGGCTCCAACCTCGGACTC
TCGACGTCGCTGTCGAACCGCACGAACTGCGTGTCGTCCACGTAGCCGACTTC
GAGATGCCAGGGCTCCCGGCGGTCGGGCCGGGACATGGC
GGTGGTGAAATACCTCATGGAGTGCGAG
CCGGCCCAGGTCTCGGTCAGGGCCAGGGCC
CCCG
>'CA22-38.ab1'
GCCTGGTCTCCACGAGCTCCGTGTCCTGAGTTTGGTCCTCCCCATCCCGC
CGCCAGGTCAGTGTGATCTCCGCAGGGTAGAAGCCCAGGGCCCAGCACCTCAG
GGTGGCCTCATGGTCAGAGACGGGGTGGTGGGTCACATGTGTCTTGGGGGGGTCCGCG
CGCTGCAGCGTCTCCTTCCCGTTCTCCAGGTGTCTGCGGAGCCACTCCAGGCACTCGGC
CTCCAGGTAGGCTCTCCGCTGCTCCGCCGCACCCGCCGCCTCCCACTTCCGCTGG
GTGTTCTGAGCCGCCATGTCCGCGGCCGTCCAGGAGCGCAGGT
CCTCGTTCAGGGCGATGTAATCCCTGCCGTCGTAGGCGGACTGGTCATACCCGCGGAGGA
GGCGCCCGTCGGGTCCCAGGTCGCAGCCGTACATCGTC
TGGAGGGTGTGAGACCCGG
CCTCGCTCTGGTTGTAGTAGCCGCGAAGGTTC
CGCAGGCTCTCTCGGTAGGTCTGTGTGTTGGCCTTGCAGATCCGTGTGTTCCGGTCC
CAATACTCCGGACCCTCCTGCTCCACCCACGGCGCCCGCGGCTCCTCTCTCGGACTC
TCGGCGTCGCTGTCGAACCGCACGAACTGCGTGTCGTCCACGTAGCCCACGGA
CATGAAGCGGGGCTGCCCGCGGCCGGGCCGGGACACGGC
GGTGTAGAAATACCTCATGGAGTGCGAG
CCGGCCCAGGTCTGGGTCAGGGCCAGGGCC
CCTG
>'CA22-39.ab1'
GCCTGGTCTCCACGAGCTCCGTGTCCTGAGTTTGGTCCTCCCCATCCCGC
CGCCAGGTCAGTGTGATCTCCGCAGGGTAGAAGCCCAGGGCCCAGCACCTCAG
GGTGGCCTCATGGTCAGAGACGGGGTGGTGGGTCACATGTGTCTTGGGGGGGTCCGCG
CGCTGCAGCGTCTCCTTCCCGTTCTCCAGGTGTCTGCGGAGCCACTCCAGGCACTCGGC
CTCCAGGTAGGCTCTCCGCTGCTCCGCCGCACCCGCCGCCTCCCACTTCCGCTGG
GTGTTCTGAGCCGCCATGTCCGCGGCCGTCCAGGAGCGCAGGT
CCTCGTTCAGGGCGATGTAATCCCTGCCGTCGTAGGCGGACTGGTCATACCCGCGGAGGA
GGCGCCCGTCGGGTCCCAGGTCGCAGCCGTACATCGTC
TGGAGGGTGTGAGACCCGG
CCTCGCTCTGGTTGTAGTAGCCGCGAAGGTTC
CGCAGGCTCTCTCGGTAGGTCTGTGTGTTGGCCTTGCAGATCCGTGTGTTCCGGTCC
CAATACTCCGGACCCTCCTGCTCCACCCACGGCGCCCGCGGCTCCTCTCTCGGACTC
TCGGCGTCGCTGTCGAACCGCACGAACTGCGTGTCGTCCACGTAGCCCACGGA
CATGAAGCGGGGCTGCCCGCGGCCGGGCCGGGACACGGC
GGTGTAGAAATACCTCATGGAGTGCGAG
CCGGCCCAGGTCTGGGTCAGGGCCAGGGCC
CCTG
>'CA22-40.ab1'
GCCTGGTCTCCACGAGCTCCGTGTCCTGAGTTTGGTCCTCCCCATCCCGC
CGCCAGGTCAGTGTGATCTCCGCAGGGTAGAAGCCCAGGGCCCAGCACCTCAG
GGTGGCCTCATGGTCAGAGACGGGGTGGTGGGTCACATGTGTCTTGGGGGGGTCCGCG
CGCTGCAGCGTCTCCTTCCCGTTCTCCAGGTGTCTGCGGAGCCACTCCAGGCACTCGGC
CTCCAGGTAGGCTCTCCGCTGCTCCGCCGCACCCGCCGCCTCCCACTTCCGCTGG
GTGTTCTGAGCCGCCATGTCCGCGGCCGTCCAGGAGCGCAGGT
CCTCGTTCAGGGCGATGTAATCCCTGCCGTCGTAGGCGGACTGGTCATACCCGCGGAGGA
GGCGCCCGTCGGGTCCCAGGTCGCAGCCGTACATCCAC
TGGAGGGTGTGAGACCCCC
CATCGCTCTGGTTGTAGTAGCGGAGCGCGGTC
CGCAGGCTCACTCGGAAAGTCTGTGCGGTCTCCTTGGCTCTCCGTGTCTCCTCTTCC
CAATACTCCGGCCCCTCCTGCTCCATCCACGGCGCCCGCGGCTCCAACCTCGGACTC
TCGACGTCGCTGTCGAACCGCACGAACTGCGTGTCGTCCACGTAGCCGACTTC
GAGATGCCAGGGCTCCCGGCGGTCGGGCCGGGACATGGC
GGTGGTGAAATACCTCATGGAGTGCGAG
CCGGCCCAGGTCTCGGTCAGGGCCAGGGCC
CCCG
>'CA22-41.ab1'
GCCTGGTCTCCACGAGCTCCGTGTCCTGAGTTTGGTCCTCCCCATCCCGC
TGCCATGTCAGTGTGATCTCCGCAGGGTAGAAGCCCAGGGCCCAGCACCTCAG
GGTGGCCTCATGGTCAGAGACGGGGTGATGGGTCACATGTGTCTTGGGGGGGTCCGCG
CGCTGCAGCGTCTCCTTCCCGTTCTCCAGGTATCTGCGGAGCCACTCCAGGCACTCGCC
CTCCAGGTAGGCTCTCATCTGCTCCGCCGCACCCGCCGCCTCCCACTTCCGCTGG
GTGTTCTGAGCCGCCATGTCCGCGGCGGTCCAGGAGCGCAGGT
CCTCGTTCAGGGCGATGTAATCCCTGCCGTCGTAGGCGGACTGGTCATACCCGCGGAGGA
GGCGCCCGTCGGGCCCCAGGTCGCAGCCGTACATCGTC
TGGTAGGTGTGAGACCCAG
CCTCGCTCTGGTTGTAGTAGCCGCGAAGGTTC
CGCAGGCTCTCTCGGTAGTTCTGTGTCTCGGCCTTGGAGATCCGTGTCTCCCGGTCC
CAATACTCCGGCCCCTCCTGCTCCACCCACGGCGCCCGCGGCTCCTCTCTCGGACTC
TCGGCGTCGCTGTCGAACCGCACGAACTGCGTGTCGTCCACGTAGCCCACGGA
GATGAAGCGGGGCTGCCCGCGGCCGGGCCGGGACACGGC
GGTGTAGAAATACCTCAAGGAGTGCGAG
CCCGCCCGAGTCTGGGTCAGGGCCAGGGCC
CCTG
>'CA22-42.ab1'
GCCTGGCCTCCACAAGCTCGGTGTCCTGAGTTTGGTCCTCCCCATCCCGC
TGCCAGGTCAGTGTGATCTCCGCAGGGTACAAGCCCAAGGCCCAGCACCTCAG
GGTGGCCTCATGGTCAGAGATGGGATGGTGGGTCACGTGTGTCTTTGGGAGATCCGCG
CGCTGCAGCGTCTCCTTCCCGTTCTCCAGGTATCTGCGGAGCCACTCCAGGCACCTCCC
CTCCAGGTAAGCTCTCATCCGCTCTGCCTCGCGGGCCTCCTCCCACTTGCGCTGG
GTGTTCTGAGCCGCCATGTCCGCGGCGGTCCAGGAGCGCAGGT
CCTCGCTCAGGGCGATGTAATCCTTGCCGACGTAGGCGTACTGGTCATACCCGCGGAGGA
GGCGCCCCTCGGGCCCCAGGTCGCAGCCGTACATCCAC
TGGAGGGTGTGAGACCCCC
CATCGCTCTGGTTGTACTAACGGAGCGCGGTC
CGCAGGATCACTCGGAAAGTCTGTGCGGTCTCCTTGGCTCTCCGTGTCTCCTCTTCC
CAATACTCCGGCCCCTCCTGCTCCATCCACGGAGCCCGAGGCTCCAACCTCGGACTC
TCGACGTCGCTGTCGAACCGCACGAACTGCGTGTCGTCCACGTAGCCGACTTC
GAGATGCCAGGGCTCCCGGCGGTCGGGCCGAGACATGGC
GGTGGTGAAATACCTCATGGAGTGCGAG
CCGGCACCAGGTCTCGGTCAGGGCCAGGGCCC
CCTG
>'CA22-5.ab1'
GCCTGGTCTCCACAAGCTCGGTGTCCTGAGTTTGGTCCTCCCCATCCCGC
TGCCAGGTCAGTGTGATCTCCGCAGGGTAGAAGCCCAGGGCCCAGCACCTCAG
GGTGGCCTCATGGTCAGAGATGGGATGGTGGGTCACGTGTGTCTTTGGGAGATCCGCG
CGCTGCAGCGTCTCCTTCCCGTTCTCCAGGTATCTGCGGAGCCACTCCAGACACCTCCC
CTCCAGGTAGACTCTGTCCTGCTCCGCCACACCCGCCGCCTCCCACTTCCGCTGG
GTGTTCTGAGCCGCCACATCCGCCGCGAACCAGGAGCGCAGGT
CCTCGTTCAGGGCGATGTAATCCCTGCCGTCGTAGGCGAACTGTTCATACCCGCGTTGGA
GGCGCCAGTCGGGTCCCAGGTCGCAGCCAACCATCCTC
TGGAAGGTGTGAGACCCGG
CCTCGCTCTGGTTGTAGTAGCCGCGCAGGTTC
CGCAGGGCCACTGGGGCATTCTGTGTCGCGGTCTTCATGTTCCGTGTCTCCCGGTCC
CAATACTCCGGCCCCTCCTGCTCCACCCACGGCGCCCGCGGCTCCATCCTCTGGCTC
GCGGCGTCGCTGTCAAACTGCACGAACTGCGTGTCGTCCACGTAGCCCACGGC
GATGAAGCGGGGCTCCCCGCGGCCGGGCCGGGACATGGA
GGTGTAGAAATACCTCATGGAGTGAGAG
CCGGCCCAGGTCTGGGTCAGGGCCAGGGCC
CCTG
>'CA22-6.ab1'
GCCTGGTCTCCACGAGCTCCGTGTCCTGAGTTTGGTCCTCCCCATCCCGC
CGCCAGGTCAGTGTGATCTCCGCAGGGTAGAAGCCCAGGGCCCAGCACCTCAG
GGTGGCCTCATGGTCAGAGACGGGGTGGTGGGTCACATGTGTCTTGGGGGGGTCCGCG
CGCTGCAGCGTCTCCTTCCCGTTCTCCAGGTGTCTGCGGAGCCACTCCAGGCACTCGGC
CTCCAGGTAGGCTCTCCGCTGCTCCGCCGCACCCGCCGCCTCCCACTTCCGCTGG
GTGTTCTGAGCCGCCATGTCCGCGGCCGTCCAGGAGCGCAGGT
CCTCGTTCAGGGCGATGTAATCCCTGCCGTCGTAGGCGGACTGGTCATACCCGCGGAGGA
GGCGCCCGTCGGGTCCCAGGTCGCAGCCGTACATCGTC
TGGAGGGTGTGAGACCCGG
CCTCGCTCTGGTTGTAGTAGCCGCGAAGGTTC
CGCAGGCTCTCTCGGTAGGTCTGTGTGTTGGCCTTGCAGATCCGTGTGTTCCGGTCC
CAATACTCCGGACCCTCCTGCTCCACCCACGGCGCCCGCGGCTCCTCTCTCGGACTC
TCGGCGTCGCTGTCGAACCGCACGAACTGCGTGTCGTCCACGTAGCCCACGGA
CATGAAGCGGGGCTGCCCGCGGCCGGGCCGGGACACGGC
GGTGTAGAAATACCTCATGGAGTGCGAG
CCGGCCCAGGTCTGGGTCAGGGCCAGGGCC
CCTG
>'CA22-7.ab1'
GCCTGGTCTCCACGAGCTCCGTGTCCTGAGTTTGGTCCTCCCCATCCCGC
TGCCATGTCAGTGTGATCTCCGCAGGGTAGAAGCCCAGGGCCCAGCACCTCAG
GGTGGCCTCATGGTCAGAGACGGGGTGATGGGTCACATGTGTCTTGGGGGGGTCCGCG
CGCTGCAGCGTCTCCTTCCCGTTCTCCAGGTATCTGCGGAGCCACTCCAGGCACTCGCC
CTCCAGGTAGGCTCTCATCTGCTCCGCCGCACCCGCCGCCTCCCACTTCCGCTGG
GTGTTCTGAGCCGCCATGTCCGCGGCGGTCCAGGAGCGCAGGT
CCTCGTTCAGGGCGATGTAATCCCTGCCGTCGTAGGCGGACTGGTCATACCCGCGGAGGA
GGCGCCCGTCGGGCCCCAGGTCGCAGCCGTACATCGTC
TGGTAGGTGTGAGACCCAG
CCTCGCTCTGGTTGTAGTAGCCGCGAAGGTTC
CGCAGGCTCTCTCGGTAGGTCTGTGTGTTGGCCTTGCAGATCCGTGTGTTCCGGTCC
CAATACTCCGGACCCTCCTGCTCCACCCACGGCGCCCGCGGCTCCTCTCTCGGACTC
TCGGCGTCGCTGTCGAACCGCACGAACTGCGTGTCGTCCACGTAGCCCACGGA
CATGAAGCGGGGCTGCCCGCGGCCGGGCCGGGACACGGC
GGTGTAGAAATACCTCATGGAGTGCGAG
CCGGCCCAGGTCTGGGTCAGGGCCAGGGCC
CCTG
>'CA22-9.ab1'
GCCTGGTCTCCACGAGCTCCGTGTCCTGAGTTTGGTCCTCCCCATCCCGC
TGCCATGTCAGTGTGATCTCCGCAGGGTAGAAGCCCAGGGCCCAGCACCTCAG
GGTGGCCTCATGGTCAGAGACGGGGTGATGGGTCACATGTGTCTTGGGGGGGTCCGCG
CGCTGCAGCGTCTCCTTCCCGTTCTCCAGGTGTCTGCGGAGCCACTCCAGGCACTCGGC
CTCCAGGTAGGCTCTCCGCTGCTCCGCCGCACCCGCCGCCTCCCACTTCCGCTGG
GTGTTCTGAGCCGCCATGTCCGCGGCCGTCCAGGAGCGCAGGT
CCTCGTTCAGGGCGATGTAATCCCTGCCGTCGTAGGCGGACTGGTCATACCCGCGGAGGA
GGCGCCCGTCGGGTCCCAGGTCGCAGCCGTACATCGTC
TGGAGGGTGTGAGACCCGG
CCTCGCTCTGGTTGTAGTAGCCGCGAAGGTTC
CGCAGGCTCTCTCGGTAGGTCTGTGTGTTGGCCTTGCAGATCCGTGTGTTCCGGTCC
CAATACTCCGGACCCTCCTGCTCCACCCACGGCGCCCGCGGCTCCTCTCTCGGACTC
TCGGCGTCGCTGTCGAACCGCACGAACTGCGTGTCGTCCACGTAGCCCACGGA
CATGAAGCGGGGCTGCCCGCGGCCGGGCCGGGACACGGC
GGTGTAGAAATACCTCATGGAGTGCGAG
CCGGCCCAGGTCTGGGTCAGGGCCAGGGCC
CCTG
>'CA24-12.ab1'
GCCTGGTCTCCATGAGCTCCGTGTCCTGAGTTTGGTCCTCCCCATCCCGC
CGCCAGGTCAGTGTGATCTCCGCAGGGTAGAAGCCCAGGGCCCAGCACCTCAG
GGTGGCCTCATGGTCAGAGACGGGGTGGTGGGTCACATGTGTCTTGGGGGAGTCCGCG
CGCTGCAGCGTCTCCTTCCCGTTCTCCAGGTATCTGCGGAGCCACTCCACGCACTCGCC
CTCCAGGTAGGCTCTGAACTGCTCCGCCCAACCGGCCGCCTCCCACTTCCGCTGG
GTGTTCTGAGCCGCCGTGTCCGCGGCCATCCAGGAGCGCAGGT
CCTCGTTCAGGGCGATGTAATCCCTGCCGTCGTAGGCGTGCTGGCTATATCCGCGGACGA
GGCGCCCGTCGGGCCCCAGGTCGCAGCCGTACATCCTC
TGGAAGGTATGAGACCCGG
CCTCGCTCTGGTTGTAGTAGCCGCGAAGGTTC
CGCAGGCTCTCTCGGTAGGTCTGTGTGTTGGCCTTGGAGATCCGTGTCTCCTCTTCC
CAATACTCCGGCCCCTCCTGCTCCACCCACGGCGCCCGCGGCTCCTCTCTCGGACTC
TCGGCGTCGCTGTCGAACCGCACGAACTGCGTGTCGTCCACGTAGCCCACGGA
GATGAAGCGGGGCTGCCCGCGGCCGGGCCGGGACACGGC
GGTGTAGAAATACCTCATGGAGTGCGAG
CCCGCCCGGGTCTGGGTCAGAGCCAGGGCC
CCTG
>'CA24-14.ab1'
GCCTGGTCTCCACGAGCTCCGTGTCCTGAGTTTGGTCCTCCCCATCCCGC
CGCCAGGTCAGTGTGATCTCCGCAGGGTAGAAGCCCAGGGCCCAGCACCTCAG
GGTGGCCTCATGGTCAGAGACGGGGTGGTGGGTCACATGTGTCTTGGGGGGGTCCGCG
CGCTGCAGCGTCTCCTTCCCGTTCTCCAGGTATCTGCGGAGCCACTCCAGGCACTCGCC
CTCCAGGTAGGTTCTGTCCTGCTCCGCCCAACCTTCCGCCTCCCACTTCCGCTGG
GTGTTCTGAGCCGCCGTGTCCGCTGCGGTCCAGGAGCGCAGGT
CCTCGTTCAGGGCGATGTAATCCTTGCCGTCGTAGGCGAACTGTTCATACCCGCGGAGGA
GGCGCCCGTCGGGCCCCAGGTCGCAGCCGTACATCATC
TGGTAGGTGTGAGACCCGG
CCTCGCTCTGGTTGTAGTAGCCGCGTAGGTTC
CGCAGGGCCACTGGGGCATTCTGTGTCTCGGCCTTCATGATCCGTGTGTTCCGGTCC
CAATACTCTGGACCCTCCTGCTCCACCCACGGCGCCCGCGGCTCCATCCTCTGGCTC
GCGGCGTCGCTGTCGAACCGCACGAACTGCGTGTCGTCCACGTAGCCCACGGC
GACGAAGCGGGGCTCCCCGCGGCCAGGCCGGGACATGTA
GGTGTAGAAATAGCTCATGGAGTGGGAG
CCCGCCCAGGTCTGGGTCAGGGCCAGGACC
CCTG
>'CA24-16.ab1'
GCCTGGTCTCCACGAGCTCCGTGTCCTGAGTTTGGTCCTCCCCATCCCGC
CGCCAGGTCAGTGTGATCTCCGCAGGGTAGAAGCCCAGGGCCCAGCACCTCAG
GGTGGCCTCATGGTCAGAGACGGGGTGGTGGGTCACATGTGTCTTGGGGGGGTCCGCG
CGCTGCAGCGTCTCCTTCCCGTTCTCCAGGTATCTGCGGAGCCACTCCAGGCACTCGCC
CTCCAGGTAGGTTCTGTCCTGCTCCGCCCAACCTTCCGCCTCCCACTTCCGCTGG
GTGTTCTGAGCCGCCGTGTCCGCTGCGGTCCAGGAGCGCAGGT
CCTCGTTCAGGGCGATGTAATCCTTGCCGTCGTAGGCGAACTGTTCATACCCGCGGAGGA
GGCGCCCGTCGGGCCCCAGGTCGCAGCCGTACATCATC
TGGTAGGTGTGAGACCCGG
CCTCGCTCTGGTTGTAGTAGCCGCGTAGGTTC
CGCAGGGCCACTGGGGCATTCTGTGTCTCGGCCTTCATGATCCGTGTGTTCCGGTCC
CAATACTCTGGACCCTCCTGCTCCACCCACGGCGCCCGCGGCTCCATCCTCTGGCTC
GCGGCGTCGCTGTCGAACCGCACGAACTGCGTGTCGTCCACGTAGCCCACGGC
GACGAAGCGGGGCTCCCCGCGGCCAGGCCGGGACATGTA
GGTGTAGAAATAGCTCATGGAGTGGGAG
CCCGCCCAGGTCTGGGTCAGGGCCAGGACC
CCTG
>'CA24-17.ab1'
GCCTGGTCTCCACGAGCTCCGTGTCCTGAGTTTGGTCCTCCCCATCCCGC
CGCCAGGTCAGTGTGATCTCCGCAGGGTAGAAGCCCAGGGCCCAGCACCTCAG
GGTGGCCTCATGGTCAGAGACGGGGTGGTGGGTCGCATGTGTCTTGGGGGGGTCCGCG
CGCTGCAGCGTCTCCTTCCCGTTCTCCAGGTATCTGCGGAGCCACTCCAGGCACTCGCC
CTCCAGGTAGGTTCTGTCCTGCTCCGCCCAACCTTCCGCCTCCCACTTCCGCTGG
GTGTTCTGAGCCGCCGTGTCCGCTGCGGTCCAGGAGCGCAGGT
CCTCGTTCAGGGCGATGTAATCCCTGCCGTCGTAGGCGTGCTGGCTATATCCGCGGACGA
GGCGCCCGTCGGGCCCCAGGTCGCAGCCGTACATCCTC
TGGAAGGTATGAGACCCGG
CCTCGCTCTGGTTGTAGTAGCCGCGAAGGTTC
CGCAGGCTCTCTCGGTAGGTCTGTGTGTTGGCCTTGGAGATCCGTGTCTCCTCTTCC
CAATACTCCGGCCCCTCCTGCTCCACCCACGGCGCCCGCGGCTCCTCTCTCGGACTC
TCGGCGTCGCTGTCGAACCGCACGAACTGCGTGTCGTCCACGTAGCCCACGGA
GATGAAGCGGGGCTGCCCGCGGCCGGGCCGGGACATGGA
GGTGTAGAAATACCTCATGGAGTGCGAG
CCGGCCCAGGTCTGGGTCAGGGCCAGGGCC
CCCG
>'CA24-18.ab1'
GCCTGGTCTCCACGAGCTCCGTGTCCTGAGTTTGGTCCTCCCCATCCCGC
CGCCAGGTCAGTGTGATCTCCGCAGGGTAGAAGCCCAGGGCCCAGCACCTCAG
GGTGGCCTCATGGTCAGAGATGGGATGGTGGGTCACATGTGTCTTGGGGGGGTCCGCG
CGCTGCAGCGTCTCCTTCCCGTTCTCCAGGTATCTGCGGAGCCACTCCACGCACTCGCC
CTCCAGGTAGGCTCTGAACTGCTCCGCCCAACCGGCCGCCTCCCACTTCCGCTGG
GTGTTCTGAGCCGCCGTGTCCGCGGCCGTCCAGGAGCGCAGGT
CCTCGTTCAGGGCGATGTAATCCCTGCCGTCGTAGGCGTGCTGGCTATATCCGCGGACGA
GGCGCCCGTCGGGCCCCAGGTCGCAGCCGTACATCCTC
TGGAAGGTATGAGACCCGG
CCTCGCTCTGGTTGTAGTAGCCGCGAAGGTTC
CGCAGGCTCTCTCGGTAGGTCTGTGTGTTGGCCTTGGAGATCCGTGTCTCCTCTTCC
CAATACTCCGGCCCCTCCTGCTCCACCCACGGCGCCCGCGGCTCCTCTCTCGGACTC
TCGGCGTCGCTGTCGAACCGCACGAACTGCGTGTCGTCCACGTAGCCCACGGA
GATGAAGCGGGGCTGCCCGCGGCCGGGCCGGGACACGGC
GGTGTAGAAATACCTCATGGAGTGCGAG
CCCGCCCGGGTCTGGGTCAGAGCCAGGGCC
CCTG
>'CA24-19.ab1'
GCCTGGTCTCCACGAGCTCCGTGTCCTGAGTTTGGTCCTCCCCATCCCGC
CGCCAGGTCAGTGTGATCTCCGCAGGGTAGAAGCCCAGGGCCCAGCACCTCAG
GGTGGCCTCATGGTCAGAGACGGGGTGGTGGGTCACATGTGTCTTGGGGGAGTCCGCG
CGCTGCAGCGTCTCCTTCCCGTTCTCCAGGTATCTGCGGAGCCACTCCAGGCACTCGCC
CTCCAGGTAGGTTCTGTGCTGCTCCGCCACACCCGCCGCCTCCCACTTGCGCTGG
GTGTTCTGAGCCGCCATGTCCGCCGCGGTCCAGGAGCGCAGGT
CCTCGTTCAGGGCGATGTAATCCCTGCCGTCGTAGGCGGACTGTTCATACCCGCGGAGGA
GGCGCCCGTCCGGCCCCAGGTCGCAGCCGTACATCCTC
TGGATGGTGTGAGACCCGG
CCTCGCTCTGGTTGTAGTAGCCGCGCAGGTTC
CCCAGGCTCACTCGGAAAGTCTGTGCGTGGCCCTTGACTCTCCGTGTCTGCTCTTCC
CAATACTCCGGCCCCTCCTGCTCCATCCACGGCGCCCGCGGCTCCTCTCTCGGACTC
TCGGCGTCGCTGTCGAACCGCACGAACTGCGTGTCGTCCACGTAGCCCACGGA
GATGAAGCGGGGCTGCCCGCGGCCGGGCCGGGACATGGA
GGTGTAGAAATACCTCATGGAGTGCGAG
CCGGCCCAGGTCTGGGTCAGGGCCAGGGCC
CCCG
>'CA24-20.ab1'
GCCTGGTCTCCACGAGCTCCGTGTCCTGAGTTTGGTCCTCCCCATCCCGC
CGCCAGGTCAGTGTGATCTCCGCAGGGTAGAAGCCCAGGGCCCAGCACCTCAG
GGTGGCCTCATGGTCAGAGATGGGATGGTGGGTCACATGTGTCTTGGGGGGGTCCGCG
CGCTGCAGCGTCTCCTTCCCGTTCTCCAGGTATCTGCGGAGCCACTCCACGCACTCGCC
CTCCAGGTAGGCTCTGAACTGCTCCGCCCAACCGGCCGCCTCCCACTTCCGCTGG
GTGTTCTGAGCCGCCGTGTCCGCGGCCGTCCAGGAGCGCAGGT
CCTCGTTCAGGGCGATGTAATCCCTGCCGTCGTAGGCGTGCTGGCTATATCCGCGGACGA
GGCGCCCGTCGGGCCCCAGGTCGCAGCCGTACATCCTC
TGGAAGGTATGAGACCCGG
CCTCGCTCTGGTTGTAGTAGCCGCGAAGGTTC
CGCAGGCTCTCTCGGTAGGTCTGTGTGTTGGCCTTGGAGATCCGTGTCTCCTCTTCC
CAATACTCCGGCCCCTCCTGCTCCACCCACGGCGCCCGCGGCTCCTCTCTCGGACTC
TCGGCGTCGCTGTCGAACCGCACGAACTGCGTGTCGTCCACGTAGCCCACGGA
GATGAAGCGGGGCTGCCCGCGGCCGGGCCGGGACACGGC
GGTGTAGAAATACCTCATGGAGTGCGAG
CCCGCCCGGGTCTGGGTCAGAGCCAGGGCC
CCTG
>'CA24-21.ab1'
GCCTGGTCTCCACGAGCTCCGTGTCCTGAGTTTGGTCCTCCCCATCCCGC
CGCCAGGTCAGTGTGATCTCCGCAGGGTAGAAGCCCAGGGCCCAGCACCTCAG
GGTGGCCTCATGGTCAGAGATGGGATGGTGGGTCACATGTGTCTTGGGGGGGTCCGCG
CGCTGCAGCGTCTCCTTCCCGTTCTCCAGGTATCTGCGGAGCCACTCCACGCACTCGCC
CTCCAGGTAGGCTCTGAACTGCTCCGCCCAACCGGCCGCCTCCCACTTCCGCTGG
GTGTTCTGAGCCGCCGTGTCCGCGGCCGTCCAGGAGCGCAGGT
CCTCGTTCAGGGCGATGTAATCCCTGCCGTCGTAGGCGTGCTGGCTATATCCGCGGACGA
GGCGCCCGTCGGGCCCCAGGTCGCAGCCGTACATCCTC
TGGAAGGTATGAGACCCGG
CCTCGCTCTGGTTGTAGTAGCCGCGAAGGTTC
CGCAGGCTCTCTCGGTAGGTCTGTGTGTTGGCCTTGGAGATCCGTGTCTCCTCTTCC
CAATACTCCGGCCCCTCCTGCTCCACCCACGGCGCCCGCGGCTCCTCTCTCGGACTC
TCGGCGTCGCTGTCGAACCGCACGAACTGCGTGTCGTCCACGTAGCCCACGGA
GATGAAGCGGGGCTGCCCGCGGCCGGGCCGGGACACGGC
GGTGTAGAAATACCTCATGGAGTGCGAG
CCCGCCCGGGTCTGGGTCAGAGCCAGGGCC
CCTG
>'CA24-23.ab1'
GCCTGGTCTCCACGAGCTCCGTGTCCTGAGTTTGGTCCTCCCCATCCCGC
CGCCAGGTCAGTGTGATCTCCGCAGGGTAGAAGCCCAGGGCCCAGCACCTCAG
GGTGGCCTCATGGTCAGAGATGGGATGGTGGGTCACATGTGTCTTGGGGGGGTCCGCG
CGCTGCAGCGTCTCCTTCCCGTTCTCCAGGTATCTGCGGAGCCACTCCACGCACTCGCC
CTCCAGGTAGGCTCTGAACTGCTCCGCCCAACCGGCCGCCTCCCACTTCCGCTGG
GTGTTCTGAGCCGCCGTGTCCGCGGCCGTCCAGGAGCGCAGGT
CCTCGTTCAGGGCGATGTAATCCCTGCCGTCGTAGGCGTGCTGGCTATATCCGCGGACGA
GGCGCCCGTCGGGCCCCAGGTCGCAGCCGTACATCCTC
TGGAAGGTATGAGACCCGG
CCTCGCTCTGGTTGTAGTAGCCGCGAAGGTTC
CGCAGGCTCTCTCGGTAGGTCTGTGTGTTGGCCTTGGAGATCCGTGTCTCCTCTTCC
CAATACTCCGGCCCCTCCTGCTCCACCCACGGCGCCCGCGGCTCCTCTCTCGGACTC
TCGGCGTCGCTGTCGAACCGCACGAACTGCGTGTCGTCCACGTAGCCCACGGA
GATGAAGCGGGGCTGCCCGCGGCCGGGCCGGGACACGGC
GGTGTAGAAATACCTCATGGAGTGCGAG
CCCGCCCGGGTCTGGGTCAGAGCCAGGGCC
CCTG
>'CA24-24.ab1'
GCCTGGTCTCCACGAGCTCCGTGTCCTGAGTTTGGTCCTCCCCATCCCGC
CGCCAGGTCAGTGTGATCTCCGCAGGGTAGAAGCCCAGGGCCCAGCACCTCAG
GGTGGCCTCATGGTCAGAGACGGGGTGGTGGGTCACATGTGTCTTGGGGGAGTCCGCG
CGCTGCAGCGTCTCCTTCCCGTTCTCCAGGTATCTGCGGAGCCACTCCAGGCACTCGCC
CTCCAGGTAGGTTCTGTGCTGCTCCGCCACACCCGCCGCCTCCCACTTGCGCTGG
GTGTTCTGAGCCGCCATGTCCGCCGCGGTCCAGGAGCGCAGGT
CCTCGTTCAGGGCGATGTAATCCCTGCCGTCGTAGGCGGACTGTTCATACCCGCGGAGGA
GGCGCCCGTCCGGCCCCAGGTCGCAGCCGTACATCCTC
TGGATGGTGTGAGACCCGG
CCTCGCTCTGGTTGTAGTAGCCGCGCAGGTTC
CCCAGGCTCACTCGGAAAGTCTGTGCGTGGCCCTTGACTCTCCGTGTCTGCTCTTCC
CAATACTCCGGCCCCTCCTGCTCCATCCACGGCGCCCGCGGCTCCTCTCTCGGACTC
TCGGCGTCGCTGTCGAACCGCACGAACTGCGTGTCGTCCACGTAGCCCACGGA
GATGAAGCGGGGCTGCCCGCGGCCGGGCCGGGACATGGA
GGTGTAGAAATACCTCATGGAGTGCGAG
CCGGCCCAGGTCTGGGTCAGGGCCAGGGCC
CCCG
>'CA24-29.ab1'
GCCTGGTCTCCACGAGCTCCGTGTCCTGAGTTTGGTCCTCCCCATCCCGC
CGCCAGGTCAGTGTGATCTCCGCAGGGTAGAAGCCCAGGGCCCAGCACCTCAG
GGTGGCCTCATGGTCAGAGATGGGATGGTGGGTCACATGTGTCTTGGGGGGGTCCGCG
CGCTGCAGCGTCTCCTTCCCGTTCTCCAGGTATCTGCGGAGCCACTCCACGCACTCGCC
CTCCAGGTAGGCTCTGAACTGCTCCGCCCAACCGGCCGCCTCCCACTTCCGCTGG
GTGTTCTGAGCCGCCGTGTCCGCGGCCGTCCAGGAGCGCAGGT
CCTCGTTCAGGGCGATGTAATCCCTGCCGTCGTAGGCGTGCTGGCTATATCCGCGGACGA
GGCGCCCGTCGGGCCCCAGGTCGCAGCCGTACATCCTC
TGGAAGGTATGAGACCCGG
CCTCGCTCTGGTTGTAGTAGCCGCGAAGGTTC
CGCAGGCTCTCTCGGTAGGTCTGTGTGTTGGCCTTGGAGATCCGTGTCTCCTCTTCC
CAATACTCCGGCCCCTCCTGCTCCACCCACGGCGCCCGCGGCTCCTCTCTCGGACTC
TCGGCGTCGCTGTCGAACCGCACGAACTGCGTGTCGTCCACGTAGCCCACGGA
GATGAAGCGGGGCTGCCCGCGGCCGGGCCGGGACACGGC
GGTGTAGAAATACCTCATGGAGTGCGAG
CCCGCCCGGGTCTGGGTCAGAGCCAGGGCC
CCTG
>'CA24-3.ab1'
GCCTGGTCTCCACGAGCTCCGTGTCCTGAGTTTGGTCCTCCCCATCCCGC
CGCCAGGTCAGTGTGATCTCCGCAGGGTAGAAGCCCAGGGCCCAGCACCTCAG
GGTGGCCTCATGGTCAGAGATGGGATGGTGGGTCACATGTGTCTTGGGGGGGTCCGCG
CGCTGCAGCGTCTCCTTCCCGTTCTCCAGGTATCTGCGGAGCCACTCCACGCACTCGCC
CTCCAGGTAGGCTCTGAACTGCTCCGCCCAACCGGCCGCCTCCCACTTCCGCTGG
GTGTTCTGAGCCGCCGTGTCCGCGGCCGTCCAGGAGCGCAGGT
CCTCGTTCAGGGCGATGTAATCCCTGCCGTCGTAGGCGTGCTGGCTATATCCGCGGACGA
GGCGCCCGTCGGGCCCCAGGTCGCAGCCGTACATCCTC
TGGAAGGTATGAGACCCGG
CCTCGCTCTGGTTGTAGTAGCCGCGAAGGTTC
CGCAGGCTCTCTCGGTAGGTCTGTGTGTTGGCCTTGGAGATCCGTGTCTCCTCTTCC
CAATACTCCGGCCCCTCCTGCTCCACCCACGGCGCCCGCGGCTCCTCTCTCGGACTC
TCGGCGTCGCTGTCGAACCGCACGAACTGCGTGTCGTCCACGTAGCCCACGGA
GATGAAGCGGGGCTGCCCGCGGCCGGGCCGGGACACGGC
GGTGTAGAAATACCTCATGGAGTGCGAG
CCCGCCCGGGTCTGGGTCAGAGCCAGGGCC
CCTG
>'CA24-32.ab1'
GCCTGGTCTCCACGAGCTCCGTGTCCTGAGTTTGGTCCTCCCCATCCCGC
CGCCAGGTCAGTGTGATCTCCGCAGGGTAGAAGCCCAGGGCCCAGCACCTCAG
GGTGGCCTCATGGTCAGAGACGGGGTGGTGGGTCACATGTGTCTTGGGGGGGTCCGCG
CGCTGCAGCGTCTCCTTCCCGTTCTCCAGGTATCTGCGGAGCCACTCCAGGCACTCGCC
CTCCAGGTAGGTTCTGTCCTGCTCCGCCCAACCTTCCGCCTCCCACTTCCGCTGG
GTGTTCTGAGCCGCCGTGTCCGCTGCGGTCCAGGAGCGCAGGT
CCTCGTTCAGGGCGATGTAATCCTTGCCGTCGTAGGCGAACTGTTCATACCCGCGGAGGA
GGCGCCCGTCGGGCCCCAGGTCGCAGCCGTACATCATC
TGGTAGGTGTGAGACCCGG
CCTCGCTCTGGTTGTAGTAGCCGCGTAGGTTC
CGCAGGGCCACTGGGGCATTCTGTGTCTCGGCCTTCATGATCCGTGTGTTCCGGTCC
CAATACTCTGGACCCTCCTGCTCCACCCACGGCGCCCGCGGCTCCATCCTCTGGCTC
GCGGCGTCGCTGTCGAACCGCACGAACTGCGTGTCGTCCACGTAGCCCACGGC
GACGAAGCGGGGCTCCCCGCGGCCAGGCCGGGACATGTA
GGTGTAGAAATAGCTCATGGAGTGGGAG
CCCGCCCAGGTCTGGGTCAGGGCCAGGACC
CCTG
>'CA24-33.ab1'
GCCTGGTCTCCACGAGCTCCGTGTCCTGAGTTTGGTCCTCCCCATCCCGC
CGCCAGGTCAGTGTGATCTCCGCAGGGTAGAAGCCCAGGGCCCAGCACCTCAG
GGTGGCCTCATGGTCAGAGACGGGGTGGTGGGTCACATGTGTCTTGGGGGGGTCCGCG
CGCTGCAGCGTCTCCTTCCCGTTCTCCAGGTATCTGCGGAGCCACTCCAGGCACTCGCC
CTCCAGGTAGGTTCTGTCCTGCTCCGCCCAACCTTCCGCCTCCCACTTCCGCTGG
GTGTTCTGAGCCGCCGTGTCCGCTGCGGTCCAGGAGCGCAGGT
CCTCGTTCAGGGCGATGTAATCCTTGCCGTCGTAGGCGAACTGTTCATACCCGCGGAGGA
GGCGCCCGTCGGGCCCCAGGTCGCAGCCGTACATCATC
TGGTAGGTGTGAGACCCGG
CCTCGCTCTGGTTGTAGTAGCCGCGTAGGTTC
CGCAGGGCCACTGGGGCATTCTGTGTCTCGGCCTTCATGATCCGTGTGTTCCGGTCC
CAATACTCTGGACCCTCCTGCTCCACCCACGGCGCCCGCGGCTCCATCCTCTGGCTC
GCGGCGTCGCTGTCGAACCGCACGAACTGCGTGTCGTCCACGTAGCCCACGGC
GACGAAGCGGGGCTCCCCGCGGCCAGGCCGGGACATGTA
GGTGTAGAAATAGCTCATGGAGTGGGAG
CCCGCCCAGGTCTGGGTCAGGGCCAGGACC
CCTG
>'CA24-34.ab1'
GCCTGGTCTCCACGAGCTCCGTGTCCTGAGTTTGGTCCTCCCCATCCCGC
CGCCAGGTCAGTGTGATCTCCGCAGGGTAGAAGCCCAGGGCCCAGCACCTCAG
GGTGGCCTCATGGTCAGAGATGGGATGGTGGGTCACATGTGTCTTGGGGGGGTCCGCG
CGCTGCAGCGTCTCCTTCCCGTTCTCCAGGTATCTGCGGAGCCACTCCACGCACTCGCC
CTCCAGGTAGGCTCTGAACTGCTCCGCCCAACCGGCCGCCTCCCACTTCCGCTGG
GTGTTCTGAGCCGCCGTGTCCGCGGCCGTCCAGGAGCGCAGGT
CCTCGTTCAGGGCGATGTAATCCCTGCCGTCGTAGGCGTGCTGGCTATATCCGCGGACGA
GGCGCCCGTCGGGCCCCAGGTCGCAGCCGTACATCCTC
TGGAAGGTATGAGACCCGG
CCTCGCTCTGGTTGTAGTAGCCGCGAAGGTTC
CGCAGGCTCTCTCGGTAGGTCTGTGTGTTGGCCTTGGAGATCCGTGTCTCCTCTTCC
CAATACTCCGGCCCCTCCTGCTCCACCCACGGCGCCCGCGGCTCCTCTCTCGGACTC
TCGGCGTCGCTGTCGAACCGCACGAACTGCGTGTCGTCCACGTAGCCCACGGA
GATGAAGCGGGGCTGCCCGCGGCCGGGCCGGGACACGGC
GGTGTAGAAATACCTCATGGAGTGCGAG
CCCGCCCGGGTCTGGGTCAGAGCCAGGGCC
CCTG
>'CA24-35.ab1'
GCCTGGTCTCCACGAGCTCCGTGTCCTGAGTTTGGTCCTCCCCATCCCGC
CGTCAGGTCACGGCGATCTCCGCAGGGTAGAAGCCCAGGGCCCAGCACCTCAG
GGTGGCCTCATGGTCAGAGACGGGGTGGTGGGTCACATGTGTCTTGGGGGAGTCCGCG
CGCTGCAGCGTCTCCTTCCCGTTCTCCAGGTATCTGCGGAGCCACTCCAGGCACTCGCC
CTCCAGGTAGGTTCTGTGCTGCTCCGCCACACCCGCCGCCTCCCACTTGCGCTGG
GTGTTCTGAACCGCCATGTCCGCCGCGGTCCAGGAGCGCAGGT
CCTCATTCAGGGCGATGTAATCCCTGCCGACGTACGCGGACTGTTCATACCCGCGGAGGA
GGCGCCCGTCCGGCCCCAGGTCTCAGCCGGCATCCTC
TGGATGGTGTGAGACCCGG
CCTCGCTCTGGTTGTACTAACCGCGCAGGTTC
CCCAGGATCACTCGGAAAGTCTGTGCGTGGCCCTTGACTCTCCGTGTCTGCTCTTCC
CAATACTCCGGCCCCTCCTGCTCCATCCACGGAGCCCGCGGCTCCTCTCTCGGACTC
TCGGCGTCGCTGTCGAACCGCACGAACTGCGTGTCATCCACATAGCCCACGGA
GATGAAGCGGGGCTGCCCGCGGCCGGGCCGGGACATGGA
GGTGTAGAAATACCTCATGGAGTGCGAG
CCGGACCAGGTCTGGGTCATGACAGGGCC
CCCG
>'CA24-37.ab1'
GCCTGGTCTCCACGAGCTCCGTGTCCTGAGTTTGGTCCTCCCCATCCCGC
CGCCAGGTCAGTGTGATCTCCGCAGGGTAGAAGCCCAGGGCCCAGCACCTCAG
GGTGGCCTCATGGTCAGAGACGGGGTGGTGGGTCACATGTGTCTTGGGGGGGTCCGCG
CGCTGCAGCGTCTCCTTCCCGTTCTCCAGGTATCTGCGGAGCCACTCCAGGCACTCGCC
CTCCAGGTAGGTTCTGTCCTGCTCCGCCCAACCTTCCGCCTCCCACTTCCGCTGG
GTGTTCTGAGCCGCCGTGTCCGCTGCGGTCCAGGAGCGCAGGT
CCTCGTTCAGGGCGATGTAATCCTTGCCGTCGTAGGCGAACTGTTCATACCCGCGGAGGA
GGCGCCCGTCGGGCCCCAGGTCGCAGCCGTACATCATC
TGGTAGGTGTGAGACCCGG
CCTCGCTCTGGTTGTAGTAGCCGCGTAGGTTC
CGCAGGGCCACTGGGGCATTCTGTGTCTCGGCCTTCATGATCCGTGTGTTCCGGTCC
CAATACTCTGGACCCTCCTGCTCCACCCACGGCGCCCGCGGCTCCATCCTCTGGCTC
GCGGCGTCGCTGTCGAACCGCACGAACTGCGTGTCGTCCACGTAGCCCACGGC
GACGAAGCGGGGCTCCCCGCGGCCAGGCCGGGACATGTA
GGTGTAGAAATAGCTCATGGAGTGGGAG
CCCGCCCAGGTCTGGGTCAGGGCCAGGACC
CCTG
>'CA24-38.ab1'
GCCTGGTCTCCACGAGCTCCGTGTCCTGAGTTTGGTCCTCCCCATCCCGC
CGCCAGGTCAGTGTGATCTCCGCAGGGTAGAAGCCCAGGGCCCAGCACCTCAG
GGTGGCCTCATGGTCAGAGACGGGGTGGTGGGTCACATGTGTCTTGGGGGAGTCCGCG
CGCTGCAGCGTCTCCTTCCCGTTCTCCAGGTATCTGCGGAGCCACTCCAGGCACTCGCC
CTCCAGGTAGGTTCTGTGCTGCTCCGCCACACCCGCCGCCTCCCACTTGCGCTGG
GTGTTCTGAGCCGCCATGTCCGCCGCGGTCCAGGAGCGCAGGT
CCTCGTTCAGGGCGATGTAATCCCTGCCGTCGTAGGCGGACTGTTCATACCCGCGGAGGA
GGCGCCCGTCCGGCCCCAGGTCGCAGCCGTACATCCTC
TGGATGGTGTGAGACCCGG
CCTCGCTCTGGTTGTAGTAACCGCGCAGGTTC
CCCAGGCTCACTCGGAAAGTCTGTGCGTGGCCCTTGACTCTCCGTGTCTGCTCTTCC
CAATACTCCGGCCCCTCCTGCTCCATCCACGGCGCCCGCGGCTCCTCTCTCGGACTC
TCGGCGTCGCTGTCGAACCGCACGAACTGCGTGTCGTCCACGTAGCCCACGGA
GATGAAGCGGGGCTGCCCGCGGCCGGGCCGGGACATGGA
GGTGTAGAAATACCTCATGGAGTGCGAG
CCGGCCCAGGTCTGGGTCAGGGCCAGGGCC
CCCG
>'CA24-39.ab1'
GCCTGGTCTCCACGAGCTCCGTGTCCTGAGTTTGGTCCTCCCCATCCCGC
CGCCAGGTCAGTGTGATCTCCGCAGGGTAGAAGCCCAGGGCCCAGCACCTCAG
GGTGGCCTCATGGTCAGAGACGGGGTGGTGGGTCACATGTGTCTTGGGGGAGTCCGCG
CGCTGCAGCGTCTCCTTCCCGTTCTCCAGGTATCTGCGGAGCCACTCCAGGCACTCGCC
CTCCAGGTAGGTTCTGTGCTGCTCCGCCACACCCGCCGCCTCCCACTTGCGCTGG
GTGTTCTGAGCCGCCATGTCCGCCGCGGTCCAGGAGCGCAGGT
CCTCGTTCAGGGCGATGTAATCCCTGCCGTCGTAGGCGGACTGTTCATACCCGCGGAGGA
GGCGCCCGTCCGGCCCCAGGTCGCAGCCGTACATCCTC
TGGATGGTGTGAGACCCGG
CCTCGCTCTGGTTGTAGTAGCCGCGCAGGTTC
CCCAGGCTCACTCGGAAAGTCTGTGCGTGGCCCTTGACTCTCCGTGTCTGCTCTTCC
CAATACTCCGGCCCCTCCTGCTCCATCCACGGCGCCCGCGGCTCCTCTCTCGGACTC
TCGGCGTCGCTGTCGAACCGCACGAACTGCGTGTCGTCCACGTAGCCCACGGA
GATGAAGCGGGGCTGCCCGCGGCCGGGCCGGGACATGGA
GGTGTAGAAATACCTCATGGAGTGCGAG
CCGGCCCAGGTCTGGGTCAGGGCCAGGGCC
CCCG
>'CA24-40.ab1'
GCCTGGTCTCCACGAGCTCCGTGTCCTGAGTTTGGTCCTCCCCATCCCGC
CGCCAGGTCAGTGTGATCTCCGCAGGGTAGAAGCCCAGGGCCCAGCACCTCAG
GGTGGCCTCATGGTCAGAGATGGGATGGTGGGTCACATGTGTCTTGGGGGGGTCCGCG
CGCTGCAGCGTCTCCTTCCCGTTCTCCAGGTATCTGCGGAGCCACTCCACGCACTCGCC
CTCCAGGTAGGCTCTGAACTGCTCCGCCCAACCGGCCGCCTCCCACTTCCGCTGG
GTGTTCTGAGCCGCCGTGTCCGCGGCCGTCCAGGAGCGCAGGT
CCTCGTTCAGGGCGATGTAATCCCTGCCGTCGTAGGCGTGCTGGCTATATCCGCGGACGA
GGCGCCCGTCGGGCCCCAGGTCGCAGCCGTACATCCTC
TGGAAGGTATGAGACCCGG
CCTCGCTCTGGTTGTAGTAGCCGCGAAGGTTC
CGCAGGCTCTCTCGGTAGGTCTGTGTGTTGGCCTTGGAGATCCGTGTCTCCTCTTCC
CAATACTCCGGCCCCTCCTGCTCCACCCACGGCGCCCGCGGCTCCTCTCTCGGACTC
TCGGCGTCGCTGTCGAACCGCACGAACTGCGTGTCGTCCACGTAGCCCACGGA
GATGAAGCGGGGCTGCCCGCGGCCGGGCCGGGACACGGC
GGTGTAGAAATACCTCATGGAGTGCGAG
CCCGCCCGGGTCTGGGTCAGAGCCAGGGCC
CCTG
>'CA24-43.ab1'
GCCTGGTCTCCACGAGCTCCGTGTCCTGAGTTTGGTCCTCCCCATCCCGC
CGCCAGGTCAGTGTGATCTCCGCAGGGTAGAAGCCCAGGGCCCAGCACCTCAG
GGTGGCCTCATGGTCAGAGATGGGATGGTGGGTCACATGTGTCTTGGGGGGGTCCGCG
CGCTGCAGCGTCTCCTTCCCGTTCTCCAGGTATCTGCGGAGCCACTCCACGCACTCGCC
CTCCAGGTAGGCTCTGAACTGCTCCGCCCAACCGGCCGCCTCCCACTTCCGCTGG
GTGTTCTGAGCCGCCGTGTCCGCGGCCGTCCAGGAGCGCAGGT
CCTCGTTCAGGGCGATGTAATCCCTGCCGTCGTAGGCGTGCTGGCTATATCCGCGGACGA
GGCGCCCGTCGGGCCCCAGGTCGCAGCCGTACATCCTC
TGGAAGGTATGAGACCCGG
CCTCGCTCTGGTTGTAGTAGCCGCGAAGGTTC
CGCAGGCTCTCTCGGTAGGTCTGTGTGTTGGCCTTGGAGATCCGTGTCTCCTCTTCC
CAATACTCCGGCCCCTCCTGCTCCACCCACGGCGCCCGCGGCTCCTCTCTCGGACTC
TCGGCGTCGCTGTCGAACCGCACGAACTGCGTGTCGTCCACGTAGCCCACGGA
GATGAAGCGGGGCTGCCCGCGGCCGGGCCGGGACACGGC
GGTGTAGAAATACCTCATGGAGTGCGAG
CCCGCCCGGGTCTGGGTCAGAGCCAGGGCC
CCTG
>'CA24-44.ab1'
GCCTGGTCTCCACGAGCTCCGTGTCCTGAGTTTGGTCCTCCCCATCCCGC
CGCCAGGTCAGTGTGATCTCCGCAGGGTAGAAGCCCAGGGCCCAGCACCTCAG
GGTGGCCTCATGGTCAGAGACGGGGTGGTGGGTCACATGTGTCTTGGGGGGGTCCGCG
CGCTGCAGCGTCTCCTTCCCGTTCTCCAGGTATCTGCGGAGCCACTCCAGGCACTCGCC
CTCCAGGTAGGTTCTGTCCTGCTCCGCCCAACCTTCCGCCTCCCACTTCCGCTGG
GTGTTCTGAGCCGCCGTGTCCGCTGCGGTCCAGGAGCGCAGGT
CCTCGTTCAGGGCGATGTAATCCTTGCCGTCGTAGGCGAACTGTTCATACCCGCGGAGGA
GGCGCCCGTCGGGCCCCAGGTCGCAGCCGTACATCATC
TGGTAGGTGTGAGACCCGG
CCTCGCTCTGGTTGTAGTAGCCGCGTAGGTTC
CGCAGGGCCACTGGGGCATTCTGTGTCTCGGCCTTCATGATCCGTGTGTTCCGGTCC
CAATACTCTGGACCCTCCTGCTCCACCCACGGCGCCCGCGGCTCCATCCTCTGGCTC
GCGGCGTCGCTGTCGAACCGCACGAACTGCGTGTCGTCCACGTAGCCCACGGC
GACGAAGCGGGGCTCCCCGCGGCCAGGCCGGGACATGTA
GGTGTAGAAATAGCTCATGGAGTGGGAG
CCCGCCCAGGTCTGGGTCAGGGCCAGGACC
CCTG
>'CA24-45.ab1'
GCCTGGTCTCCACGAGCTCCGTGTCCTGAGTTTGGTCCTCCCCATCCCGC
CGCCAGGTCAGTGTGATCTCCGCAGGGTAGAAGCCCAGGGCCCAGCACCTCAG
GGTGGCCTCATGGTCAGAGACGGGATGGTGGGTCACATGTGTCTTGGGGGGGTCCGCG
CGCTGCAGCGTCTCCTTCCCGTTCTCCAGGTATCTGCGGAGCCACTCCAGGCACTCGCC
CTCCAGGTAGGTTCTGTCCTGCTCCGCCCAACCGTCCGCCTCCCACTTCCGCTGG
GTGTTCTGAGCCGCCGTGTCCGCGGCGGTCCAGGAGCGCAGGT
CCTCGTTCAGGGCGATGTAATCCTTGCCGTCGTAGGCGAGCTGTTCATATCCGCGGAGGA
GGCGCCCGTCGGGCCCCAGGTCGCAGCCGTACATCATC
TGGAAGGTATGAGACCCGG
CCTCGCTCTGGTTGTAGTAGCCGCGTAGGTTC
CGCAGGCTCTCTGGGTCATTCTGTGTGTCGGCCTTGAAGATCCGTGTGTTCTGGTCC
CAATACTCCGGCCCCTCCTGCTCCACCCACGGCGCCCGCGGCTCCTTTCTCGGACTC
TCGGCGTCGCTGTCGAACCGCACGAACTGCGTGTCGTCCACGTAGCCCACGGA
GATGAAGCGGGGCTCCCCGCGGCCAGGCCGGGACACGTA
GGTGTAGAAATACCTCATGGAGTGGGAG
CCCGCCCGGGTCTGGGTCAGAGCCAGGACC
CCTG
>'CA24-47.ab1'
GCCTGGTCTCCACGAGCTCCGTGTCCTGAGTTTGGTCCTCCCCATCCCGC
CGCCAGGTCAGTGTGATCTCCGCAGGGTAGAAGCCCAGGGCCCAGCACCTCAG
GGTGGCCTCATGGTCAGAGACGGGGTGGTGGGTCACATGTGTCTTGGGGGAGTCCGCG
CGCTGCAGCGTCTCCTTCCCGTTCTCCAGGTATCTGCGGAGCCACTCCAGGCACTCGCC
CTCCAGGTAGGTTCTGTGCTGCTCCGCCACACCCGCCGCCTCCCACTTGCGCTGG
GTGTTCTGAGCCGCCATGTCCGCCGCGGTCCAGGAGCGCAGGT
CCTCGTTCAGGGCGATGTAATCCCTGCCGTCGTAGGCGGACTGTTCATACCCGCGGAGGA
GGCGCCCGTCCGGCCCCAGGTCGCAGCCGTACATCCTC
TGGATGGTGTGAGACCCGG
CCTCGCTCTGGTTGTAGTAGCCGCGCAGGTTC
CCCAGGCTCACTCGGAAAGTCTGTGCGTGGCCCTTGACTCTCCGTGTCTGCTCTTCC
CAATACTCCGGCCCCTCCTGCTCCATCCACGGCGCCCGCGGCTCCTCTCTCGGACTC
TCGGCGTCGCTGTCGAACCGCACGAACTGCGTGTCGTCCACGTAGCCCACGGA
GATGAAGCGGGGCTGCCCGCGGCCGGGCCGGGACATGGA
GGTGTAGAAATACCTCATGGAGTGCGAG
CCGGCCCAGGTCTGGGTCAGGGCCAGGGCC
CCCG
>'CA24-5.ab1'
GCCTGGTCTCCACAAGCTCTGTGTCCTGAGTTTGGTCCTCCCCATCCCGC
TGCCAGGTCAGTGTGATCTCCGCAGGGTAGAAGCCCAGGGCCCAGCACCTCAG
GGTGGCCTCATGGCCAGAGACGGGGTGGTGGGTCACGTGTGTCTTTGGGGGGTCCGCG
CGCTGCAGCGTCTCCTTCCCGTTCTCCAGGTATCTGCGGAGCCACTCCAGGCACTCGCC
CTCCAGGTAGGTTCTGTGCTGCTCCGCCACACCCGCCGCCTCCCACTTGCGCTGG
GTGTTCTGAGCCGCCATGTCCGCCGCGGTCCAGGAGCGCAGGT
CCTCGTTCAGGGCGATGTAATCCCTGCCGTCGTAGGCGGACTGTTCATACCCGCGGAGGA
GGCGCCCGTCCGGCCCCAGGTCGCAGCCGTACATCCTC
TGGATGGTGTGAGACCCGG
CCTCGCTCTGGTTGTAGTAGCCGCGCAGGTTC
CCCAGGCTCACTCGGAAAGTCTGTGCGTGGCCCTTGACTCTCCGTGTCTGCCCTTCC
CAATACTCCGGCCCCTCCTGCTCCATCCACGGCGCCCGCGGCTCCTCTCTCGGACTC
TCGGCGTCGCTGTCGAACCGCACGAACTGCGTGTCGTCCACGTAGCCCACGGA
GATGAAGCGGGGCTGCCCGCGGCCGGGCCGGGACATGGA
GGTGTAGAAATACCTCATGGAGTGCGAG
CCGGCCCAGGTCTGGGTCAGGGCCAGGGCC
CCCG
>'CA24-6.ab1'
GCGTGGTCTCCACGAGCTCCGTGTCCTGAGTTTGGTCCTCCCCATCCCGC
CGCCAGGTCACTGTGATCTCCGCAGGGTACAAGCCCAGGGCCCAGCACCTCAG
GGTGGCCTCATGGTCAAAGACGGGGTGGTGGGTCACATGTGTCTTGGGGGAGTCCGCG
CGCTGCAGCGTCTCCTTCCCGTTCTCCAAGTATCTGCGGAGCCACTCCAGGCACTCGCC
CTCCAGGTAGGTTCTGTGCTGCTCCGCCACACCCGCCGCCTCCCACTTGCGCTGG
GTGTTCTGAACCGCCATGTCCGCCGCGGTCCAGAAGCGCAGGT
CATCATTCAGGGCGATGAAATCCCTGCCGTCGTAGGCGGACTGTTCATACCCGCGGAGGA
GGCGCCCGTCCGGCCCCAGGTCGCAGCCGTACATCCTC
TGGATGGTGTGAGACCCGG
CCTCGCTCTGGTTGTAGTACCCGCCCAGGTTC
CCCAGGCTCACTCGGAAAGTCTGTGCGTGGCCCTTGACTCTCCGTGTCTGCTCTTCC
CAATACTCCGGCCCCTCCTGCTCCATCCACGGCGCCCGCGGCTCCTCTCTCGGACTC
TCGGCGTCGCTGTCTAACCGCACGAACTGCGTGTCATCCACATAGCCCACGGA
GATGAAGCGGGGCTGCCTGCGGCCGGCCCGGGACACGGT
GGTGTAGAACTACGTCATGGATGCGAC
CCCGCCCGGGTCTGGGTCAGAGCCAGGGACC
CCTG
>'CA24-7.ab1'
GCCTGGTCTCCACGAGCTCCGTGTCCTGAGTTTGGTCCTCCCCATCCCGC
CGCCAGGTCAGTGTGATCTCCGCAGGGTAGAAGCCCAGGGCCCAGCACCTCAG
GGTGGCCTCATGGTCAGAGACGGGGTGGTGGGTCACATGTGTCTTGGGGGGGTCCGCG
CGCTGCAGCGTCTCCTTCCCGTTCTCCAGGTATCTGCGGAGCCACTCCAGGCACTCGCC
CTCCAGGTAGGTTCTGTCCTGCTCCGCCCAACCTTCCGCCTCCCACTTCCGCTGG
GTGTTCTGAGCCGCCGTGTCCGCTGCGGTCCAGGAGCGCAGGT
CCTCGTTCAGGGCGATGTAATCCTTGCCGTCGTAGGCGAACTGTTCATACCCGCGGAGGA
GGCGCCCGTCGGGCCCCAGGTCGCAGCCGTACATCATC
TGGTAGGTGTGAGACCCGG
CCTCGCTCTGGTTGTAGTAGCCGCGTAGGTTC
CGCAGGGCCACTGGGGCATTCTGTGTCTCGGCCTTCATGATCCGTGTGTTCCGGTCC
CAATACTCTGGACCCTCCTGCTCCACCCACGGCGCCCGCGGCTCCATCCTCTGGCTC
GCGGCGTCGCTGTCGAACCGCACGAACTGCGTGTCGTCCACGTAGCCCACGGC
GACGAAGCGGGGCTCCCCGCGGCCAGGCCGGGACATGTA
GGTGTAGAAATAGCTCATGGAGTGGGAG
CCCGCCCAGGTCTGGGTCAGGGCCAGGACC
CCTG
>'CA24-8.ab1'
GCCTGGTCTCCACGAGCTCCGTGTCCTGAGTTTGGTCCTCCCCATCCCGC
CGCCAGGTCAGTGTGATCTCCGCAGGGTAGAAGCCCAGGGCCCAGCACCTCAG
GGTGGCCTCATGGTCAGAGATGGGATGGTGGGTCACATGTGTCTTGGGGGGGTCCGCG
CGCTGCAGCGTCTCCTTCCCGTTCTCCAGGTATCTGCGGAGCCACTCCACGCACTCGCC
CTCCAGGTAGGCTCTGAACTGCTCCGCCCAACCGGCCGCCTCCCACTTCCGCTGG
GTGTTCTGAGCCGCCGTGTCCGCGGCCGTCCAGGAGCGCAGGT
CCTCGTTCAGGGCGATGTAATCCCTGCCGTCGTAGGCGTGCTGGCTATATCCGCGGACGA
GGCGCCCGTCGGGCCCCAGGTCGCAGCCGTACATCCTC
TGGAAGGTATGAGACCCGG
CCTCGCTCTGGTTGTAGTAGCCGCGAAGGTTC
CGCAGGCTCTCTCGGTAGGTCTGTGTGTTGGCCTTGGAGATCCGTGTCTCCTCTTCC
CAATACTCCGGCCCCTCCTGCTCCACCCACGGCGCCCGCGGCTCCTCTCTCGGACTC
TCGGCGTCGCTGTCGAACCGCACGAACTGCGTGTCGTCCACGTAGCCCACGGA
GATGAAGCGGGGCTGCCCGCGGCCGGGCCGGGACACGGC
GGTGTAGAAATACCTCATGGAGTGCGAG
CCCGCCCGGGTCTGGGTCAGAGCCAGGGCC
CCTG
>'CA24-9.ab1'
GCCTGGTCTCCACGAGCTCCGTGTCCTGAGTCTGGTCCTCCCCATCCCGC
CGCCAGGTCAGTGTGATCTCCGCAGGGTAGAAGCCACAGGGCCCAGCACCTCAG
GGTGGCCTCATGGTCAGAGACGGGGTGGTGGGTCACATGTGTCTTGGGGGGGTCCGCG
CGCTGCAGCGTCTCCTTCCCGTTCTCCAGGTATCTGCGGAGCCACTCCAGGCACTCGCC
CTCCAGGTAGGTTCTGTCCTGCTCCGCCCAACCTTCCGCCTCCCACTTCCGCTGG
GTGTTCTGAGCCGCCGTGTCCGCTGCGGTCCAGGAGCGCAGGT
CCTCGTTCAGGGCGATGTAATCCTTGCCGTCGTAGGCGAACTGTTCATACCCGCGGAGGA
GGCGCCCGTCGGGCCCCAGGTCGCAGCCGTACATCATC
TGGTAGGTGTGAGACCCGG
CCTCGCTCTGGTGGTAGTAGCCGCGTAGGTTC
CGCAGGGCCACTGGGGCATTCTGTGTCTCGGCCTTCATGATCCGTGTGTTCCGGTCC
CAATACTCTGGACCCTCCTGCTCCACCCACGGCGCCCGCGGCTCCTCTCTCGGACTC
TCGGCGTCGCTGTCGAACCGCACGAACTGCGTGTCGTCCACGTAGCCCACGGA
GATGAAGCGGGGCTGCCCGCGGCCGGGCCGGGACATGGA
GGTGTAGAAATACCTCATGGAGTGCGAG
CCGGCCCAGGTCTGGGTCAGGGCCAGGGCC
CCCG
>'CA25-1.ab1'
GCCTGGTCTCCACGAGCTCCGTGTCCTGAGTTTGGTCCTCCCCATCCCGC
TGCCAGGTCAGTGTGATCTCCGCAGGGTAGAAGCCCAGGGCCCAGCACCTCAG
GGTGGCCTCGTAGTCAGAGACGGGATGGTGGGTCACATGTGTCTTGGGGGGGTCCGCG
CGCTGCAGCGTCTCCTTCCCATTCTCCAGGTATCTGCGGAGCCACTCCACGCACTCGCC
CTCCAGGTAGGCTCTGATCTGCTCCGCCCAACCGGCCGCCTCCCACTTCCGCTGG
GTGTTCTGAGCCGCCGTGTCCGCGGCCGTCCAGGAGCGCAGGT
CCCCGTTCAGGGCGATGTAATCCCTGCCGTCGTAGGCGGACTGGTCATACCCGCGGAGGA
GGCGCCCGTCCGGTCCCAGGTCGCAGCCGTACATCCAC
TGGATGGTGTGAGACCCGC
CCTGGCTCTGGTTGTAGTAGCGGAGCAGGGTC
CGCAGGTTCTCTCGGTAGGTCAGTGTCGCGGTCTTCATGTTCTGTGTCTCCCGGTCC
CAATACTCCGGCCCCTCCTGCTCCACCCACGGCGCCCGCGGCTCCATCCTCGGACTC
TCGGCGTCGCTGTCGAACCGCACGAACTGCGTGTCGTCCACGTAGCCCACGGC
GATGAAGCGGGGCTCCCAGCGGCCGGGCCGGGACACGGC
GGTGTAGAAGTACCTCATGGAGTGCGAG
CCCGCCCGGGTCTGGGTCAGGGCCAGGACC
CCTG
>'CA25-10.ab1'
GCCTGGTCTCCACGAGCTCCGTGTCCTGAGTTTGGTCCTCCCCATCCCGC
TGCCAGGTCAGTGTGATCTCCGCAGGGTAGAAGCCCAGGGCCCAGCACCTCAG
GGTGGCCTCATGGTCAGAGACGGGGTGGTGGGTCACATGTGTCTTGGGGGGGTCCGCG
CGCTGCAGCGTCTCCTTCCCGTTCTCCAGGTATCTGCGGAGCCACTCCAGGCACTCGGC
CTCCAGGTAGGCTCTGATCTGCTCCGCCCAACCGGCCGCCTCCCACTTCCGCTGG
GTGTTCTGAGCCGCCATGTCCGCGGCCGTCCAGGAGCGCAGGT
CCTCGTTCAGGGCGATGTAATCCCTGCCGTCGTAGGCGGACTGGTAATACCCGCGGAGGA
GGCGCCCGTCGGGCCCCAGGTCGCAGCCGTACATCCTC
TGGTAGGTGTGAGACCCGG
CCTCGCTCTGGTTGTAGTAGCCGCGCAGGTTC
CGCAGGGCCACTGGGGCATTCTGTGTCTCGGCCTTGTAGATCCGTGTGTTCCGGTCC
CAATACTCCGGCCCCTCCTGCTCCACCCACGGCGCCCGCGGCTCCTCTCTCGGACTC
TCGGCGTCGCTGTCGAATCGCACGAACTGCGTGTCGTCCACGTAGCCCACGGA
CATGAAGCGGGGCTCCCCGCGGCCGGGCCGGGACATGGA
GGTGTAGAAATACCTCATGGAGTGCGAC
CCGGCCCAGGTCTGGGTCAGGGCCAGCGCC
CCGG
>'CA25-11.ab1'
GCCTGGTCTCCACGAGCTCCGTGTCCTGAGTTTGGTCCTCCCCATCCCGC
TGCCAGGTCAGTGTGATCTCCGCAGGGTAGAAGCCCAGGGCCCAGCACCTCAG
GGTGGCCTCATGGTCAGAGACGGGGTGGTGGGTCACATGTGTCTTGGGGGGGTCCGCG
CGCTGCAGCGTCTCCTTCCCGTTCTCCAGGTATCTGCGGAGCCACTCCAGGCACTCGGC
CTCCAGGTAGGCTCTGATCTGCTCCGCCCAACCGGCCGCCTCCCACTTCCGCTGG
GTGTTCTGAGCCGCCATGTCCGCGGCCGTCCAGGAGCGCAGGT
CCTCGTTCAGGGCGATGTAATCCCTGCCGTCGTAGGCGGACTGGTAATACCCGCGGAGGA
GGCGCCCGTCGGGCCCCAGGTCGCAGCCGTACATCCTC
TGGTAGGTGTGAGACCCGG
CCTCGCTCTGGTTGTAGTAGCCGCGCAGGTTC
CGCAGGGCCACTGGGGCATTCTGTGTCTCGGCCTTGTAGATCCGTGTGTTCCGGTCC
CAATACTCCGGCCCCTCCTGCTCCACCCACGGCGCCCGCGGCTCCTCTCTCGGACTC
TCGGCGTCGCTGTCGAATCGCACGAACTGCGTGTCGTCCACGTAGCCCACGGA
CATGAAGCGGGGCTCCCCGCGGCCGGGCCGGGACATGGA
GGTGTAGAAATACCTCATGGAGTGCGAC
CCGGCCCAGGTCTGGGTCAGGGCCAGCGCC
CCGG
>'CA25-12.ab1'
GCCTGGTCTCCACGAGCTCCGTGTCCTGAGTTTGGTCCTCCCCATCCCGC
CGCCAGGTCAGTGTGATCTCCGCAGGGTAGAAGCCCAGGGCCCAGCACCTCAG
GGTGGCCTCATGGTCAGAGATGGGATGGTGGGTCACATGTGTCTTGGGGGGGTCCGCG
CGCTGCAGCGTCTCCTTCCCGTTCTCCAGGTATCTGCGGAGCCACTCCACGCACTCGCC
CTCCAGGTAGGCTCTGATCTGCTCCGCCCAACCGGCCGCCTCCCACTTCCGCTGG
GTGTTCTGAGCCGCCGTGTCCGCGGCCGTCCAGGAGCGCAGGT
CCTCGTTCAGGGCGATGTAATCCCTGCCGTCGTAGGCGTGCTGGCTATATCCGCGGACTA
GGCGCCCGTCGGGTCCCAGGTCGCAGCCGTACATCCTC
TGGAAGGTGTGAGACCCGG
CCTCGCTCTGGTTGTAGTAGCCGCGAAGGTTC
CGCAGGCTCTCTCGGTAGGTCTGTGTGTTGGCCTTTGAGATCCGTGTCTCCTCTTCC
CAATACTCCGGACCCTCCTGCTCCACCCACGGCGCCCGCGGCTCCATCCTCTGGCTC
GCGGCGTCGCTGTCGAACCGCACGAACTGCGTGTCGTCCACGTAGCCCACGGA
GATGAAGCGGGGCTGCCCGCGGCCGGGCCGGGACACGGA
GGTGTAGAAATACCTCATGGAGTGCGAG
CCGGCCCAGGTCTGGGTCAGAGCCAGGGCC
CCTG
>'CA25-13.ab1'
GCCTGGTCTCCACGAGCTCCGTGTCCTGAGTTTGGTCCTCCCCATCCCGC
TGCCAGGTCAGTGTGATCTCCGCAGGGTAGAAGCCCAGGGCCCAGCACCTCAG
GGTGGCCTCATGGTCAGAGACGGGGTGGTGGGTCACATGTGTCTTGGGGGGGTCCGCG
CGCTGCAGCGTCTCCTTCCCGTTCTCCAGGTATCTGCGGAGCCACTCCAGGCACTCGGC
CTCCAGGTAGGCTCTGATCTGCTCCGCCCAACCGGCCGCCTCCCACTTCCGCTGG
GTGTTCTGAGCCGCCATGTCCGCGGCCGTCCAGGAGCGCAGGT
CCTCGTTCAGGGCGATGTAATCCCTGCCGTCGTAGGCGGACTGGTAATACCCGCGGAGGA
GGCGCCCGTCGGGCCCCAGGTCGCAGCCGTACATCCTC
TGGTAGGTGTGAGACCCGG
CCTCGCTCTGGTTGTAGTAGCCGCGCAGGTTC
CGCAGGGCCACTGGGGCATTCTGTGTCTCGGCCTTGTAGATCCGTGTGTTCCGGTCC
CAATACTCCGGCCCCTCCTGCTCCACCCACGGCGCCCGCGGCTCCTCTCTCGGACTC
TCGGCGTCGCTGTCGAATCGCACGAACTGCGTGTCGTCCACGTAGCCCACGGA
CATGAAGCGGGGCTCCCCGCGGCCGGGCCGGGACATGGA
GGTGTAGAAATACCTCATGGAGTGCGAC
CCGGCCCAGGTCTGGGTCAGGGCCAGCGCC
CCGG
>'CA25-14.ab1'
GCCTGGTCTCCCCGAGCTCCATGTCCTGGGTCTGGTCCTCCCCATCCCAC
TGCCAGGTCAGTGTGATCTCCGCAGGGTAGAAGCCCAGGGCCCAGCACCTCAG
GGTGGCCTCATGGTCAGAGATGGGATGGTGGGTCACATGTGTCTTGGGGGGGTCCGCG
CGCTGCAGCGTCTCCTTCCCGTTCTCCAGGTATCTGCGGAGCCACTCCACGCACTCGCC
CTCCAGGTAGGCTCTGATCTGCTCCGCCCAACCGGCCGCCTCCCACTTCCGCTGG
GTGTTCTGAGCCGCCGTGTCCGCGGCCGTCCAGGAGCGCAGGT
CCTCGTTCAGGGCGATGTAATCCCTGCCGTCGTAGGCGTGCTGGCTATATCCGCGGACTA
GGCGCCCGTCGGGTCCCAGGTCGCAGCCGTACATCCTC
TGGAAGGTGTGAGACCCGG
CCTCGCTCTGGTTGTAGTAGCCGCGAAGGTTC
CGCAGGCTCTCTCGGTAGGTCTGTGTGTTGGCCTTTGAGATCCGTGTCTCCTCTTCC
CAATACTCCGGACCCTCCTGCTCCACCCACGGCGCCCGCGGCTCCATCCTCTGGCTC
GCGGCGTCGCTGTCGAACCGCACGAACTGCGTGTCGTCCACGTAGCCCACGGA
GATGAAGCGGGGCTGCCCGCGGCCGGGCCGGGACACGGA
GGTGTAGAAATACCTCATGGAGTGCGAG
CCGGCCCAGGTCTGGGTCAGAGCCAGGGCC
CCTG
>'CA25-16.ab1'
GCCTGGTCTCCACGAGCTCCGTGTCCTGAGTTTGGTCCTCCCCATCCCGC
TGCCAGGTCAGTGTGATCTCCGCAGGGTAGAAGCCCAGGGCCCAGCACCTCAG
GGTGGCCTCATGGTCAGAGACGGGGTGGTGGGTCACATGTGTCTTGGGGGGGTCCGCG
CGCTGCAGCGTCTCCTTCCCGTTCTCCAGGTATCTGCGGAGCCACTCCAGGCACTCGGC
CTCCAGGTAGGCTCTGATCTGCTCCGCCCAACCGGCCGCCTCCCACTTCCGCTGG
GTGTTCTGAGCCGCCATGTCCGCGGCCGTCCAGGAGCGCAGGT
CCTCGTTCAGGGCGATGTAATCCCTGCCGTCGTAGGCGGACTGGTAATACCCGCGGAGGA
GGCGCCCGTCGGGCCCCAGGTCGCAGCCGTACATCCTC
TGGTAGGTGTGAGACCCGG
CCTCGCTCTGGTTGTAGTAGCCGCGCAGGTTC
CGCAGGGCCACTGGGGCATTCTGTGTCTCGGCCTTGTAGATCCGTGTGTTCCGGTCC
CAATACTCCGGCCCCTCCTGCTCCACCCACGGCGCCCGCGGCTCCTCTCTCGGACTC
TCGGCGTCGCTGTCGAATCGCACGAACTGCGTGTCGTCCACGTAGCCCACGGA
CATGAAGCGGGGCTCCCCGCGGCCGGGCCGGGACATGGA
GGTGTAGAAATACCTCATGGAGTGCGAC
CCGGCCCAGGTCTGGGTCAGGGCCAGCGCC
CCGG
>'CA25-17.ab1'
GCCTGGTCTCCACGAGCTCCGTGTCCTGAGTTTGGTCCTCCCCATCCCGC
CGCCAGGTCAGTGTGATCTCCGCAGGGTAGAAGCCCAGGGCCCAGCACCTCAG
GGTGGCCTCATGGTCAGAGATGGGATGGTGGGTCACATGTGTCTTGGGGGGGTCCGCG
CGCTGCAGCGTCTCCTTCCCGTTCTCCAGGTATCTGCGGAGCCACTCCACGCACTCGCC
CTCCAGGTAGGCTCTGATCTGCTCCGCCCAACCGGCCGCCTCCCACTTCCGCTGG
GTGTTCTGAGCCGCCGTGTCCGCGGCCGTCCAGGAGCGCAGGT
CCTCGTTCAGGGCGATGTAATCCCTGCCGTCGTAGGCGTGCTGGCTATATCCGCGGACTA
GGCGCCCGTCGGGTCCCAGGTCGCAGCCGTACATCCTC
TGGAAGGTGTGAGACCCGG
CCTCGCTCTGGTTGTAGTAGCCGCGAAGGTTC
CGCAGGCTCTCTCGGTAGGTCTGTGTGTTGGCCTTTGAGATCCGTGTCTCCTCTTCC
CAATACTCCGGACCCTCCTGCTCCACCCACGGCGCCCGCGGCTCCATCCTCTGGCTC
GCGGCGTCGCTGTCGAACCGCACGAACTGCGTGTCGTCCACGTAGCCCACGGA
GATGAAGCGGGGCTGCCCGCGGCCGGGCCGGGACACGGA
GGTGTAGAAATACCTCATGGAGTGCGAG
CCGGCCCAGGTCTGGGTCAGAGCCAGGGCC
CCTG
>'CA25-18.ab1'
GCCTGGTCTCCACGAGCTCCGTGTCCTGAGTTTGGTCCTCCCCATCCCGC
CGCCAGGTCAGTGTGATCTCCGCAGGGTAGAAGCCCAGGGCCCAGCACCTCAG
GGTGGCCTCATGGTCAGAGATGGGATGGTGGGTCACATGTGTCTTGGGGGGGTCCGCG
CGCTGCAGCGTCTCCTTCCCGTTCTCCAGGTATCTGCGGAGCCACTCCACGCACTCGCC
CTCCAGGTAGGCTCTGATCTGCTCCGCCCAACCGGCCGCCTCCCACTTCCGCTGG
GTGTTCTGAGCCGCCGTGTCCGCGGCCGTCCAGGAGCGCAGGT
CCTCGTTCAGGGCGATGTAATCCCTGCCGTCGTAGGCGTGCTGGCTATATCCGCGGACTA
GGCGCCCGTCGGGTCCCAGGTCGCAGCCGTACATCCTC
TGGAAGGTGTGAGACCCGG
CCTCGCTCTGGTTGTAGTAGCCGCGAAGGTTC
CGCAGGCTCTCTCGGTAGGTCTGTGTGTTGGCCTTTGAGATCCGTGTCTCCTCTTCC
CAATACTCCGGACCCTCCTGCTCCACCCACGGCGCCCGCGGCTCCATCCTCTGGCTC
GCGGCGTCGCTGTCGAACCGCACGAACTGCGTGTCGTCCACGTAGCCCACGGA
GATGAAGCGGGGCTGCCCGCGGCCGGGCCGGGACACGGA
GGTGTAGAAATACCTCATGGAGTGCGAG
CCGGCCCAGGTCTGGGTCAGAGCCAGGGCC
CCTG
>'CA25-19.ab1'
GCCTGGTCTCCACGAGCTCCGTGTCCTGAGTTTGTTCCTCCCCATCCCGC
TGCCAGGTCAGTGTGATCTCCGCAGGGTAGAAGCCCAGGGCCCAGCACCTCAG
GGTGGCCTCATGGTCAGAGACGGGGTGGTGGGTCACATGTGTCTTGGGGGGGTCCGCG
CGCTGCAGCGTCTCCTTCCCGTTCTCCAGGTATCTAGGGAGCCACTCCACGCACTCGCC
CTCCAGGTAGGCTCTCATCCTCTCCGCCACATCCGCCGCCTCCCACTTCCGCTGG
GTGTTCTGAGCCGCCATGTCCGCCGCGGTCCAGGAGCGCAGGT
CCTCGTTCAGGGCGATGTAATCCCTGCCGTCGTAGGCGTACTGTTCATACCCGCGGAGGA
GGCGCCCGTCGGGTCCCAGGTCGCAGCCAACCATCCTC
TGGAAGGTGTGAGACCCGA
CCTCGCTCTGGCTGTAGTAGCCGCGCAGGTTC
CGCAGGGCCACTGGGGCATTCTGTGTCTCGGTCTTCATGTTCTGTGTCTCCCGGTCC
CAATACTCCGGACCCTCCTGCTCCACCCACGGCGCCCGCGGCTCCATCCTCTGGCTC
GCGGCGTCGCTGTCGAACCGCACGAACTGCGTGTCGTCCACGTAGCCCACGGC
GATGAAGCGGGGCTCCCCGCGGCCGGGCCGGGACATGGA
GGTGTAGAAATACCTCATGGAGTGCGAG
CCCGCCCGGGTCTGGGTCAGAGCCAGGGCC
CCTG
>'CA25-2.ab1'
GCCTGGTCTCCACGAGCTCCGTGTCCTGAGTTTGGTCCTCCCCATCCCGC
TGCCAGGTCAGTGTGATCTCCGCAGGGTAGAAGCCCAGGGCCCAGCACCTCAG
GGTGGCCTCATGGTCAGAGACGGGGTGGTGGGTCACATGTGTCTTGGGGGGGTCCGCG
CGCTGCAGCGTCTCCTTCCCGTTCTCCAGGTATCTGCGGAGCCACTCCAGGCACTCGGC
CTCCAGGTAGGCTCTGATCTGCTCCGCCCAACCGGCCGCCTCCCACTTCCGCTGG
GTGTTCTGAGCCGCCATGTCCGCGGCCGTCCAGGAGCGCAGGT
CCTCGTTCAGGGCGATGTAATCCCTGCCGTCGTAGGCGGACTGGTAATACCCGCGGAGGA
GGCGCCCGTCGGGCCCCAGGTCGCAGCCGTACATCCTC
TGGTAGGTGTGAGACCCGG
CCTCGCTCTGGTTGTAGTAGCCGCGCAGGTTC
CGCAGGGCCACTGGGGCATTCTGTGTCTCGGCCTTGTAGATCCGTGTGTTCCGGTCC
CAATACTCCGGCCCCTCCTGCTCCACCCACGGCGCCCGCGGCTCCTCTCTCGGACTC
TCGGCGTCGCTGTCGAATCGCACGAACTGCGTGTCGTCCACGTAGCCCACGGA
CATGAAGCGGGGCTCCCCGCGGCCGGGCCGGGACATGGA
GGTGTAGAAATACCTCATGGAGTGCGAC
CCGGCCCAGGTCTGGGTCAGGGCCAGCGCC
CCGG
>'CA25-21.ab1'
GCCTGGTCTCCACGAGCTCCGTGTCCTGAGTTTGGTCCTCCCCATCCCGC
TGCCAGGTCAGTGTGATCTCCGCAGGGTAGAAGCCCAGGGCCCAGCACCTCAG
GGTGGCCTCATGGTCAGAGACGGGGTGGTGGGTCACATGTGTCTTGGGGGGGTCCGCG
CGCTGCAGCGTCTCCTTCCCGTTCTCCAGGTATCTAGGGAGCCACTCCACGCACTCGCC
CTCCAGGTAGGCTCTCATCCTCTCCGCCACATCCGCCGCCTCCCACTTCCGCTGG
GTGTTCTGAGCCGCCATGTCCGCGGCCGTCCAGGAGCGCAGGT
CCTCGTTCAGGGCGATGTAATCCCTGCCGTCGTAGGCGGACTGGTAATACCCGCGGAGGA
GGCGCCCGTCGGGCCCCAGGTCGCAGCCGTACATCCTC
TGGTAGGTGTGAGACCCGG
CCTCGCTCTGGTTGTAGTAGCCGCGCAGGTTC
CGCAGGGCCACTGGGGCATTCTGTGTCTCGGCCTTGTAGATCCGTGTGTTCCGGTCC
CAATACTCCGGCCCCTCCTGCTCCACCCACGGCGCCCGCGGCTCCTCTCTCGGACTC
TCGGCGTCGCTGTCGAATCGCACGAACTGCGTGTCGTCCACGTAGCCCACGGA
CATGAAGCGGGGCTCCCCGCGGCCGGGCCGGGACATGGA
GGTGTAGAAATACCTCATGGAGTGCGAC
CCGGCCCAGGTCTGGGTCAGGGCCAGCGCC
CCGG
>'CA25-22.ab1'
GCCTGGTCTCCACGAGCTCCGTGTCCTGAGTTTGGTCCTCCCCATCCCGC
CGCCAGGTCAGTGTGATTTCCGCAGGGTAGAAGCCCAGGGCCCAGCACCTCAG
GGTGGCCTCATGGTCAGAGATGGGATGGTGGGTCACATGTGTCTTGGGGGGGTCCGCG
CGCTGCAGCGTCTCCTTCCCGTTCTCCGGGTATCTAGGGAGCCACTCCACGCACTCGCC
CTCCAGGTAGGCTCTGATCTGCTCCGCCCAACCGGCCGCCTCCCACTTCCGCTGG
GTGTTCTGAGCCGCCGTGTCCGCGGCCGTCCAGGAGCGCAGGT
CCTCGTTCAGGGCGATGTAATCCCTGCCGTCGTAGGCGGACTGGTAATACCCGCGGAGGA
GGCGCCCGTCGGGCCCCAGGTCGCAGCCGTACATCCTC
TGGTAGGTGTGAGACCCGG
CCTCGCTCTGGTTGTAGTAGCCGCGCAGGTTC
CGCAGGGCCACTGGGGCATTCTGTGTCTCGGCCTTGTAGATCCGTGTGTTCCGGTCC
CAATACTCCGGCCCCTCCTGCTCCACCCACGGCGCCCGCGGCTCCTCTCTCGGACTC
TCGGCGTCGCTGTCGAATCGCACGAACTGCGTGTCGTCCACGTAGCCCACGGA
CATGAAGCGGGGCTCCCCGCGGCCGGGCCGGGACATGGA
GGTGTAGAAATACCTCATGGAGTGCGAC
CCGGCCCAGGTCTGGGTCAGGGCCAGCGCC
CCGG
>'CA25-25.ab1'
GCCTGGTCTCCACGAGCTCCGTGTCCTGAGTTTGGTCCTCCCCATCCCGC
TGCCAGGTCAGTGTGATCTCCGCAGGGTAGAAGCCCAGGGCCCAGCACCTCAG
GGTGGCCTCATGGTCAGAGACGGGGTGGTGGGTCACATGTGTCTTGGGGGGGTCCGCG
CGCTGCAGCGTCTCCTTCCCGTTCTCCAGGTATCTGCGGAGCCACTCCAGGCACTCGGC
CTCCAGGTAGGCTCTGATCTGCTCCGCCCAACCGGCCGCCTCCCACTTCCGCTGG
GTGTTCTGAGCCGCCATGTCCGCGGCCGTCCAGGAGCGCAGGT
CCTCGTTCAGGGCGATGTAATCCCTGCCGTCGTAGGCGGACTGGTAATACCCGCGGAGGA
GGCGCCCGTCGGGCCCCAGGTCGCAGCCGTACATCCTC
TGGTAGGTGTGAGACCCGG
CCTCGCTCTGGTTGTAGTAGCCGCGCAGGTTC
CGCAGGGCCACTGGGGCATTCTGTGTCTCGGCCTTGTAGATCCGTGTGTTCCGGTCC
CAATACTCCGGCCCCTCCTGCTCCACCCACGGCGCCCGCGGCTCCTCTCTCGGACTC
TCGGCGTCGCTGTCGAATCGCACGAACTGCGTGTCGTCCACGTAGCCCACGGA
CATGAAGCGGGGCTCCCCGCGGCCGGGCCGGGACATGGA
GGTGTAGAAATACCTCATGGAGTGCGAC
CCGGCCCAGGTCTGGGTCAGGGCCAGCGCC
CCGG
>'CA25-26.ab1'
GCCTGGTCTCCACGAGCTCCGTGTCCTGAGTTTGGTCCTCCCCATCCCGC
CGCCAGGTCAGTGTGATCTCCGCAGGGTAGAAGCCCAGGGCCCAGCACCTCAG
GGTGGCCTCATGGTCAGAGATGGGATGGTGGGTCACATGTGTCTTGGGGGGGTCCGCG
CGCTGCAGCGTCTCCTTCCCGTTCTCCAGGTATCTGCGGAGCCACTCCACGCACTCGCC
CTCCAGGTAGGCTCTGATCTGCTCCGCCCAACCGGCCGCCTCCCACTTCCGCTGG
GTGTTCTGAGCCGCCGTGTCCGCGGCCGTCCAGGAGCGCAGGT
CCTCGTTCAGGGCGATGTAATCCCTGCCGTCGTAGGCGTGCTGGCTATATCCGCGGACTA
GGCGCCCGTCGGGTCCCAGGTCGCAGCCGTACATCCTC
TGGAAGGTGTGAGACCCGG
CCTCGCTCTGGTTGTAGTAGCCGCGAAGGTTC
CGCAGGCTCTCTCGGTAGGTCTGTGTGTTGGCCTTTGAGATCCGTGTCTCCTCTTCC
CAATACTCCGGACCCTCCTGCTCCACCCACGGCGCCCGCGGCTCCATCCTCTGGCTC
GCGGCGTCGCTGTCGAACCGCACGAACTGCGTGTCGTCCACGTAGCCCACGGA
GATGAAGCGGGGCTGCCCGCGGCCGGGCCGGGACACGGA
GGTGTAGAAATACCTCATGGAGTGCGAG
CCGGCCCAGGTCTGGGTCAGAGCCAGGGCC
CCTG
>'CA25-28.ab1'
GCCTGGTCTCCACGAGCTCCGTGTCCTGAGTTTGGTCCTCCCCATCCCGC
CGCCAGGTCAGTGTGATCTCCGCAGGGTAGAAGCCCAGGGCCCAGCACCTCAG
GGTGGCCTCATGGTCAGAGATGGGATGGTGGGTCACATGTGTCTTGGGGGGGTCCGCG
CGCTGCAGCGTCTCCTTCCCGTTCTCCAGGTATCTGCGGAGCCACTCCACGCACTCGCC
CTCCAGGTAGGCTCTGATCTGCTCCGCCCAACCGGCCGCCTCCCACTTCCGCTGG
GTGTTCTGAGCCGCCGTGTCCGCGGCCGTCCAGGAGCGCAGGT
CCTCGTTCAGGGCGATGTAATCCCTGCCGTCGTAGGCGTGCTGGCTATATCCGCGGACTA
GGCGCCCGTCGGGTCCCAGGTCGCAGCCGTACATCCTC
TGGAAGGTGTGAGACCCGG
CCTCGCTCTGGTTGTAGTAGCCGCGAAGGTTC
CGCAGGCTCTCTCGGTAGGTCTGTGTGTTGGCCTTTGAGATCCGTGTCTCCTCTTCC
CAATACTCCGGACCCTCCTGCTCCACCCACGGCGCCCGCGGCTCCATCCTCTGGCTC
GCGGCGTCGCTGTCGAACCGCACGAACTGCGTGTCGTCCACGTAGCCCACGGA
GATGAAGCGGGGCTGCCCGCGGCCGGGCCGGGACACGGA
GGTGTAGAAATACCTCATGGAGTGCGAG
CCGGCCCAGGTCTGGGTCAGAGCCAGGGCC
CCTG
>'CA25-31.ab1'
GCCTGGTCTCCACGAGCTCCGTGTCCTGAGTTTGGTCCTCCCCATCCCGC
TGCCAGGTCAGTGTGATCTCCGCAGGGTAGAAGCCCAGGGCCCAGCACCTCAG
GGTGGCCTCATGGTCAGAGACGGGGTGGTGGGTCACATGTGTCTTGGGGGGGTCCGCG
CGCTGCAGCGTCTCCTTCCCGTTCTCCAGGTATCTGCGGAGCCACTCCAGGCACTCGGC
CTCCAGGTAGGCTCTGATCTGCTCCGCCCAACCGGCCGCCTCCCACTTCCGCTGG
GTGTTCTGAGCCGCCATGTCCGCGGCCGTCCAGGAGCGCAGGT
CCTCGTTCAGGGCGATGTAATCCCTGCCGTCGTAGGCGGACTGGTAATACCCGCGGAGGA
GGCGCCCGTCGGGCCCCAGGTCGCAGCCGTACATCCTC
TGGTAGGTGTGAGACCCGG
CCTCGCTCTGGTTGTAGTAGCCGCGCAGGTTC
CGCAGGGCCACTGGGGCATTCTGTGTCTCGGCCTTGTAGATCCGTGTGTTCCGGTCC
CAATACTCCGGCCCCTCCTGCTCCACCCACGGCGCCCGCGGCTCCTCTCTCGGACTC
TCGGCGTCGCTGTCGAATCGCACGAACTGCGTGTCGTCCACGTAGCCCACGGA
CATGAAGCGGGGCTCCCCGCGGCCGGGCCGGGACATGGA
GGTGTAGAAATACCTCATGGAGTGCGAC
CCGGCCCAGGTCTGGGTCAGGGCCAGCGCC
CCGG
>'CA25-32.ab1'
ACCTGGTCTCCACGAGCTCCGTGTCCTGAGTTTGTTCCTCCCCATCTCGC
TGACAGGTCAGTGTGATATCCGCAGGGTAGAAGAGCAGGACCCAGCCCGTCAG
GGAGGCCTCATGGTCAGAGACGGGGTGGTGGGTCTCATGAGTGTCGGGGGGGTCCGCG
CGATGCATCGTCTCGTTGCCGTTCTCCAGGTATCTAGGGAGCCACTCCACGCACTCGCC
CTCCAGGTAGGCTCTCATCCTCTCCGCCCCATCCGCCGCCTCCCACTTCCGCTGG
GTGTTCTGAGCCGCCATGTCCGCCGCGGTCCAGGAGCGCAGGT
CCTCGTTCAGGGCGATGTAATCCCTGCCGTCGTAGGCGTACTGTTCATACCCGCGGAGGA
GGCGCCCGTCGGGTCCCAGGTCGCAGCCAACCATCCTC
TGGAAGGTGTGAGACCCGC
CCTCGCTCTGGTTGTAGTAGCCGAGCAGGTTC
CGCAGGGCCTCTGGGGCATTCAGTGTCTCGGTCTTCATGTTCTGTGTCTCCCGGTCC
CAATACTCCGGACCCTCCTGCTCCACCCACGGCGCCCGCGGCTCCATCCTCGGGCTC
TCGGCGTCGCTGTCGAACCGCACGAACTGCGTGTCGTCCACGTAGCCCACGGC
GATGAAGCGGGGCTCCCCGCGGCCGGGCCGGGACACGGC
GGTGTAGAAATACCTCATGGAGTGCGAG
CCCGCCCGGGTCTGGGTCAGAGCCAGGGCC
CCTG
>'CA25-33.ab1'
GCCTGGTCTCCACGAGCTCCGTGTCCTGAGTTTGGTCCTCCCCATCCCGC
CGCCAGGTCAGTGTGATCTCCGCAGGGTAGAAGCCCAGGGCCCAGCACCTCAG
GGTGGCCTCATGGTCAGAGATGGGATGGTGGGTCACATGTGTCTTGGGGGGGTCCGCG
CGCTGCAGCGTCTCCTTCCCGTTCTCCAGGTATCTGCGGAGCCACTCCACGCACTCGCC
CTCCAGGTAGGCTCTGATCTGCTCCGCCCAACCGGCCGCCTCCCACTTCCGCTGG
GTGTTCTGAGCCGCCGTGTCCGCGGCCGTCCAGGAGCGCAGGT
CCTCGTTCAGGGCGATGTAATCCCTGCCGTCGTAGGCGTGCTGGCTATATCCGCGGACTA
GGCGCCCGTCGGGTCCCAGGTCGCAGCCGTACATCCTC
TGGAAGGTGTGAGACCCGG
CCTCGCTCTGGTTGTAGTAGCCGCGAAGGTTC
CGCAGGCTCTCTCGGTAGGTCTGTGTGTTGGCCTTTGAGATCCGTGTCTCCTCTTCC
CAATACTCCGGACCCTCCTGCTCCACCCACGGCGCCCGCGGCTCCATCCTCTGGCTC
GCGGCGTCGCTGTCGAACCGCACGAACTGCGTGTCGTCCACGTAGCCCACGGA
GATGAAGCGGGGCTGCCCGCGGCCGGGCCGGGACACGGA
GGTGTAGAAATACCTCATGGAGTGCGAG
CCGGCCCAGGTCTGGGTCAGAGCCAGGGCC
CCTG
>'CA25-34.ab1'
GCCTGGTCTCCACGAGCTCCGTGTCCTGAGTTTGGTCCTCCCCATCCCGC
CGCCAGGTCAGTGTGATCTCCGCAGGGTAGAAGCCCAGGGCCCAGCACCTCAG
GGTGGCCTCATGGTCAGAGATGGGATGGTGGGTCACATGTGTCTTGGGGGGGTCCGCG
CGCTGCAGCGTCTCCTTCCCGTTCTCCAGGTATCTGCGGAGCCACTCCACGCACTCGCC
CTCCAGGTAGGCTCTGATCTGCTCCGCCCAACCGGCCGCCTCCCACTTCCGCTGG
GTGTTCTGAGCCGCCGTGTCCGCGGCCGTCCAGGAGCGCAGGT
CCTCGTTCAGGGCGATGTAATCCCTGCCGTCGTAGGCGTGCTGGCTATATCCGCGGACTA
GGCGCCCGTCGGGTCCCAGGTCGCAGCCGTACATCCTC
TGGAAGGTGTGAGACCCGG
CCTCGCTCTGGTTGTAGTAGCCGCGAAGGTTC
CGCAGGCTCTCTCGGTAGGTCTGTGTGTTGGCCTTTGAGATCCGTGTCTCCTCTTCC
CAATACTCCGGACCCTCCTGCTCCACCCACGGCGCCCGCGGCTCCATCCTCTGGCTC
GCGGCGTCGCTGTCGAACCGCACGAACTGCGTGTCGTCCACGTAGCCCACGGA
GATGAAGCGGGGCTGCCCGCGGCCGGGCCGGGACACGGA
GGTGTAGAAATACCTCATGGAGTGCGAG
CCGGCCCAGGTCTGGGTCAGAGCCAGGGCC
CCTG
>'CA25-35.ab1'
GCCTGGTCTCCACGAGCTCCGTGTCCTGAGTTTGGTCCTCCCCATCCCGC
CGCCAGGTCAGTGTGATCTCCGCAGGGTAGAAGCCCAGGGCCCAGCACCTCAG
GGTGGCCTCATGGTCAGAGATGGGATGGTGGGTCACATGTGTCTTGGGGGGGTCCGCG
CGCTGCAGCGTCTCCTTCCCGTTCTCCAGGTATCTGCGGAGCCACTCCACGCACTCGCC
CTCCAGGTAGGCTCTGATCTGCTCCGCCCAACCGGCCGCCTCCCACTTCCGCTGG
GTGTTCTGAGCCGCCGTGTCCGCGGCCGTCCAGGAGCGCAGGT
CCTCGTTCAGGGCGATGTAATCCCTGCCGTCGTAGGCGTGCTGGCTATATCCGCGGACTA
GGCGCCCGTCGGGTCCCAGGTCGCAGCCGTACATCCTC
TGGAAGGTGTGAGACCCGG
CCTCGCTCTGGTTGTAGTAGCCGCGAAGGTTC
CGCAGGCTCTCTCGGTAGGTCTGTGTGTTGGCCTTTGAGATCCGTGTCTCCTCTTCC
CAATACTCCGGACCCTCCTGCTCCACCCACGGCGCCCGCGGCTCCATCCTCTGGCTC
GCGGCGTCGCTGTCGAACCGCACGAACTGCGTGTCGTCCACGTAGCCCACGGA
GATGAAGCGGGGCTGCCCGCGGCCGGGCCGGGACACGGA
GGTGTAGAAATACCTCATGGAGTGCGAG
CCGGCCCAGGTCTGGGTCAGAGCCAGGGCC
CCTG
>'CA25-38.ab1'
GCCTGGTCTCCACGAGCTCCGTGTCCTGAGTTTGGTCCTCCCCATCCCGC
CGCCAGGTCAGTGTGATCTCCGCAGGGTAGAAGCCCAGGGCCCAGCACCTCAG
GGTGGCCTCATGGTCAGAGATGGGATGGTGGGTCACATGTGTCTTGGGGGGGTCCGCG
CGCTGCAGCGTCTCCTTCCCGTTCTCCAGGTATCTGCGGAGCCACTCCACGCACTCGCC
CTCCAGGTAGGCTCTGATCTGCTCCGCCCAACCGGCCGCCTCCCACTTCCGCTGG
GTGTTCTGAGCCGCCGTGTCCGCGGCCGTCCAGGAGCGCAGGT
CCTCGTTCAGGGCGATGTAATCCCTGCCGTCGTAGGCGTGCTGGTTATATCCGCGGAGTA
GGCGCCCGTCGGGTCCCAGGTCGCAGCCGTACATCCTC
TGGAAGGTGTGAGACCCGC
CCTCGCTCTGGTTGTAGTAGCCGAGAAGGTTC
CGCAGGCTCTCTCGGTAGGTCAGTGTGTCGGCCTTCGAGATCCGTGTCTCCTGTTCC
CAATACTCCGGCCCCTCCTGCTCCACCCACGGCGCCCGCGGCTCCATCCTCGGGCTC
TCGGCGTCGCTGTCGAACCGCACGAACTGCGTGTCGTCCACGTAGCCCACGGA
GATGAAGCGGGGCTGCCAGCGGCCGGGCCGGGACACGGA
GGTGTAGAAATACCTCATGGAGTGCGAG
CCGGCCCAGGTCTGGGTCAGGGCCAGGACC
CCTG
>'CA25-39.ab1'
GCCTGGTCTCCACGAGCTCCGTGTCCTGAGTTTGGTCCTCCCCATCCCGC
CGCCAGGTCAGTGTGATCTCCGCAGGGTAGAAGCCCAGGGCCCAGCACCTCAG
GGTGGCCTCATGGTCAGAGATGGGATGGTGGGTCACATGTGTCTTGGGGGGGTCCGCG
CGCTGCAGCGTCTCCTTCCCGTTCTCCAGGTATCTGCGGAGCCACTCCACGCACTCGCC
CTCCAGGTAGGCTCTGATCTGCTCCGCCCAACCGGCCGCCTCCCACTTCCGCTGG
GTGTTCTGAGCCGCCGTGTCCGCGGCCGTCCAGGAGCGCAGGT
CCTCGTTCAGGGCGATGTAATCCCTGCCGTCGTAGGCGTGCTGGCTATATCCGCGGACTA
GGCGCCCGTCGGGTCCCAGGTCGCAGCCGTACATCCTC
TGGAAGGTGTGAGACCCGG
CCTCGCTCTGGTTGTAGTAGCCGCGAAGGTTC
CGCAGGCTCTCTCGGTAGGTCTGTGTGTTGGCCTTTGAGATCCGTGTCTCCTCTTCC
CAATACTCCGGACCCTCCTGCTCCACCCACGGCGCCCGCGGCTCCATCCTCTGGCTC
GCGGCGTCGCTGTCGAACCGCACGAACTGCGTGTCGTCCACGTAGCCCACGGA
GATGAAGCGGGGCTGCCCGCGGCCGGGCCGGGACACGGA
GGTGTAGAAATACCTCATGGAGTGCGAG
CCGGCCCAGGTCTGGGTCAGAGCCAGGGCC
CCTG
>'CA25-40.ab1'
GCCTGGTCTCCACGAGCTCCGTGTCCTGAGTTTGGTCCTCCCCATCCCGC
CGCCAGGTCAGTGTGATCTCCGCAGGGTAGAAGCCCAGGGCCCAGCACCTCAG
GGTGGCCTCATGGTCAGAGATGGGATGGTGGGTCACATGTGTCTTGGGGGGGTCCGCG
CGCTGCAGCGTCTCCTTCCCGTTCTCCAGGTATCTGCGGAGCCACTCCACGCACTCGCC
CTCCAGGTAGGCTCTGATCTGCTCCGCCCAACCGGCCGCCTCCCACTTCCGCTGG
GTGTTCTGAGCCGCCGTGTCCGCGGCCGTCCAGGAGCGCAGGT
CCTCGTTCAGGGCGATGTAATCCCTGCCGTCGTAGGCGTGCTGGCTATATCCGCGGACTA
GGCGCCCGTCGGGTCCCAGGTCGCAGCCGTACATCCTC
TGGAAGGTGTGAGACCCGG
CCTCGCTCTGGTTGTAGTAGCCGCGAAGGTTC
CGCAGGCTCTCTCGGTAGGTCTGTGTGTTGGCCTTTGAGATCCGTGTCTCCTCTTCC
CAATACTCCGGACCCTCCTGCTCCACCCACGGCGCCCGCGGCTCCATCCTCTGGCTC
GCGGCGTCGCTGTCGAACCGCACGAACTGCGTGTCGTCCACGTAGCCCACGGA
CATGAAGCGGGGCTCCCCGCGGCCGGGCCGGGACATGGA
GGTGTAGAAATACCTCATGGAGTGCGAC
CCGGCCCAGGTCTGGGTCAGGGCCAGCGCC
CCGG
>'CA25-41.ab1'
GCCTGGTCTCCACGAGCTCCGTGTCCTGAGTTTGGTCCTCCCCATCCCGC
TGCCAGGTCAGTGTGATCTCCGCAGGGTAGAAGCCCAGGGCCCAGCACCTCAG
GGTGGCCTCGTAGTCAGAGACGGGATGGTGGGTCACATGTGTCTTGGGGGGGTCCGCG
CGCTGCAGCGTCTCCTTCCCATTCTCCAGGTATCTGCGGAGCCACTCCACGCACTCGCC
CTCCAGGTAGGCTCTGATCTGCTCCGCCCAACCGGCCGCCTCCCACTTCCGCTGG
GTGTTCTGAGCCGCCGTGTCCGCGGCCGTCCAGGAGCGCAGGT
CCCCGTTCAGGGCGATGTAATCCCTGCCGTCGTAGGCGGACTGGTCATACCCGCGGAGGA
GGCGCCCGTCCGGTCCCAGGTCGCAGCCGTACATCCAC
TGGATGGTGTGAGACCCGC
CCTGGCTCTGGTTGTAGTAGCGGAGCAGGGTC
CGCAGGTTCTCTCGGTAGGTCAGTGTCGCGGTCTTCATGTTCTGTGTCTCCCGGTCC
CAATACTCCGGCCCCTCCTGCTCCACCCACGGCGCCCGCGGCTCCATCCTCGGACTC
TCGGCGTCGCTGTCGAACCGCACGAACTGCGTGTCGTCCACGTAGCCCACGGC
GATGAAGCGGGGCTCCCAGCGGCCGGGCCGGGACACGGC
GGTGTAGAAGTACCTCATGGAGTGCGAG
CCCGCCCGGGTCTGGGTCAGGGCCAGGACC
CCTG
>'CA25-42.ab1'
GCCTGGTCTCCACAAGCTCGGTGTCCTGAGTTTGGTCCTCCCCATCCCGC
TGCCAGGTCAGTGTGATCTCCGCAGGGTAGAAGCCCAGGGCCCAGCACCTCAG
GGTGGCCTCATGGTCAGAGACGGGGTGGTGGGTCACGTGTGTCTTTGGGGGATCCGCG
CGCAGCAGCGACTCATTCTGGTTCTCCAGGTATCTGCGGAGCCACTCCAGGCACTTGCC
CTCCAGGTAGGCTCTCAGCTGCTCCGCCGCACGGGCCGCCTCCCACTTGCGCTGG
GTGAACCGAGCCGCCATGTCCGCGGCGGTCCAGGAGCGAAGGT
CCTCGTTCAGGGCGATGTAATCCTTGCCGTCGTAAGCGAACTGTTCATACCCGCGGAGGA
GGCGCCCGTCGGGCCCCAGGTCACAGCCGTACATCCAC
TGGAGGGTGTGAGACCCCC
CCTCGCTCTGGTTGTAGTAGC
GGAGCGCGGTCC
CAATACTCCGGCCCCTCCTGCTCCATCCACGGCGCCCGCGGCTCCATCCTCGGACTC
TCGGCGTCGCTGTCGAACCGCACAAACTGCGTGTCGTCCACGTAGCCGACTTC
GAAATACCAGGGTTCCCGGCGGCCGGGCCGGGACACGGC
GGTGCTGAAATACCTCAAGGAGTGCGAG
CCGGCCCAGGTCTGGGTCAGGGCCAGGGCC
CCCG
>'CA25-46.ab1'
GCCTGGTCTCCACGAGCTCCGTGTCCTGAGTTTGGTCCTCCCCATCCCGC
CGCCAGGTCAGTGTGATCTCCGCAGGGTAGAAGCCCAGGGCCCAGCACCTCAG
GGTGGCCTCATGGTCAGAGATGGGATGGTGGGTCACATGTGTCTTGGGGGGGTCCGCG
CGCTGCAGCGTCTCCTTCCCGTTCTCCAGGTATCTGCGGAGCCACTCCACGCACTCGCC
CTCCAGGTAGGCTCTGATCTGCTCCGCCCAACCGGCCGCCTCCCACTTCCGCTGG
GTGTTCTGAGCCGCCGTGTCCGCGGCCGTCCAGGAGCGCAGGT
CCTCGTTCAGGGCGATGTAATCCCTGCCGTCGTAGGCGTGCTGGCTATATCCGCGGACTA
GGCGCCCGTCGGGTCCCAGGTCGCAGCCGTACATCCTC
TGGAAGGTGTGAGACCCGG
CCTCGCTCTGGTTGTAGTAGCCGCGAAGGTTC
CGCAGGCTCTCTCGGTAGGTCTGTGTGTTGGCCTTTGAGATCCGTGTCTCCTCTTCC
CAATACTCCGGACCCTCCTGCTCCACCCACGGCGCCCGCGGCTCCATCCTCTGGCTC
GCGGCGTCGCTGTCGAACCGCACGAACTGCGTGTCGTCCACGTAGCCCACGGA
GATGAAGCGGGGCTGCCCGCGGCCGGGCCGGGACACGGA
GGTGTAGAAATACCTCATGGAGTGCGAG
CCGGCCCAGGTCTGGGTCAGAGCCAGGGCC
CCTG
>'CA25-47.ab1'
GCCTGGTCTCCACGAGCTCCGTGTCCTGAGTTTGGTCCTCCCCATCCCGC
TGCCAGGTCAGTGTGATCTCCGCAGGGTAGAAGCCCAGGGCCCAGCACCTCAG
GGTGGCCTCATGGTCAGAGACGGGGTGGTGGGTCACATGTGTCTTGGGGGGGTCCGCG
CGCTGCAGCGTCTCCTTCCCGTTCTCCAGGTATCTGCGGAGCCACTCCACGCACTCGCC
CTCCAGGTAGGCTCTGATCTGCTCCGCCCAACCGGCCGCCTCCCACTTCCGCTGG
GTGTTCTGAGCCGCCGTGTCCGCGGCCGTCCAGGAGCGCAGGT
CCTCGTTCAGGGCGATGTAATCCCTGCCGTCGTAGGCGTGCTGGCTATATCCGCGGACTA
GGCGCCCGTCGGGTCCCAGGTCGCAGCCGTACATCCTC
TGGAAGGTGTGAGACCCGG
CCTCGCTCTGGTTGTAGTAGCCGCGAAGGTTC
CGCAGGCTCTCTCGGTAGGTCTGTGTGTTGGCCTTTGAGATCCGTGTCTCCTCTTCC
CAATACTCCGGACCCTCCTGCTCCACCCACGGCGCCCGCGGCTCCATCCTCTGGCTC
GCGGCGTCGCTGTCGAACCGCACGAACTGCGTGTCGTCCACGTAGCCCACGGA
GATGAAGCGGGGCTGCCCGCGGCCGGGCCGGGACACGGA
GGTGTAGAAATACCTCATGGAGTGCGAG
CCGGCCCAGGTCTGGGTCAGAGCCAGGGCC
CCTG
>'CA25-8.ab1'
GCCTGGTCTCCACGAGCTCCGTGTCCTGAGTTTGGTCCTCCCCATCCCGC
CGCCAGGTCAGTGTGATCTCCGCAGGGTAGAAGCCCAGGGCCCAGCACCTCAG
GGTGGCCTCATGGTCAGAGATGGGATGGTGGGTCACATGTGTCTTGGGGGGGTCCGCG
CGCTGCAGCGTCTCCTTCCCGTTCTCCAGGTATCTGCGGAGCCACTCCACGCACTCGCC
CTCCAGGTAGGCTCTGATCTGCTCCGCCCAACCGGCCGCCTCCCACTTCCGCTGG
GTGTTCTGAGCCGCCGTGTCCGCGGCCGTCCAGGAGCGCAGGT
CCTCGTTCAGGGCGATGTAATCCCTGCCGTCGTAGGCGTGCTGGCTATATCCGCGGACTA
GGCGCCCGTCGGGTCCCAGGTCGCAGCCGTACATCCTC
TGGAAGGTGTGAGACCCGG
CCTCGCTCTGGTTGTAGTAGCCGCGAAGGTTC
CGCAGGCTCTCTCGGTAGGTCTGTGTGTTGGCCTTTGAGATCCGTGTCTCCTCTTCC
CAATACTCCGGACCCTCCTGCTCCACCCACGGCGCCCGCGGCTCCATCCTCTGGCTC
GCGGCGTCGCTGTCGAACCGCACGAACTGCGTGTCGTCCACGTAGCCCACGGA
GATGAAGCGGGGCTGCCCGCGGCCGGGCCGGGACACGGA
GGTGTAGAAATACCTCATGGAGTGCGAG
CCGGCCCAGGTCTGGGTCAGAGCCAGGGCC
CCTG
>'CA25-9.ab1'
GCCTGGTCTCCACGAGCTCCGTGTCCTGAGTTTGGTCCTCCCCATCCCGC
CGCCAGGTCAGTGTGATCTCCGCAGGGTAGAAGCCCAGGGCCCAGCACCTCAG
GGTGGCCTCATGGTCAGAGATGGGATGGTGGGTCACATGTGTCTTGGGGGGGTCCGCG
CGCTGCAGCGTCTCCTTCCCGTTCTCCAGGTATCTGCGGAGCCACTCCACGCACTCGCC
CTCCAGGTAGGCTCTGATCTGCTCCGCCCAACCGGCCGCCTCCCACTTCCGCTGG
GTGTTCTGAGCCGCCGTGTCCGCGGCCGTCCAGGAGCGCAGGT
CCTCGTTCAGGGCGATGTAATCCCTGCCGTCGTAGGCGTGCTGGCTATATCCGCGGACTA
GGCGCCCGTCGGGTCCCAGGTCGCAGCCGTACATCCTC
TGGAAGGTGTGAGACCCGG
CCTCGCTCTGGTTGTAGTAGCCGCGAAGGTTC
CGCAGGCTCTCTCGGTAGGTCTGTGTGTTGGCCTTTGAGATCCGTGTCTCCTCTTCC
CAATACTCCGGACCCTCCTGCTCCACCCACGGCGCCCGCGGCTCCATCCTCTGGCTC
GCGGCGTCGCTGTCGAACCGCACGAACTGCGTGTCGTCCACGTAGCCCACGGA
GATGAAGCGGGGCTGCCCGCGGCCGGGCCGGGACACGGA
GGTGTAGAAATACCTCATGGAGTGCGAG
CCGGCCCAGGTCTGGGTCAGAGCCAGGGCC
CCTG
>'CA27-12.ab1'
GCCTGGTCTCCACGAGCTCCGTGTCCTGAGTTTGGTCCTCCCCATCCCGC
TGCCAGGTCAGTGTGATCTCCGCAGGGTAGAAGCCCAGGGCCCAGCACCTCAG
GGTGGCCTCATGGTCAGAGACGGGGTGGTGGGTCACATGTGTCTTGGGGGGGTCCGCG
CGCTGCAGCGTCTCCTTCCCGTTCTCCAGGTATCTGCGGAGCCACTCCAGGCACTCGGC
CTCCAGGTAGGCTCTGATCTGCTCCGCCCAACCGGCCGCCTCCCACTTCCGCTGG
GTGTTCTGAGCCGCCATGTCCGCGGCCGTCCAGGAGCGCAGGT
CCTCGTTCAGGGCGATGTAATCCCTGCCGTCGTAGGCGGACTGGTAATACCCGCGGAGGA
GGCGCCCGTCGGGCCCCAGGTCGCAGCCGTACATCCTC
TGGTAGGTGTGAGACCCGG
CCTCGCTCTGGTTGTAGTAGCCGCGCAGGTTC
CGCAGGGCCACTGGGGCATTCTGTGTCTCGGCCTTGTAGATCCGTGTGTTCCGGTCC
CAATACTCCGGCCCCTCCTGCTCCACCCACGGCGCCCGCGGCTCCTCTCTCGGACTC
TCGGCGTCGCTGTCGAACCGCACGAACTGCGTGTCGTCCACGTAGCCCACGGA
CATGAAGCGGGGCTCCCCGCGGCCGGGCCGGGACATGGA
GGTGTAGAAATACCTCATGGAGTGCGAC
CCGGCCCAGGTCTGGGTCAGGGCCAGCGCC
CCGG
>'CA27-13.ab1'
GCCTGGTCTCCACGAGCTCCGTGTCCTGAGTTTGGTCCTCCCCATCCCGC
TGCCAGGTCAGTGTGATCTCCGCAGGGTAGAAGCCCAGGGCCCAGCACCTCAG
GGTGGCCTCATGGTCAGAGACGGGGTGGTGGGTCACATGTGTCTTGGGGGGGTCCGCG
CGCTGCAGCGTCTCCTTCCCGTTCTCCAGGTATCTGCGGAGCCACTCCAGGCACTCGGC
CTCCAGGTAGGCTCTGATCTGCTCCGCCCAACCGGCCGCCTCCCACTTCCGCTGG
GTGTTCTGAGCCGCCATGTCCGCGGCCGTCCAGGAGCGCAGGT
CCTCGTTCAGGGCGATGTAATCCCTGCCGTCGTAGGCGGACTGGTAATACCCGCGGAGGA
GGCGCCCGTCGGGCCCCAGGTCGCAGCCGTACATCCTC
TGGTAGGTGTGAGACCCGG
CCTCGCTCTGGTTGTAGTAGCCGCGCAGGTTC
CGCAGGGCCACTGGGGCATTCTGTGTCTCGGCCTTGTAGATCCGTGTGTTCCGGTCC
CAATACTCCGGCCCCTCCTGCTCCACCCACGGCGCCCGCGGCTCCTCTCTCGGACTC
TCGGCGTCGCTGTCGAACCGCACGAACTGCGTGTCGTCCACGTAGCCCACGGA
CATGAAGCGGGGCTCCCCGCGGCCGGGCCGGGACATGGA
GGTGTAGAAATACCTCATGGAGTGCGAC
CCGGCCCAGGTCTGGGTCAGGGCCAGCGCC
CCGG
>'CA27-14.ab1'
GCCTGGTCTCCACGAGCTCCGTGTCCTGAGTTTGGTCCTCCCCATCCCGC
TGCCAGGTCAGTGTGATCTCCGCAGGGTAGAAGCCCAGGGCCCAGCACCTCAG
GGTGGCCTCATGGTCAGAGACGGGGTGGTGGGTCACATGTGTCTTGGGGGGGTCCGCG
CGCTGCAGCGTCTCCTTCCCGTTCTCCAGGTATCTGCGGAGCCACTCCAGGCACTCGGC
CTCCAGGTAGGCTCTGATCTGCTCCGCCCAACCGGCCGCCTCCCACTTCCGCTGG
GTGTTCTGAGCCGCCATGTCCGCGGCCGTCCAGGAGCGCAGGT
CCTCGTTCAGGGCGATGTAATCCCTGCCGTCGTAGGCGGACTGGTAATACCCGCGGAGGA
GGCGCCCGTCGGGCCCCAGGTCGCAGCCGTACATCCTC
TGGTAGGTGTGAGACCCGG
CCTCGCTCTGGTTGTAGTAGCCGCGCAGGTTC
CGCAGGGCCACTGGGGCATTCTGTGTCTCGGCCTTGTAGATCCGTGTGTTCCGGTCC
CAATACTCCGGCCCCTCCTGCTCCACCCACGGCGCCCGCGGCTCCTCTCTCGGACTC
TCGGCGTCGCTGTCGAACCGCACGAACTGCGTGTCGTCCACGTAGCCCACGGA
CATGAAGCGGGGCTCCCCGCGGCCGGGCCGGGACATGGA
GGTGTAGAAATACCTCATGGAGTGCGAC
CCGGCCCAGGTCTGGGTCAGGGCCAGCGCC
CCGG
>'CA27-15.ab1'
GCCTGGTCTCCACGAGCTCCGTGTCCTGAGTTTGGTCCTCCCCATCCCGC
TGCCATGTCAGTGTGATCTCCGCAGGGTAGAAGCCCAGGGCCCAGCACCTCAG
GGTGGCCTCATGATCAGAGACGGGGTGGTGGGTCACATGTGTCTTGGGGGGGTCCGCG
CGCTGCAGCGTCTCCTTCCCGTTCTCCAGGTATCTGCGGAGCCACTCCAGGCACTCGCC
CTCCAGGTAGGCTCTCATCTGCTCCGTCCAACCGGCCGCCTCCCACTTCCGCTGG
GTGTTCTGAGCCGCCATGTCCGCGGCGGTCCAGGAGCGCAGGT
CCTCGTTCAGGGCGATGTAATCCCTGCCGTCGTAGGCGGACTGGTCATACCCGCGGAGGA
GGCGCCCGTCGGGCCCCAGGTCGCAGCCGTACATCTTC
TGGATGGTGTGAGACCCGG
CCTCGCTCTGGTTGTAGTAGCGGAGCGCGGTC
CGCAGGTTCACTCGGTAGTTCTGTGCGGTGTCCTTGGCTTTCCGTGTCTCCTGGTCC
CAATACTCCGGCCCCTCCTGCTCCACCCACGGCGCCCGCGGCTCCATCCTCGGACTC
TCGGCGTCGCTGTCGAACCGCACGAACTGCGTGTCGTCCACGTAGCCCACGGC
GAAGAAGCGGGGCTGCCCGCGGCCGGGCCGGGACATGGA
GGTGTAGAAATACCTCATGGAGTGGGAG
CCGGCCCAGGTCTGGGTCAGGGCCAGCGCC
CCGG
>'CA27-16.ab1'
GCCTGGTCTCCACGAGCTCCGTGTCCTGAGTTTGGTCCTCCCCATCCCGC
TGCCAGGTCAGTGTGATCTCCGCAGGGTAGAAGCCCAGGGCCCAGCACCTCAG
GGTGGCCTCATGGTCAGAGACGGGGTGGTGGGTCACATGTGTCTTGGGGGGGTCCGCG
CGCTGCAGCGTCTCCTTCCCGTTCTCCAGGTATCTGCGGAGCCACTCCAGGCACTCGGC
CTCCAGGTAGGCTCTGATCTGCTCCGCCCAACCGGCCGCCTCCCACTTCCGCTGG
GTGTTCTGAGCCGCCATGTCCGCGGCCGTCCAGGAGCGCAGGT
CCTCGTTCAGGGCGATGTAATCCCTGCCGTCGTAGGCGGACTGGTAATACCCGCGGAGGA
GGCGCCCGTCGGGCCCCAGGTCGCAGCCGTACATCCTC
TGGTAGGTGTGAGACCCGG
CCTCGCTCTGGTTGTAGTAGCCGCGCAGGTTC
CGCAGGGCCACTGGGGCATTCTGTGTCTCGGCCTTGTAGATCCGTGTGTTCCGGTCC
CAATACTCCGGCCCCTCCTGCTCCACCCACGGCGCCCGCGGCTCCTCTCTCGGACTC
TCGGCGTCGCTGTCGAACCGCACGAACTGCGTGTCGTCCACGTAGCCCACGGA
CATGAAGCGGGGCTCCCCGCGGCCGGGCCGGGACATGGA
GGTGTAGAAATACCTCATGGAGTGCGAC
CCGGCCCAGGTCTGGGTCAGGGCCAGCGCC
CCGG
>'CA27-17.ab1'
GCCTGGTCTCCACGAGCTCCGTGTCCTGAGTTTGGTCCTCCCCATCCCGC
TGCCAGGTCAGTGTGATCTCCGCAGGGTAGAAGCCCAGGGCCCAGCACCTCAG
GGTGGCCTCATGGTCAGAGACGGGGTGGTGGGTCACATGTGTCTTGGGGGGGTCCGCG
CGCTGCAGCGTCTCCTTCCCGTTCTCCAGGTATCTGCGGAGCCACTCCAGGCACTCGGC
CTCCAGGTAGGCTCTGATCTGCTCCGCCCAACCGGCCGCCTCCCACTTCCGCTGG
GTGTTCTGAGCCGCCATGTCCGCGGCCGTCCAGGAGCGCAGGT
CCTCGTTCAGGGCGATGTAATCCCTGCCGTCGTAGGCGGACTGGTAATACCCGCGGAGGA
GGCGCCCGTCGGGCCCCAGGTCGCAGCCGTACATCCTC
TGGTAGGTGTGAGACCCGG
CCTCGCTCTGGTTGTAGTAGCCGCGCAGGTTC
CGCAGGGCCACTGGGGCATTCTGTGTCTCGGCCTTGTAGATCCGTGTGTTCCGGTCC
CAATACTCCGGCCCCTCCTGCTCCACCCACGGCGCCCGCGGCTCCTCTCTCGGACTC
TCGGCGTCGCTGTCGAACCGCACGAACTGCGTGTCGTCCACGTAGCCCACGGA
CATGAAGCGGGGCTCCCCGCGGCCGGGCCGGGACATGGA
GGTGTAGAAATACCTCATGGAGTGCGAC
CCGGCCCAGGTCTGGGTCAGGGCCAGCGCC
CCGG
>'CA27-18.ab1'
GCCTGGTCTCCACGAGCTCCGTGTCCTGAGTTTGGTCCTCCCCATCCCGC
TGCCAGGTCAGTGTGATCTCCGCAGGGTAGAAGCCCAGGGCCCAGCACCTCAG
GGTGGCCTCATGGTCAGAGACGGGGTGGTGGGTCACATGTGTCTTGGGGGGGTCCGCG
CGCTGCAGCGTCTCCTTCCCGTTCTCCAGGTATCTGCGGAGCCACTCCAGGCACTCGGC
CTCCAGGTAGGCTCTGATCTGCTCCGCCCAACCGGCCGCCTCCCACTTCCGCTGG
GTGTTCTGAGCCGCCATGTCCGCGGCCGTCCAGGAGCGCAGGT
CCTCGTTCAGGGCGATGTAATCCCTGCCGTCGTAGGCGGACTGGTAATACCCGCGGAGGA
GGCGCCCGTCGGGCCCCAGGTCGCAGCCGTACATCCTC
TGGTAGGTGTGAGACCCGG
CCTCGCTCTGGTTGTAGTAGCCGCGCAGGTTC
CGCAGGGCCACTGGGGCATTCTGTGTCTCGGCCTTGTAGATCCGTGTGTTCCGGTCC
CAATACTCCGGCCCCTCCTGCTCCACCCACGGCGCCCGCGGCTCCTCTCTCGGACTC
TCGGCGTCGCTGTCGAACCGCACGAACTGCGTGTCGTCCACGTAGCCCACGGA
CATGAAGCGGGGCTCCCCGCGGCCGGGCCGGGACATGGA
GGTGTAGAAATACCTCATGGAGTGCGAC
CCGGCCCAGGTCTGGGTCAGGGCCAGCGCC
CCGG
>'CA27-19.ab1'
GCCTGGTCTCCACGAGCTCCGTGTCCTGAGTTTGGTCCTCCCCATCCCGC
TGCCAGGTCAGTGTGATCTCCGCAGGGTAGAAGCCCAGGGCCCAGCACCTCAG
GGTGGCCTCATGGTCAGAGACGGGGTGGTGGGTCACATGTGTCTTGGGGGGGTCCGCG
CGCTGCAGCGTCTCCTTCCCGTTCTCCAGGTATCTGCGGAGCCACTCCAGGCACTCGGC
CTCCAGGTAGGCTCTGATCTGCTCCGCCCAACCGGCCGCCTCCCACTTCCGCTGG
GTGTTCTGAGCCGCCATGTCCGCGGCCGTCCAGGAGCGCAGGT
CCTCGTTCAGGGCGATGTAATCCCTGCCGTCGTAGGCGGACTGGTAATACCCGCGGAGGA
GGCGCCCGTCGGGCCCCAGGTCGCAGCCGTACATCCTC
TGGTAGGTGTGAGACCCGG
CCTCGCTCTGGTTGTAGTAGCCGCGCAGGTTC
CGCAGGGCCACTGGGGCATTCTGTGTCTCGGCCTTGTAGATCCGTGTGTTCCGGTCC
CAATACTCCGGCCCCTCCTGCTCCACCCACGGCGCCCGCGGCTCCTCTCTCGGACTC
TCGGCGTCGCTGTCGAACCGCACGAACTGCGTGTCGTCCACGTAGCCCACGGA
CATGAAGCGGGGCTCCCCGCGGCCGGGCCGGGACATGGA
GGTGTAGAAATACCTCATGGAGTGCGAC
CCGGCCCAGGTCTGGGTCAGGGCCAGCGCC
CCGG
>'CA27-2.ab1'
GCCTGGTCTCCACAAGCTCTGTGTCGTGAGTTTGGTCCTCCCCATCCCGC
TGCCAGGTCAGTGTGGTCTCCGCAGGGTAGAAGCCCAGGGCCCAGCACCTCAG
GGTGGCCTCATGGTCAGAGACGGGGTGGTGGGTCACGTGTGTCTTTGGGGGATCCGCG
CGCTGCAGCGTCTCCTTCCCGTTCTCCAGGTATCTGCGGAGCCACTCCAGGCACGGCCC
CTCCAGGTAGGCTCTGTCCTGCTCCGCCACACCGGCCGCCTCCCACTTCCGCTGG
GTGTTCTGAGCCGCCATGTCCGCGGCGGTCCAGGAGCGCAGGT
CCTCGTTCAGGGCGATGTAATCCCTGCCGTCGTAGGCGGACTGGTCATACCCGCGGAGGA
GGCGCCCGTCGGGCCCCAGGTCGCAGCCGTACATCTTC
TGGATGGTGTGAGACCCGG
CCTCGCTCTGGTTGTAGTAGCGGAGCGCGGTC
CGCAGGTTCACTCGGTAGTTCTGTGCGGTGTCCTTGGCTTTCCGTGTCTCCTGGTCC
CAATACTCCGGCCCCTCCTGCTCCACCCACGGCGCCCGCGGCTCCATCCTCGGACTC
TCGGCGTCGCTGTCGAACCGCACGAACTGCGTGTCGTCCACGTAGCCCACGGC
GAAGAAGCGGGGCTGCCCGCGGCCGGGCCGGGACATGGA
GGTGTAGAAATACCTCATGGAGTGGGAG
CCGGCCCAGGTCTGGGTCAGGGCCAGCGCC
CCGG
>'CA27-25.ab1'
GCCTGGTCTCCACGAGCTCCGTGTCCTGAGTTTGGTCCTCCCCATCCCGC
TGCCATGTCAGTGTGATCTCCGCAGGGTAGAAGCCCAGGGCCCAGCACCTCAG
GGTGGCCTCATGATCAGAGACGGGGTGGTGGGTCACATGTGTCTTGGGGGGGTCCGCG
CGCTGCAGCGTCTCCTTCCCGTTCTCCAGGTATCTGCGGAGCCACTCCAGGCACTCGCC
CTCCAGGTAGGCTCTCATCTGCTCCGTCCAACCGGCCGCCTCCCACTTCCGCTGG
GTGTTCTGAGCCGCCATGTCCGCGGCGGTCCAGGAGCGCAGGT
CCTCGTTCAGGGCGATGTAATCCCTGCCGTCGTAGGCGGACTGGTCATACCCGCGGAGGA
GGCGCCCGTCGGGCCCCAGGTCGCAGCCGTACATCTTC
TGGATGGTGTGAGACCCGG
CCTCGCTCTGGTTGTAGTAGCGGAGCGCGGTC
CGCAGGTTCACTCGGTAGTTCTGTGCGGTGTCCTTGGCTTTCCGTGTCTCCTGGTCC
CAATACTCCGGCCCCTCCTGCTCCACCCACGGCGCCCGCGGCTCCATCCTCGGACTC
TCGGCGTCGCTGTCGAACCGCACGAACTGCGTGTCGTCCACGTAGCCCACGGC
GAAGAAGCGGGGCTGCCCGCGGCCGGGCCGGGACATGGA
GGTGTAGAAATACCTCATGGAGTGGGAG
CCGGCCCAGGTCTGGGTCAGGGCCAGCGCC
CCGG
>'CA27-27.ab1'
GCCTGGTCTCCACGAGCTCCGTGTCCTGAGTTTGGTCCTCCCCATCCCGC
TGCCAGGTCAGTGTGATCTCCGCAGGGTAGAAGCCCAGGGCCCAGCACCTCAG
GGTGGCCTCATGGTCAGAGACGGGGTGGTGGGTCACATGTGTCTTGGGGGGGTCCGCG
CGCTGCAGCGTCTCCTTCCCGTTCTCCAGGTATCTGCGGAGCCACTCCACGCACCGGCC
CTCCAGGTAGACTCTGTCCTGCTCCGCCACACCCGCCGCCTCCCACTTCCGCTGG
GTGTTCTGAGCCGCCACATCCGCCGCGGACCAGGAGCGCAGGT
CCTCGTTCAGGGCGATGTAATCCCTGCCGTCGTAGGCGAACTGTTCATACCCCCGGAGGA
GGCGCCCGTCGGGTCCCAGGTCGCAGCCAACCATCCTC
TGGAAGGTGTGAGACCCGA
CCTCGCTCTGGTTGTAGTAGCCGCGCAGGTTC
CGCAGGGCCACTGGGGCATTCTGTGTCGCGGTCTTCATGTTCTGTGTCTCCCGGTCC
CAATACTCCGGACCCTCCTGCTCCACCCACGGCGCCCGCGGCTCCATCCTCTGGCTC
GCGGCGTCGCTGTCGAACCGCACGAACTGCGTGTCGTCCACGTAGCCCACGGC
GATGAAGCGGGGCTCCCCGCGGCCGGGCCGGGACATGGA
GGTGTAGAAATACCTCATGGAGTGCGAG
CCCGCCCGGGTCTGGGTCAGAGCCAGGGCC
CCTG
>'CA27-28.ab1'
GCCTGGTCTCCACGAGCTCCGTGTCCTGAGTTTGGTCCTCCCCATCCCGC
TGCCAGGTCAGTGTGATCTCCGCAGGGTAGAAGCCCAGGGCCCAGCACCTCAG
GGTGGCCTCATGGTCAGAGACGGGGTGGTGGGTCACATGTGTCTTGGGGGGGTCCGCG
CGCTGCAGCGTCTCCTTCCCGTTCTCCAGGTATCTGCGGAGCCACTCCAGGCACTCGGC
CTCCAGGTAGGCTCTGATCTGCTCCGCCCAACCGGCCGCCTCCCACTTCCGCTGG
GTGTTCTGAGCCGCCATGTCCGCGGCCGTCCAGGAGCGCAGGT
CCTCGTTCAGGGCGATGTAATCCCTGCCGTCGTAGGCGGACTGGTAATACCCGCGGAGGA
GGCGCCCGTCGGGCCCCAGGTCGCAGCCGTACATCCTC
TGGTAGGTGTGAGACCCGG
CCTCGCTCTGGTTGTAGTAGCCGCGCAGGTTC
CGCAGGGCCACTGGGGCATTCTGTGTCTCGGCCTTGTAGATCCGTGTGTTCCGGTCC
CAATACTCCGGCCCCTCCTGCTCCACCCACGGCGCCCGCGGCTCCTCTCTCGGACTC
TCGGCGTCGCTGTCGAACCGCACGAACTGCGTGTCGTCCACGTAGCCCACGGA
CATGAAGCGGGGCTCCCCGCGGCCGGGCCGGGACATGGA
GGTGTAGAAATACCTCATGGAGTGCGAC
CCGGCCCAGGTCTGGGTCAGGGCCAGCGCC
CCGG
>'CA27-29.ab1'
GCCTGGTCTCCACGAGCTCCGTGTCCTGAGTTTGGTCCTCCCCATCCCGC
TGCCAGGTCAGTGTGATCTCCGCAGGGTAGAAGCCCAGGGCCCAGCACCTCAG
GGTGGCCTCATGGTCAGAGACGGGGTGGTGGGTCACATGTGTCTTGGGGGGGTCCGCG
CGCTGCAGCGTCTCCTTCCCGTTCTCCAGGTATCTGCGGAGCCACTCCAGGCACTCGGC
CTCCAGGTAGGCTCTGATCTGCTCCGCCCAACCGGCCGCCTCCCACTTCCGCTGG
GTGTTCTGAGCCGCCATGTCCGCGGCCGTCCAGGAGCGCAGGT
CCTCGTTCAGGGCGATGTAATCCCTGCCGTCGTAGGCGGACTGGTAATACCCGCGGAGGA
GGCGCCCGTCGGGCCCCAGGTCGCAGCCGTACATCCTC
TGGTAGGTGTGAGACCCGG
CCTCGCTCTGGTTGTAGTAGCCGCGCAGGTTC
CGCAGGGCCACTGGGGCATTCTGTGTCTCGGCCTTGTAGATCCGTGTGTTCCGGTCC
CAATACTCCGGCCCCTCCTGCTCCACCCACGGCGCCCGCGGCTCCTCTCTCGGACTC
TCGGCGTCGCTGTCGAACCGCACGAACTGCGTGTCGTCCACGTAGCCCACGGA
CATGAAGCGGGGCTCCCCGCGGCCGGGCCGGGACATGGA
GGTGTAGAAATACCTCATGGAGTGCGAC
CCGGCCCAGGTCTGGGTCAGGGCCAGCGCC
CCGG
>'CA27-3.ab1'
GCCTGGTCTCCACGAGCTCCGTGTCCTGAGTTTGGTCCTCCCCATCCCGC
TGCCATGTCAGTGTGATCTCCGCAGGGTAGAAGCCCAGGGCCCAGCACCTCAG
GGTGGCCTCATGATCAGAGACGGGGTGGTGGGTCACATGTGTCTTGGGGGGGTCCGCG
CGCTGCAGCGTCTCCTTCCCGTTCTCCAGGTATCTGCGGAGCCACTCCAGGCACTCGCC
CTCCAGGTAGGCTCTCATCTGCTCCGTCCAACCGGCCGCCTCCCACTTCCGCTGG
GTGTTCTGAGCCGCCATGTCCGCGGCGGTCCAGGAGCGCAGGT
CCTCGTTCAGGGCGATGTAATCCCTGCCGTCGTAGGCGGACTGGTCATACCCGCGGAGGA
GGCGCCCGTCGGGCCCCAGGTCGCAGCCGTACATCTTC
TGGATGGTGTGAGACCCGG
CCTCGCTCTGGTTGTAGTAGCGGAGCGCGGTC
CGCAGGTTCACTCGGTAGTTCTGTGCGGTGTCCTTGGCTTTCCGTGTCTCCTGGTCC
CAATACTCCGGCCCCTCCTGCTCCACCCACGGCGCCCGCGGCTCCATCCTCGGACTC
TCGGCGTCGCTGTCGAACCGCACGAACTGCGTGTCGTCCACGTAGCCCACGGC
GAAGAAGCGGGGCTGCCCGCGGCCGGGCCGGGACATGGA
GGTGTAGAAATACCTCATGGAGTGGGAG
CCGGCCCAGGTCTGGGTCAGGGCCAGCGCC
CCGG
>'CA27-31.ab1'
GCCTGGTCTCCACGAGCTCCGTGTCCTGAGTTTGGTCCTCCCCATCCCGC
TGCCAGGTCAGTGTGATCTCCGCAGGGTAGAAGCCCAGGGCCCAGCACCTCAG
GGTGGCCTCATGGTCAGAGACGGGGTGGTGGGTCACATGTGTCTTGGGGGGGTCCGCG
CGCTGCAGCGTCTCCTTCCCGTTCTCCAGGTATCTGCGGAGCCACTCCAGGCACTCGGC
CTCCAGGTAGGCTCTGATCTGCTCCGCCCAACCGGCCGCCTCCCACTTCCGCTGG
GTGTTCTGAGCCGCCATGTCCGCGGCCGTCCAGGAGCGCAGGT
CCTCGTTCAGGGCGATGTAATCCCTGCCGTCGTAGGCGGACTGGTAATACCCGCGGAGGA
GGCGCCCGTCGGGCCCCAGGTCGCAGCCGTACATCCTC
TGGTAGGTGTGAGACCCGG
CCTCGCTCTGGTTGTAGTAGCCGCGCAGGTTC
CGCAGGGCCACTGGGGCATTCTGTGTCTCGGCCTTGTAGATCCGTGTGTTCCGGTCC
CAATACTCCGGCCCCTCCTGCTCCACCCACGGCGCCCGCGGCTCCTCTCTCGGACTC
TCGGCGTCGCTGTCGAACCGCACGAACTGCGTGTCGTCCACGTAGCCCACGGA
CATGAAGCGGGGCTCCCCGCGGCCGGGCCGGGACATGGA
GGTGTAGAAATACCTCATGGAGTGCGAC
CCGGCCCAGGTCTGGGTCAGGGCCAGCGCC
CCGG
>'CA27-33.ab1'
GCCTGGTCTCCACGAGCTCCGTGTCCTGAGTTTGGTCCTCCCCATCCCGC
TGCCAGGTCAGTGTGATCTCCGCAGGGTAGAAGCCCAGGGCCCAGCACCTCAG
GGTGGCCTCATGGTCAGAGACGGGGTGGTGGGTCACATGTGTCTTGGGGGGGTCCGCG
CGCTGCAGCGTCTCCTTCCCGTTCTCCAGGTATCTGCGGAGCCACTCCAGGCACTCGGC
CTCCAGGTAGGCTCTGATCTGCTCCGCCCAACCGGCCGCCTCCCACTTCCGCTGG
GTGTTCTGAGCCGCCATGTCCGCGGCCGTCCAGGAGCGCAGGT
CCTCGTTCAGGGCGATGTAATCCCTGCCGTCGTAGGCGGACTGGTAATACCCGCGGAGGA
GGCGCCCGTCGGGCCCCAGGTCGCAGCCGTACATCCTC
TGGTAGGTGTGAGACCCGG
CCTCGCTCTGGTTGTAGTAGCCGCGCAGGTTC
CGCAGGGCCACTGGGGCATTCTGTGTCTCGGCCTTGTAGATCCGTGTGTTCCGGTCC
CAATACTCCGGCCCCTCCTGCTCCACCCACGGCGCCCGCGGCTCCTCTCTCGGACTC
TCGGCGTCGCTGTCGAACCGCACGAACTGCGTGTCGTCCACGTAGCCCACGGA
CATGAAGCGGGGCTCCCCGCGGCCGGGCCGGGACATGGA
GGTGTAGAAATACCTCATGGAGTGCGAC
CCGGCCCAGGTCTGGGTCAGGGCCAGCGCC
CCGG
>'CA27-34.ab1'
GCCTGGTCTCCACGAGCTCCGTGTCCTGAGTTTGGTCCTCCCCATCCCGC
TGCCAGGTCAGTGTGATCTCCGCAGGGTAGAAGCCCAGGGCCCAGCACCTCAG
GGTGGCCTCATGGTCAGAGACGGGGTGGTGGGTCACATGTGTCTTGGGGGGGTCCGCG
CGCTGCAGCGTCTCCTTCCCGTTCTCCAGGTATCTGCGGAGCCACTCCACGCACCGGCC
CTCCAGGTAGACTCTGTCCTGCTCCGCCACACCCGCCGCCTCCCACTTCCGCTGG
GTGTTCTGAGCCGCCACATCCGCCGCGAACCAGGAGCGCAGGT
CCTCGTTCAGGGCGATGTAATCCCTGCCGTCGTAGGCGAACTGTTCATACCCGCGTTGGA
GGCGCCCGTCGGGTCCCAGGTCGCAGCCAACCATCCTC
TGGAAGGTGTGAGACCCGG
CCTCGCTCTGGTTGTAGTAGCGGAGCAGGTTC
CGCAGGGCCACTGGGGCATTCTGTGTCGCGGTCTTCATGTTCCGTGTCTCCCGGTCC
CAATACTCCGGCCCCTCCTGCTCCACCCACGGCGCCCGCGGCTCCATCCTCTGGCTC
GCGGTGTCGCTGTCGAACTGCACGAACTGCGTGTCGTCCACGTAGCCCACGGC
GATGAAGCGGGGCTCCCCGCGGCCGGGCCGGGACATGGA
GGTGTAGAAATACCTCATGGAGTGCGAC
CCGGCCCAGGTCTGGGTCAGGGCCAGCGCC
CCGG
>'CA27-35.ab1'
GCCTGGTCTCCACGAGCTCCGTGTCCTGAGTTTGGTCCTCCCCATCCCGC
TGCCATGTCAGTGTGATCTCCGCAGGGTAGAAGCCCAGGGCCCAGCACCTCAG
GGTGGCCTCATGATCAGAGACGGGGTGGTGGGTCACATGTGTCTTGGGGGGGTCCGCG
CGCTGCAGCGTCTCCTTCCCGTTCTCCAGGTATCTGCGGAGCCACTCCAGGCACTCGCC
CTCCAGGTAGGCTCTCATCTGCTCCGTCCAACCGGCCGCCTCCCACTTCCGCTGG
GTGTTCTGAGCCGCCATGTCCGCGGCGGTCCAGGAGCGCAGGT
CCTCGTTCAGGGCGATGTAATCCCTGCCGTCGTAGGCGGACTGGTCATACCCGCGGAGGA
GGCGCCCGTCGGGCCCCAGGTCGCAGCCGTACATCTTC
TGGATGGTGTGAGACCCGG
CCTCGCTCTGGTTGTAGTAGCGGAGCGCGGTC
CGCAGGTTCACTCGGTAGTTCTGTGCGGTGTCCTTGGCTTTCCGTGTCTCCTGGTCC
CAATACTCCGGCCCCTCCTGCTCCACCCACGGCGCCCGCGGCTCCATCCTCGGACTC
TCGGCGTCGCTGTCGAACCGCACGAACTGCGTGTCGTCCACGTAGCCCACGGC
GAAGAAGCGGGGCTGCCCGCGGCCGGGCCGGGACATGGA
GGTGTAGAAATACCTCATGGAGTGGGAG
CCGGCCCAGGTCTGGGTCAGGGCCAGCGCC
CCGG
>'CA27-36.ab1'
GCCTGGTCTCCACGAGCTCCGTGTCCTGAGTTTGGTCCTCCCCATCCCGC
TGCCAGGTCAGTGTGATCTCCGCAGGGTAGAAGCCCAGGGCCCAGCACCTCAG
GGTGGCCTCATGGTCAGAGACGGGGTGGTGGGTCACATGTGTCTTGGGGGGGTCCGCG
CGCTGCAGCGTCTCCTTCCCGTTCTCCAGGTATCTGCGGAGCCACTCCAGGCACTCGGC
CTCCAGGTAGGCTCTGATCTGCTCCGCCCAACCGGCCGCCTCCCACTTCCGCTGG
GTGTTCTGAGCCGCCATGTCCGCGGCCGTCCAGGAGCGCAGGT
CCTCGTTCAGGGCGATGTAATCCCTGCCGTCGTAGGCGGACTGGTAATACCCGCGGAGGA
GGCGCCCGTCGGGCCCCAGGTCGCAGCCGTACATCCTC
TGGTAGGTGTGAGACCCGG
CCTCGCTCTGGTTGTAGTAGCCGCGCAGGTTC
CGCAGGGCCACTGGGGCATTCTGTGTCTCGGCCTTGTAGATCCGTGTGTTCCGGTCC
CAATACTCCGGCCCCTCCTGCTCCACCCACGGCGCCCGCGGCTCCTCTCTCGGACTC
TCGGCGTCGCTGTCGAACCGCACGAACTGCGTGTCGTCCACGTAGCCCACGGA
CATGAAGCGGGGCTCCCCGCGGCCGGGCCGGGACATGGA
GGTGTAGAAATACCTCATGGAGTGCGAC
CCGGCCCAGGTCTGGGTCAGGGCCAGCGCC
CCGG
>'CA27-37.ab1'
GCCTGGTCTCCACGAGCTCCGTGTCCTGAGTTTGGTCCTCCCCATCCCGC
TGCCAGGTCAGTGTGATCTCCGCAGGGTAGAAGCCCAGGGCCCAGCACCTCAG
GGTGGCCTCATGGTCAGAGACGGGGTGGTGGGTCACATGTGTCTTGGGGGGGTCCGCG
CGCTGCAGCGTCTCCTTCCCGTTCTCCAGGTATCTGCGGAGCCACTCCAGGCACTCGGC
CTCCAGGTAGGCTCTGATCTGCTCCGCCCAACCGGCCGCCTCCCACTTCCGCTGG
GTGTTCTGAGCCGCCATGTCCGCGGCCGTCCAGGAGCGCAGGT
CCTCGTTCAGGGCGATGTAATCCCTGCCGTCGTAGGCGGACTGGTAATACCCGCGGAGGA
GGCGCCCGTCGGGCCCCAGGTCGCAGCCGTACATCCTC
TGGTAGGTGTGAGACCCGG
CCTCGCTCTGGTTGTAGTAGCCGCGCAGGTTC
CGCAGGGCCACTGGGGCATTCTGTGTCTCGGCCTTGTAGATCCGTGTGTTCCGGTCC
CAATACTCCGGCCCCTCCTGCTCCACCCACGGCGCCCGCGGCTCCTCTCTCGGACTC
TCGGCGTCGCTGTCGAACCGCACGAACTGCGTGTCGTCCACGTAGCCCACGGA
CATGAAGCGGGGCTCCCCGCGGCCGGGCCGGGACATGGA
GGTGTAGAAATACCTCATGGAGTGCGAC
CCGGCCCAGGTCTGGGTCAGGGCCAGCGCC
CCGG
>'CA27-39.ab1'
GCCTGGTCTCCACGAGCTCCGTGTCCTGAGTTTGGTCCTCCCCATCCCGC
TGCCAGGTCAGTGTGATCTCCGCAGGGTAGAAGCCCAGGGCCCAGCACCTCAG
GGTGGCCTCATGGTCAGAGACGGGGTGGTGGGTCACATGTGTCTTGGGGGGGTCCGCG
CGCTGCAGCGTCTCCTTCCCGTTCTCCAGGTATCTGCGGAGCCACTCCAGGCACTCGGC
CTCCAGGTAGGCTCTGATCTGCTCCGCCCAACCGGCCGCCTCCCACTTCCGCTGG
GTGTTCTGAGCCGCCATGTCCGCGGCCGTCCAGGAGCGCAGGT
CCTCGTTCAGGGCGATGTAATCCCTGCCGTCGTAGGCGGACTGGTAATACCCGCGGAGGA
GGCGCCCGTCGGGCCCCAGGTCGCAGCCGTACATCCTC
TGGTAGGTGTGAGACCCGG
CCTCGCTCTGGTTGTAGTAGCCGCGCAGGTTC
CGCAGGGCCACTGGGGCATTCTGTGTCTCGGCCTTGTAGATCCGTGTGTTCCGGTCC
CAATACTCCGGCCCCTCCTGCTCCACCCACGGCGCCCGCGGCTCCTCTCTCGGACTC
TCGGCGTCGCTGTCGAACCGCACGAACTGCGTGTCGTCCACGTAGCCCACGGA
CATGAAGCGGGGCTCCCCGCGGCCGGGCCGGGACATGGA
GGTGTAGAAATACCTCATGGAGTGCGAC
CCGGCCCAGGTCTGGGTCAGGGCCAGCGCC
CCGG
>'CA27-4.ab1'
GCCTGGTCTCCACGAGCTCCGTGTCCTGAGTTTGGTCCTCCCCATCCCGC
TGCCATGTCAGTGTGATCTCCGCAGGGTAGAAGCCCAGGGCCCAGCACCTCAG
GGTGGCCTCATGATCAGAGACGGGGTGGTGGGTCACATGTGTCTTGGGGGGGTCCGCG
CGCTGCAGCGTCTCCTTCCCGTTCTCCAGGTATCTGCGGAGCCACTCCAGGCACTCGCC
CTCCAGGTAGGCTCTCATCTGCTCCGTCCAACCGGCCGCCTCCCACTTCCGCTGG
GTGTTCTGAGCCGCCATGTCCGCGGCGGTCCAGGAGCGCAGGT
CCTCGTTCAGGGCGATGTAATCCCTGCCGTCGTAGGCGGACTGGTCATACCCGCGGAGGA
GGCGCCCGTCGGGCCCCAGGTCGCAGCCGTACATCTTC
TGGATGGTGTGAGACCCGG
CCTCGCTCTGGTTGTAGTAGCGGAGCGCGGTC
CGCAGGTTCACTCGGTAGTTCTGTGCGGTGTCCTTGGCTTTCCGTGTCTCCTGGTCC
CAATACTCCGGCCCCTCCTGCTCCACCCACGGCGCCCGCGGCTCCATCCTCGGACTC
TCGGCGTCGCTGTCGAACCGCACGAACTGCGTGTCGTCCACGTAGCCCACGGC
GAAGAAGCGGGGCTGCCCGCGGCCGGGCCGGGACATGGA
GGTGTAGAAATACCTCATGGAGTGGGAG
CCGGCCCAGGTCTGGGTCAGGGCCAGCGCC
CCGG
>'CA27-40.ab1'
GCCTGGTCTCCACGAGCTCCGTGTCCTGAGTTTGGTCCTCCCCATCCCGC
TGCCATGTCAGTGTGATCTCCGCAGGGTAGAAGCCCAGGGCCCAGCACCTCAG
GGTGGCCTCATGATCAGAGACGGGGTGGTGGGTCACATGTGTCTTGGGGGGGTCCGCG
CGCTGCAGCGTCTCCTTCCCGTTCTCCAGGTATCTGCGGAGCCACTCCAGGCACTCGCC
CTCCAGGTAGGCTCTCATCTGCTCCGCCCAACCGGCCGCCTCCCACTTCCGCTGG
GTGTTCTGAGCCGCCATGTCCGCGGCCGTCCAGGAGCGCAGGT
CCTCGTTCAGGGCGATGTAATCCCTGCCGTCGTAGGCGGACTGGTAATACCCGCGGAGGA
GGCGCCCGTCGGGCCCCAGGTCGCAGCCGTACATCCTC
TGGTAGGTGTGAGACCCGG
CCTCGCTCTGGTTGTAGTAGCCGCGCAGGTTC
CGCAGGGCCACTGGGGCATTCTGTGTCTCGGCCTTGTAGATCCGTGTGTTCCGGTCC
CAATACTCCGGCCCCTCCTGCTCCACCCACGGCGCCCGCGGCTCCTCTCTCGGACTC
TCGGCGTCGCTGTCGAACCGCACGAACTGCGTGTCGTCCACGTAGCCCACGGA
CATGAAGCGGGGCTCCCCGCGGCCGGGCCGGGACATGGA
GGTGTAGAAATACCTCATGGAGTGCGAC
CCGGCCCAGGTCCGGGTCAGGGCCAGCGCC
CCGG
>'CA27-41.ab1'
GCCTGGTCTCCACGAGCTCCGTGTCCTGAGTTTGGTCCTCCCCATCCCGC
TGCCAGGTCAGTGTGATCTCCGCAGGGTAGAAGCCCAGGGCCCAGCACCTCAG
GGTGGCCTCATGGTCAGAGACGGGGTGGTGGGTCACATGTGTCTTGGGGGGGTCCGCG
CGCTGCAGCGTCTCCTTCCCGTTCTCCAGGTATCTGCGGAGCCACTCCAGGCACTCGGC
CTCCAGGTAGGCTCTGATCTGCTCCGCCCAACCGGCCGCCTCCCACTTCCGCTGG
GTGTTCTGAGCCGCCATGTCCGCGGCCGTCCAGGAGCGCAGGT
CCTCGTTCAGGGCGATGTAATCCCTGCCGTCGTAGGCGGACTGGTAATACCCGCGGAGGA
GGCGCCCGTCGGGCCCCAGGTCGCAGCCGTACATCCTC
TGGTAGGTGTGAGACCCGG
CCTCGCTCTGGTTGTAGTAGCCGCGCAGGTTC
CGCAGGGCCACTGGGGCATTCTGTGTCTCGGCCTTGTAGATCCGTGTGTTCCGGTCC
CAATACTCCGGCCCCTCCTGCTCCACCCACGGCGCCCGCGGCTCCTCTCTCGGACTC
TCGGCGTCGCTGTCGAACCGCACGAACTGCGTGTCGTCCACGTAGCCCACGGA
CATGAAGCGGGGCTCCCCGCGGCCGGGCCGGGACATGGA
GGTGTAGAAATACCTCATGGAGTGCGAC
CCGGCCCAGGTCTGGGTCAGGGCCAGCGCC
CCGG
>'CA27-42.ab1'
GCCTGGTCTCCACGAGCTCCGTGTCCTGAGTTTGGTCCTCCCCATCCCGC
TGCCAGGTCAGTGTGATCTCCGCAGGGTAGAAGCCCAGGGCCCAGCACCTCAG
GGTGGCCTCATGGTCAGAGACGGGGTGGTGGGTCACATGTGTCTTGGGGGGGTCCGCG
CGCTGCAGCGTCTCCTTCCCGTTCTCCAGGTATCTGCGGAGCCACTCCAGGCACTCGGC
CTCCAGGTAGGCTCTGATCTGCTCCGCCCAACCGGCCGCCTCCCACTTCCGCTGG
GTGTTCTGAGCCGCCATGTCCGCGGCCGTCCAGGAGCGCAGGT
CCTCGTTCAGGGCGATGTAATCCCTGCCGTCGTAGGCGGACTGGTAATACCCGCGGAGGA
GGCGCCCGTCGGGCCCCAGGTCGCAGCCGTACATCCTC
TGGTAGGTGTGAGACCCGG
CCTCGCTCTGGTTGTAGTAGCCGCGCAGGTTC
CGCAGGGCCACTGGGGCATTCTGTGTCTCGGCCTTGTAGATCCGTGTGTTCCGGTCC
CAATACTCCGGCCCCTCCTGCTCCACCCACGGCGCCCGCGGCTCCTCTCTCGGACTC
TCGGCGTCGCTGTCGAACCGCACGAACTGCGTGTCGTCCACGTAGCCCACGGA
CATGAAGCGGGGCTCCCCGCGGCCGGGCCGGGACATGGA
GGTGTAGAAATACCTCATGGAGTGCGAC
CCGGCCCAGGTCTGGGTCAGGGCCAGCGCC
CCGG
>'CA27-5.ab1'
GCCTGGTCTCCACAAGCTCGGTGTCCTGAGTTTGCTCCTCCCCATCCCGC
TGCCAGGTCAGTGTGATCTCCGCAGGGTAGAAGCCCAGGGCCCAGCACCTCAG
GGTGGCCTCATGGTCAGAGACGGGGTGGTGGGTCACGTGTGTCTTTGGGGGATCCGCG
CGCTGCAGCGTCTCCTTCCCGTTCTCCAGGTATCTGCGAAGCGACTCCACGCACTCGCC
CTCCACGTAGGCTCTGAACCGCTCTGCCTCACCGGCCGCCTCCCACTTGCGCTGG
GTGTTCTGAGCTGCCAAGTCCGCGGTGGTCCAGGAGCGTAGGT
CCTCGTTCAGGGCGATGTAATCCTTGCCGTCGTAGGCGTCCTGGTGATACCCGCGGAGGA
GGCGCCCGTCGGGTCCCAAGTCGCAGCCAGACATCCAC
TGGTAGGTGTGAGACCCGG
CCTCGCTCTGGTTGTAGTAGCCGCGCAGGATC
CCCAGGCCCAATCGGAAACTCTGTGCGTTGCCCTTGGCGTTCCGTGTCTGCTCTTCC
CAATACTCCGGCCCCTCCTGCTCTATCCACCGCGCCCGCGGCTCCATCCTCGGACTC
TCGGCGTCGCTGTCGAACCGCACGAACTGCGTGTCGTCCACGTAGCCCACGGC
GATGAAGCGGGGATCCCCGCGGCCGGGCCGGGACACGGC
GGTGCTGAAATACCTCAAGGAGTGCGAG
CCGGCCCAGGTCTCGGTCAGGGCCAGGGCC
GCCG
>'CA27-6.ab1'
GCCTGGTCTCCACGAGCTCCGTGTCCTGAGTTTGGTCCTCCCCATCCCGC
TGCCATGTCAGTGTGATCTCCGCAGGGTAGAAGCCCAGGGCCCAGCACCTCAG
GGTGGCCTCATGATCAGAGACGGGGTGGTGGGTCACATGTGTCTTGGGGGGGTCCGCG
CGCTGCAGCGTCTCCTTCCCGTTCTCCAGGTATCTGCGGAGCCACTCCAGGCACTCGCC
CTCCAGGTAGGCTCTCATCTGCTCCGTCCAACCGGCCGCCTCCCACTTCCGCTGG
GTGTTCTGAGCCGCCATGTCCGCGGCGGTCCAGGAGCGCAGGT
CCTCGTTCAGGGCGATGTAATCCCTGCCGTCGTAGGCGGACTGGTCATACCCGCGGAGGA
GGCGCCCGTCGGGCCCCAGGTCGCAGCCGTACATCTTC
TGGATGGTGTGAGACCCGG
CCTCGCTCTGGTTGTAGTAGCGGAGCGCGGTC
CGCAGGTTCACTCGGTAGTTCTGTGCGGTGTCCTTGGCTTTCCGTGTCTCCTGGTCC
CAATACTCCGGCCCCTCCTGCTCCACCCACGGCGCCCGCGGCTCCATCCTCGGACTC
TCGGCGTCGCTGTCGAACCGCACGAACTGCGTGTCGTCCACGTAGCCCACGGC
GAAGAAGCGGGGCTGCCCGCGGCCGGGCCGGGACATGGA
GGTGTAGAAATACCTCATGGAGTGGGAG
CCGGCCCAGGTCTGGGTCAGGGCCAGCGCC
CCGG
>'CA27-7.ab1'
GCCTGGTCTCCACGAGCTCCGTGTCCTGAGTTTGGTCCTCCCCATCCCGC
TGCCATGTCAGTGTGATCTCCGCAGGGTAGAAGCCCAGGGCCCAGCACCTCAG
GGTGGCCTCATGATCAGAGACGGGGTGGTGGGTCACATGTGTCTTGGGGGGGTCCGCG
CGCTGCAGCGTCTCCTTCCCGTTCTCCAGGTATCTGCGGAGCCACTCCAGGCACTCGCC
CTCCAGGTAGGCTCTCATCTGCTCCGTCCAACCGGCCGCCTCCCACTTCCGCTGG
GTGTTCTGAGCCGCCATGTCCGCGGCGGTCCAGGAGCGCAGGT
CCTCGTTCAGGGCGATGTAATCCCTGCCGTCGTAGGCGGACTGGTCATACCCGCGGAGGA
GGCGCCCGTCGGGCCCCAGGTCGCAGCCGTACATCTTC
TGGATGGTGTGAGACCCGG
CCTCGCTCTGGTTGTAGTAGCGGAGCGCGGTC
CGCAGGTTCACTCGGTAGTTCTGTGCGGTGTCCTTGGCTTTCCGTGTCTCCTGGTCC
CAATACTCCGGCCCCTCCTGCTCCACCCACGGCGCCCGCGGCTCCATCCTCGGACTC
TCGGCGTCGCTGTCGAACCGCACGAACTGCGTGTCGTCCACGTAGCCCACGGC
GAAGAAGCGGGGCTGCCCGCGGCCGGGCCGGGACATGGA
GGTGTAGAAATACCTCATGGAGTGGGAG
CCGGCCCAGGTCTGGGTCAGGGCCAGCGCC
CCGG
>'CA27-8.ab1'
GCCTGGTCTCCACGAGCTCCGTGTCCTGAGTTTGGTCCTCCCCATCCCGC
TGCCATGTCAGTGTGATCTCCGCAGGGTAGAAGCCCAGGGCCCAGCACCTCAG
GGTGGCCTCATGATCAGAGACGGGGTGGTGGGTCACATGTGTCTTGGGGGGGTCCGCG
CGCTGCAGCGTCTCCTTCCCGTTCTCCAGGTATCTGCGGAGCCACTCCAGGCACTCGCC
CTCCAGGTAGGCTCTCATCTGCTCCGTCCAACCGGCCGCCTCCCACTTCCGCTGG
GTGTTCTGAGCCGCCATGTCCGCGGCGGTCCAGGAGCGCAGGT
CCTCGTTCAGGGCGATGTAATCCCTGCCGTCGTAGGCGGACTGGTCATACCCGCGGAGGA
GGCGCCCGTCGGGCCCCAGGTCGCAGCCGTACATCTTC
TGGATGGTGTGAGACCCGG
CCTCGCTCTGGTTGTAGTAGCGGAGCGCGGTC
CGCAGGTTCACTCGGTAGTTCTGTGCGGTGTCCTTGGCTTTCCGTGTCTCCTGGTCC
CAATACTCCGGCCCCTCCTGCTCCACCCACGGCGCCCGCGGCTCCATCCTCGGACTC
TCGGCGTCGCTGTCGAACCGCACGAACTGCGTGTCGTCCACGTAGCCCACGGC
GAAGAAGCGGGGCTGCCCGCGGCCGGGCCGGGACATGGA
GGTGTAGAAATACCTCATGGAGTGGGAG
CCGGCCCAGGTCTGGGTCAGGGCCAGCGCC
CCGG
>'CA27-9.ab1'
GCCTGGTCTCCACGAGCTCCGTGTCCTGAGTTTGGTCCTCCCCATCCCGC
TGCCAGGTCAGTGTGATCTCCGCAGGGTAGAAGCCCAGGGCCCAGCACCTCAG
GGTGGCCTCATGGTCAGAGACGGGGTGGTGGGTCACATGTGTCTTGGGGGGGTCCGCG
CGCTGCAGCGTCTCCTTCCCGTTCTCCAGGTATCTGCGGAGCCACTCCAGGCACTCGGC
CTCCAGGTAGGCTCTGATCTGCTCCGCCCAACCGGCCGCCTCCCACTTCCGCTGG
GTGTTCTGAGCCGCCATGTCCGCGGCCGTCCAGGAGCGCAAGT
CCTCGTTCAGGGCGATGTAATCCCTGCCGTCGTAGGCGGACTGGTAATACCCGCGGAGGA
GGCGCCCGTCGGGCCCCAGGTCGCAGCCGTACATCCTC
TGGTAGGTGTGAGACCCGG
CCTCGCTCTGGTTGTAGTAGCCGCGCAGGTTC
CGCAGGGCCACTGGGGCATTCTGTGTCTCGGCCTTGTAGATCCGTGCGCTCCGGTCC
CAATACTCCGGCCCCTCCTGCTCCACCCACGGCGCCCGCGGCTCCTCTCTCGGACTC
TCGGCGTCGCTGTCGAACCGCACGAACTGCGTGTCGTCCACGTAGCCCACGGA
CATGAAGCGGGGCTCCCCGCGGCCCGGCCGGGACATGGA
GGTGTAGAAATACCTCATGGAGTGCGAC
CCGGCCCAGGTCTGGGTCAGGGCCAGCGCC
CCGG
>'CA29-6.ab1'
GCCTGGTCTCCACGAGCTCCGTGTCCTGAGTTTGGTCCTCCCCATCCCGC
TGCCAGGTCAGTGTGATCTCCGCACGGTACAAGCCCAGGGCCCAGCACCTCAG
GGTGGCCTCATGGTCAAAGACAGGGTGGTGGGTCACATGTGTCTTGGGGGGGTCCGCG
CGCTGCAGCGTCTCCTTCCCGTTCTCCAAGTATCTGCGGAGCGACTCCACGCACCGGCC
CTCCAGGTAGACTCTGTCCTGCTCCGCCACACCCGCCGCCTCCCACTTCCGCTGG
GTGTTCTGAGCCGCCAAGTCCGCGGCGGTCCAGGAGCGCAGGT
CCTCATTCAGGGAGATGTAATCCTTGCCGTCGTACGCGAACTGTTCATACCCGCGGAGGC
GGCGCCCGTCGGGCCCCAGGTCGCAGCCGTACATCCTC
TGGACGGTGTGAGACCCGG
CCTCGCTCTGGTTGTAGTAACCGCGCAGGTTC
CGCAGGCTCTCTCGGTAGGTCTGTGTGTCGGCCTTCATGATCCGTGTCTGCAAGTCC
CAATACTCTGGACCCTCCTGCTCCACCCACGGCGCCCGCGGCTCCATCCTTTGGCTC
GCGGCGTCGCTGTCGAACCGCACGAACTGCGTGTCATCCACATAGCCCACGGC
GATGAAGCGGGGCTGCCCGCGGCCGGCCGGGACATGGA
GGTGTAGAAATACTTCATGGAGTGAGAG
CCCGCCCGGGTCTGGGTCATGACCAGGGCC
CCTG
>'CA29-67.ab1'
GCCTGGTCTCCACGAGCTCCGTGTCCTGAGTTTGGTCCTCCCCATCCCGC
TGCCAGGTCAGTGTGATCTCCGCAGGGTAGAAGCCCAGGGCCCAGCACCTCAG
GGTGGCCTCATGGTCAGAGACGGGGTGGTGGGTCACATGTGTCTTGGGGGGGTCCGCG
CGCTGCAGCGTCTCCTTCCCGTTCTCCAGGTGTCTGCGGAGCCACTCCAGGCACTCGCC
CTCCAGGTAGGCTCTCATCTGCTCAGCCGCACCCGCCGCCTCCCACTTGCGCTGG
GTGTTCTGAGCCGCCATGTCCGCCGCGGTCCAGGAGCGCAGGT
CCTCGTTCAGGGCGATGTAATCCCTGCCGTCGTAGGCGAACTGGCTATACCCGCGGAGGA
GGCGCCCGTCGGGCCCCAGGTCGCAGCCGTACATCCTC
TGGATGGTGTGAGACCCCG
CCTCGCTCTGGTTGTAGTAGCGGAGCAGGGTC
CTCAGGTTCTCTCGGTAGGTCTGTGTGTCGGCCTTGGCGATCCGTGTGTTCCGGTCC
CAATACTCCGGCCCCTCCTGCTCCACCCACGGCGCCCGCGGCTCCTCTCTCGGACTC
TCGGCGTCGCTGTCGAACCGCACGAACTGCGTGTCGTCCACGTAGCCCACGGA
GATGAAGCGGGGCTGCCCGCGGCCGGGCCGGGACATGGA
GGTGTAGAAATACCTCATGGAGTGGGAG
CCCGCCCAGGTCTCGGTCAGGGCCAGGACC
CCTG
>'CA29-68.ab1'
GCCTGGTCTCCACGAGCTCCGTGTCCTGAGTTTGGTCCTCCCCATCCCGC
CGCCAGGTCAGTGTGATCTCCGCAGGGTAGAAGCCCAGGGCCCAGCACCTCAG
GGTGGCCTCATGGTCAGAGACGGGGTGGTGGGTTACATGTGTCTTGGGGGAGTCCGCG
CGCTGCAGCGTCTCCTTCCCGTTCTCCAGGTATCTGCGGAGCGACTCCAGGCACTGGCC
CTCCAGGTAGGCTCTCCACTGCTCCGCCACACCCGCCGCCTCCCACTTCCGCTGG
GTGTTCTGAGCCGCCATGTCCGCCGCGGTCCAGGAGCGCAGGT
CCTCGTTCAGGGCGATGTAATCCCTGCCGTCGTAGGCGGACTGGTCATACCCGCGGAGGA
GGCGCCCGTCCGGCCCCAGGTCGCAGCCGTACATCGTC
TGGAGGGTGTGAGACCCGG
CCTCGCTCTGGTTGTAGTAGCGGAGCAGGGTC
CGCAGGTTCTCTCGGAGAGTCTGTGTGTCGGCCTTGCAGATCCGTGTGTTCTGGTCC
CAATACTCCGGCCCCTCCTGCTCCATCCACGGCGCCCGCGGCTCCTCTCTCGGACTC
TCGGCGTCGCTGTCGAACCGCACGAACTGCGTGTCGTCCACGTAGCCCACGGA
GATGAAGCGGGGCTGCCCGCGGCCGGGCCGGGACATGGA
GGTGTAGAAATATCTCAAGGAGTGCGAG
CCCGCCCAGGTCTGGGTCAGGGCCAGGGCC
CCTG
>'CA29-69.ab1'
GCCTGGTCTCCACGAGCTCGGTGTCCTGAGTTTGGTCCTCCCCATCCCGC
TGCCAGGTCAGTGTGATCTCCGCAGGGTAGAAGCCCAGGGCCCAGCACCTCAG
GGTGGCCTCATGGTCAGAGATGGGATGGTGGGTCACGTGTGTCTTTGGGAGATCCGCG
CGCTGCAGCGTCTCCTTCCCGTTCTCCAGGTATCTGCGGAGCCACTCCAGGCACCTCCC
CTCCAGGTAGGCTCTCATCCGCTCTGCCTCGCGGGCCTCCTCCCACTTGCGCTGG
GTGTTCTGAGCCGCCATGTCCGCGGCGGTCCAGGAGCGCAGGT
CCTCGCTCAGGGCGATGTAATCCTTGCCGTCGTAGGCGTACTGGTCATACCCGCGGAGGA
GGCGCCCCTCGGGCCCCAGGTCGCAGCCGTACATCCAC
TGGATGGTGTGAGACCCCC
CATCGCTCTGGTTGTAGTAGCGGAGCGCGGTC
CGCAGGCTCACTCGGAAAGTCTGTGCGGTCTCCTTGGCTCTCCGTGTCTCCTCTTCC
CAATACTCCGGCCCCTCCTGCTCCATCCACGGCGCCCGCGGCTCCAACCTCGGACTC
TCGACGTCGCTGTCGAACCGCACGAACTGCGTGTCGTCCACGTAGCCGACTTC
GAGATGCCAGGGCTCCCGGCGGTCGGGCCGGGACATGGC
GGTGGTGAAATACCTCATGGAGTGCGAG
CCGGCCCAGGTCTCGGTCAGGGCCAGGGCC
CCCG
>'CA29-70.ab1'
GCCTGGTCTCCACGAGCTCCGTGTCCTGAGTTTGGTCCTCCCCATCCCGC
TGCCATGTCAGTGTGATCTCCGCAGGGTAGAAGCCCAGGGCCCAACACCTCAG
GGTGGCCTCATGGTCAGAGACGGGGTGATGGGTCACATGTGTCTTGGGGGGGTCCGCG
CGCTGCAGCGTCTCCTTCCCGTTCTCCAGGTATCTGCGGAGCCACTCCACACATAGGCC
CTCCACGTAGGTTCTGAACCGCTCCGCCACACCCGCCGCCTCCCACTTCCGCTGG
GTGTTCTGAGCCGCCATGTCCGCGGCGGTCCAGGAACGCAGGT
CCCCGTTCAGGGCGATGTAATCCCTGCCGTCGTAGGCGTACTGGCTATACCCGCGGAGGA
GGCGCCCGTCGGGTCCCAGGTCGCAGCCGTACATCCTC
TGGTAGGTGTGAGACCCAG
CCTCGCTCTGGTTGTAGTAGCCGCGCAGGATC
TGCAGGCCCTCTCGGTAGGTCTGTGTGTTGGTCTTGGAGATCCGTGTCTCCCGGTCC
CAATACTCCGGCCCCTCCTGCTCCACCCACGGCGCCCGCGGCTCCTTTCTCGGACTC
GCGGCGTCGCTGTCGAACCGCACGAACTGCGTGTCGTCCACGTAGCCCACGGT
GAAGAAGCGGGGCTCCCCGCGGCCGGGCCGGGACACGGC
GGTGTGGAAATACCTCAAGGAGTGGGAG
CCCGCCCGGGTCTGGGTCAGGGCCAGGACC
CCTG
>'CA29-72.ab1'
GCCTGGTCTCCACAAGCTCGGTGTCCTGAGTTTGGTCCTCCCCATCCCGC
TGCCAGGTCAGTGTGATCTCCGCAGGGTAGAAGCCCAGGGCCCAGCACCTCAG
GGTGGCCTCATGGTCAGAGATGGGATGGTGGGTCACGTGTGTCTTTGGGAGATCCGCG
CGCTGCAGCGTCTCCTTCCCGTTCTCCAGGTATCTGCGGAGCCACTCCAGGCACCTCCC
CTCCAGGTAGGCTCTCATCCGCTCTGCCTCGCGGGCCTCCTCCCACTTGCGCTGG
GTGTTCTGAGCCGCCATGTCCGCGGCGGTCCAGGAGCGCAGGT
CCTCGCTCAGGGCGATGTAATCCTTGCCGTCGTAGGCGTACTGGTCATACCCGCGGAGGA
GGCGCCCCTCGGGCCCCAGGTCGCAGCCGTACATCCAC
TGGATGGTGTGAGACCCCC
CATCGCTCTGGTTGTAGTAGCGGAGCGCGGTC
CGCAGGCTCACTCGGAAAGTCTGTGCGGTCTCCTTGGCTCTCCGTGTCTCCTCTTCC
CAATACTCCGGCCCCTCCTGCTCCATCCACGGCGCCCGCGGCTCCAACCTCGGACTC
TCGACGTCGCTGTCGAACCGCACGAACTGCGTGTCGTCCACGTAGCCGACTTC
GAGATGCCAGGGCTCCCGGCGGTCGGGCCGGGACATGGC
GGTGGTGAAATACCTCATGGAGTGCGAG
CCGGCCCAGGTCTCGGTCAGGGCCAGGGCC
CCCG
>'CA29-73.ab1'
GCCTGGTCTCCACGAGCTCGGTGTCCTGAGTTTGGTCCTCCCCATCCCGC
TGCCAGGTCAGTGTGATCTCCGCAGGGTAGAAGCCCAGGGCCCAGCACCTCAG
GGTGGCCTCATGGTCAGAGATGGGATGGTGGGTCACGTGTGTCTTTGGGAGATCCGCG
CGCTGCAGCGTCTCCTTCCCGTTCTCCAGGTATCTGCGGAGCCACTCCAGGCACCTCCC
CTCCAGGTAGGCTCTCATCCGCTCTGCCTCGCGGGCCTCCTCCCACTTGCGCTGG
GTGTTCTGAGCCGCCATGTCCGCGGCGGTCCAGGAGCGCAGGT
CCTCGCTCAGGGCGATGTAATCCTTGCCGTCGTAGGCGTACTGGTCATACCCGCGGAGGA
GGCGCCCCTCGGGCCCCAGGTCGCAGCCGTACATCCAC
TGGATGGTGTGAGACCCCC
CATCGCTCTGGTTGTAGTAGCGGAGCGCGGTC
CGCAGGCTCACTCGGAAAGTCTGTGCGGTCTCCTTGGCTCTCCGTGTCTCCTCTTCC
CAATACTCCGGCCCCTCCTGCTCCATCCACGGCGCCCGCGGCTCCAACCTCGGACTC
TCGACGTCGCTGTCGAACCGCACGAACTGCGTGTCGTCCACGTAGCCGACTTC
GAGATGCCAGGGCTCCCGGCGGTCGGGCCGGGACATGGC
GGTGGTGAAATACCTCATGGAGTGCGAG
CCGGCCCAGGTCTCGGTCAGGGCCAGGGCC
CCCG
>'CA29-74.ab1'
GCCTGGTCTCCACAAGCTCGGTGTCCTGAGTTTGGTCCTCCCCATCCCGC
TGCCAGGTCAGTGTGATCTCCGCAGGGTAGAAGCCCAGGGCCCAGCACCTCAG
GGTGGCCTCATGGTCAGAGATGGGATGGTGGGTCACGTGTGTCTTTGGGAGATCCGCG
CGCTGCAGCGTCTCCTTCCCGTTCTCCAGGTATCTGCGGAGCCACTCCAGGCACCTCCC
CTCCAGGTAGGCTCTCATCCGCTCTGCCTCGCGGGCCTCCTCCCACTTGCGCTGG
GTGTTCTGAGCCGCCATGTCCGCCGCGGTCCAGGAGCGCAGGT
CCTCGTTCAGGGCGATGTAATCCCTGCCGTCGTAGGCGAACTGGCTATACCCGCGGAGGA
GGCGCCCCTCGGGCCCCAGGTCGCAGCCGTACATCCAC
TGGATGGTGTGAGACCCCC
CATCGCTCTGGTTGTAGTAGCGGAGCGCGGTC
CGCAGGCTCACTCGGAAAGTCTGTGCGGTCTCCTTGGCTCTCCGTGTCTCCTCTTCC
CAATACTCCGGCCCCTCCTGCTCCATCCACGGCGCCCGCGGCTCCAACCTCGGACTC
TCGACGCCGCTGTCGAACCGCACGAACTGCGTGTCGTCCACGTAGCCGACTTC
GAGATGCCAGGGCTCCCGGCGGTCGGGCCGGGACATGGC
GGTGGTGAAATACCTCATGGAGTGCGAG
CCGGCCCAGGTCTCGGTCAGGGCCAGGGCC
CCCG
>'CA29-76.ab1'
GCCTGGTCTCCACGAGCTCCGTGTCCTGAGTTTGGTCCTCCCCATCCCGC
TGCCAGGTCAGTGTGATCTCCGCAGGGTAGAAGCCCAGGGCCCAGCACCTCAG
GGTGGCCTCATGGTCAGAGACGGGGTGGTGGGTCACATGTGTCTTGGGGGGGTCCGCG
CGCTGCAGCGTCTCCTTCCCGTTCTCCAGGTGTCTGCGGAGCCACTCCAGGCACTCGCC
CTCCAGGTaGGCTCTCATCTGCTCAGCCGCACCCGCCGCCTCCCACTTGCGCTGG
GTGTTCTGAGCCGCCATGTCCGCCGCGGTCCAGGAGCGCAGGT
CCTCGTTCAGGGCGATGTAATCCCTGCCGTCGTAGGCGAACTGGCTATACCCGCGGAGGA
GGCGCCCGTCGGGCCCCAGGTCGCAGCCGTACATCCTC
TGGATGGTGTGAGACCCCG
CCTCGCTCTGGTTGTAGTAGCGGAGCAGGGTC
CTCAGGTTCTCTCGGTAGGTCTGTGTGTCGGCCTTGGCGATCCGTGTGTTCCGGTCC
CAATACTCCGGCCCCTCCTGCTCCACCCACGGCGCCCGCGGCTCCTCTCTCGGACTC
TCGGCGTCGCTGTCGAACCGCACGAACTGCGTGTCGTCCACGTAGCCCACGGA
GATGAAGCGGGGCTGCCCGCGGCCGGGCCGGGACATGGA
GGTGTAGAAATACCTCATGGAGTGGGAG
CCCGCCCAGGTCTCGGTCAGGGCCAGGACC
CCTG
>'CA29-79.ab1'
GCCTGGTCTCCACGAGCTCCGTGTCCTGAGTTTGGTCCTCCCCATCCCGC
TGCCAGGTCAGTGTGATCTCCGCAGGGTAGAAGCCCAGGGCCCAGCACCTCaG
GGTGGCCTCATGGTCAGAGACGGGGTGGTGGGTCACATGTGTCTTGGGGGGGTCCGCG
CGCTGCAGCGTCTCCTTCCCGTTCTCCAGGTGTCTGCGGAGCCACTCCAGGCACTCGCC
CTCCAGGTAGGCTCTCATCTGCTCAGCCGCACCCGCCGCCTCCCACTTGCGCTGG
GTGTTCTGAGCCGCCATGTCCGCCGCGGTCCAGGAGCGCAGGT
CCTCGTTCAGGGCGATGTAATCCCTGCCGTCGTAGGCGAACTGGCTATACCCGCGGAGGA
GGCGCCCGTCGGGCCCCAGGTCGCAGCCGTACATCCTC
TGGATGGTGTGAGACCCCG
CCTCGCTCTGGTTGTAGTAGCGGAGCAGGGTC
CTCAGGTTCTCTCGGTAGGTCTGTGTGTCGGCCTTGGCGATCCGTGTGTTCCGGTCC
CAATACTCCGGCCCCTCCTGCTCCACCCACGGCGCCCGCGGCTCCTCTCTCGGACTC
TCGGCGTCGCTGTCGAACCGCACGAACTGCGTGTCGTCCACGTAGCCCACGGA
GATGAAGCGGGGCTGCCCGCGGCCGGGCCGGGACATGGA
GGTGTAGAAATACCTCATGGAGTGGGAG
CCCGCCCAGGTCTCGGTCAGGGCCAGGACC
CCTG
>'CA29-81.ab1'
GCCTGGTCTCCACGAGCTCCGTGTCCTGAGTTTGGTCCTCCCCATCCCGC
TGCCAGGTCAGTGTGATCTCCGCAGGGTAGAAGCCCAGGGCCCAGCACCTCAG
GGTGGCCTCATGGTCAGAGACGGGGTGGTGGGTCACATGTGTCTTGGGGGGGTCCGCG
CGCTGCAGCGTCTCCTTCCCGTTCTCCAGGTGTCTGCGGAGCCACTCCAGGCACTCGCC
CTCCAGGTAGGCTCTCATCTGCTCAGCCGCACCCGCCGCCTCCCACTTGCGCTGG
GTGTTCTGAGCCGCCATGTCCGCCGCGGTCCAGGAGCGCAGGT
CCTCGTTCAGGGCGATGTAATCCCTGCCGTCGTAGGCGAACTGGCTATACCCGCGGAGGA
GGCGCCCGTCGGGCCCCAGGTCGCAGCCGTACATCCTC
TGGATGGTGTGAGACCCCG
CCTCGCTCTGGTTGTAGTAGCGGAGCAGGGTC
CTCAGGTTCTCTCGGTAGGTCTGTGTGTCGGCCTTGGCGATCCGTGTGTTCCGGTCC
CAATACTCCGGCCCCTCCTGCTCCACCCACGGCGCCCGCGGCTCCTCTCTCGGACTC
TCGGCGTCGCTGTCGAACCGCACGAACTGCGTGTCGTCCACGTAGCCCACGGA
GATGAAGCGGGGCTGCCCGCGGCCGGGCCGGGACATGGA
GGTGTAGAAATACCTCATGGAGTGGGAG
CCCGCCCAGGTCTCGGTCAGGGCCAGGACC
CCTG
>'CA29-82.ab1'
GCCTGGTCTCCACAAGCTCGGTGTCCTGAGTTTGGTCCTCCCCATCCCGC
TGCCAGGTCAGTGTGATCTCCGCAGGGTAGAAGCCCAGGGCCCAGCACCTCAG
GGTGGCCTCATGGTCAGAGATGGGATGGTGGGTCACGTGTGTCTTTGGGAGATCCGCG
CGCTGCAGCGTCTCCTTCCCGTTCTCCAGGTATCTGCGGAGCCACTCCAGGCACCTCCC
CTCCAGGTAGGCTCTCATCCGCTCTGCCTCGCGGGCCTCCTCCCACTTGCGCTGG
GTGTTCTGAGCCGCCATGTCCGCGGCGGTCCAGGAGCGCAGGT
CCTCGCTCAGGGCGATGTAATCCTTGCCGTCGTAGGCGTACTGGTCATACCCGCGGAGGA
GGCGCCCCTCGGGCCCCAGGTCGCAGCCGTACATCCAC
TGGATGGTGTGAGACCCCC
CATCGCTCTGGTTGTAGTAGCGGAGCGCGGTC
CGCAGGCTCACTCGGAAAGTCTGTGCGGTCTCCTTGGCTCTCCGTGTCTCCTCTTCC
CAATACTCCGGCCCCTCCTGCTCCATCCACGGCGCCCGCGGCTCCAACCTCGGACTC
TCGACGTCGCTGTCGAACCGCACGAACTGCGTGTCGTCCACGTAGCCGACTTC
GAGATGCCAGGGCTCCCGGCGGTCGGGCCGGGACATGGC
GGTGGTGAAATACCTCATGGAGTGCGAG
CCGGCCCAGGTCTCGGTCAGGGCCAGGGCC
CCCG
>'CA29-84.ab1'
GCCTGGTCTCCACAAGCTCGGTGTCCTGAGTTTGGTCCTCCCCATCCCGC
TGCCAGGTCAGTGTGATCTCCGCAGGGTAGAAGCCCAGGGCCCAGCACCTCAG
GGTGGCCTCATGGTCAGAGATGGGATGGTGGGTCACGTGTGTCTTTGGGAGATCCGCG
CGCTGCAGCGTCTCCTTCCCGTTCTCCAGGTATCTGCGGAGCCACTCCAGGCACCTCCC
CTCCAGGTAGGCTCTCATCCGCTCTGCCTCGCGGGCCTCCTCCCACTTGCGCTGG
GTGTTCTGAGCCGCCATGTCCGCGGCGGTCCAGGAGCGCAGGT
CCTCGCTCAGGGCGATGTAATCCTTGCCGTCGTAGGCGTACTGGTCATACCCGCGGAGGA
GGCGCCCCTCGGGCCCCAGGTCGCAGCCGTACATCCAC
TGGATGGTGTGAGACCCCC
CATCGCTCTGGTTGTAGTAGCGGAGCGCGGTC
CGCAGGCTCACTCGGAAAGTCTGTGCGGTCTCCTTGGCTCTCCGTGTCTCCTCTTCC
CAATACTCCGGCCCCTCCTGCTCCATCCACGGCGCCCGCGGCTCCAACCTCGGACTC
TCGACGTCGCTGTCGAACCGCACGAACTGCGTGTCGTCCACGTAGCCGACTTC
GAGATGCCAGGGCTCCCGGCGGTCGGGCCGGGACATGGC
GGTGGTGAAATACCTCATGGAGTGCGAG
CCGGCCCAGGTCTCGGTCAGGGCCAGGGCC
CCCG
>'CA29-85.ab1'
GCCTGGTCTCCACGAGCTCCGTGTCCTGAGTTTGGTCCTCCCCATCCCGC
TGCCAGGTCAGTGTGATCTCCGCAGGGTAGAAGCCCAGGGCCCAGCACCTCAG
GGTGGCCTCATGGTCAGAGACGGGGTGGTGGGTCACATGTGTCTTGGGGGGGTCCGCG
CGCTGCAGCGTCTCCTTCCCGTTCTCCAGGTGTCTGCGGAGCCACTCCAGGCACTCGCC
CTCCAGGTAGGCTCTCATCTGCTCAGCCGCACCCGCCGCCTCCCACTTGCGCTGG
GTGTTCTGAGCCGCCATGTCCGCCGCGGTCCAGGAGCGCAGGT
CCTCGTTCAGGGCGATGTAATCCCTGCCGTCGTAGGCGAACTGGCTATACCCGCGGAGGA
GGCGCCCGTCGGGCCCCAGGTCGCAGCCGTACATCCTC
TGGATGGTGTGAGACCCCG
CCTCGCTCTGGTTGTAGTAGCGGAGCAGGGTC
CTCAGGTTCTCTCGGTAGGTCTGTGTGTCGGCCTTGGCGATCCGTGTGTTCCGGTCC
CAATACTCCGGCCCCTCCTGCTCCACCCACGGCGCCCGCGGCTCCTCTCTCGGACTC
TCGGCGTCGCTGTCGAACCGCACGAACTGCGTGTCGTCCACGTAGCCCACGGA
GATGAAGCGGGGCTGCCCGCGGCCGGGCCGGGACATGGA
GGTGTAGAAATACCTCATGGAGTGGGAG
CCCGCCCAGGTCTCGGTCAGGGCCAGGACC
CCTG
>'CA29_10.ab1'
GCCTGGTCTCCACGAGCTCCGTGTCCTGAGTTTGGTCCTCCCCATCCCGC
TGCCAGGTCAGTGTGATCTCCGCAGGGTAGAAGCCCAGGGCCCAGCACCTCAG
GGTGGCCTCATGGTCAGAGACGGGGTGGTGGGTCACATGTGTCTTGGGGGGGTCCGCG
CGCTGCAGCGTCTCCTTCCCGTTCTCCAGGTGTCTGCGGAGCCACTCCAGGCACTCGCC
CTCCAGGTAGGCTCTCATCTGCTCAGCCGCACCCGCCGCCTCCCACTTGCGCTGG
GTGTTCTGAGCCGCCATGTCCGCCGCGGTCCAGGAGCGCAGGT
CCTCGTTCAGGGCGATGTAATCCCTGCCGTCGTAGGCGAACTGGCTATACCCGCGGAGGA
GGCGCCCGTCGGGCCCCAGGTCGCAGCCGTACATCCTC
TGGATGGTGTGAGACCCCG
CCTCGCTCTGGTTGTAGTAGCGGAGCAGGGTC
CTCAGGTTCTCTCGGTAGGTCTGTGTGTCGGCCTTGGCGATCCGTGTGTTCCGGTCC
CAATACTCCGGCCCCTCCTGCTCCACCCACGGCGCCCGCGGCTCCTCTCTCGGACTC
TCGGCGTCGCTGTCGAACCGCACGAACTGCGTGTCGTCCACGTAGCCCACGGA
GATGAAGCGGGGCTGCCCGCGGCCGGGCCGGGACATGGA
GGTGTAGAAATACCTCATGGAGTGGGAG
CCGGCCCAGGTCCGGGTCAGGGCCAGCGCC
CCGG
>'CA29_11.ab1'
GCCTGGTCTCCACGAGCTCCGTGTCCTGAGTTTGGTCCTCCCCATCCCGC
TGCCAGGTCAGTGTGATCTCCGCAGGGTAGAAGCCCAGGGCCCAGCACCTCAG
GGTGGCCTCATGGTCAGAGACGGGGTGGTGGGTCACATGTGTCTTGGGGGGGTCCGCG
CGCTGCAGCGTCTCCTTCCCGTTCTCCAGGTATCTGCGGAGCCACTCCACGCACTCGCC
CTCCAGGTAGGCTCTCATCCTCTCCGCCACACCCGCCGCCTCCCACTTGCGCTGG
GTGTTCTGAGCCGCCATGTCCGCCGCGGTCCAGGAGCGCAGGT
CCTCGTTCAGGGCGATGTAATCCCTGCCGTCGTAGGTGAACTGGCTATACCCGCGGAGGA
GGCGCCCGTCGGGCCCCAGGTCGCAGCCGTACATCCTC
TGGATGGTGTGAGACCCCG
CCTCGCTCTGGTTGTAGTAGCGGAGCAGGGTC
CTCAGGTTCTCTCGGTAGGTCTGTGTGTCGGCCTTGGCGATCCGTGTGTTCCGGTCC
CAATACTCCGGCCCCTCCTGCTCCACCCACGGCGCCCGCGGCTCCTCTCTCGGACTC
TCGGCGTCGCCGTCGAACCGCACGAACTGCGTGTCGTCCACGTAGCCCACGGA
GATGAAGCGGGGCTGCCCGCGGCCGGGCCGGGACATGGA
GGTGTAGAAATACCTCATGGAGTGGGAG
CCCGCCCAGGTCTCGGTCAGGGCCAGGACC
CCTG
>'CA29_14.ab1'
GCCTGGTCTCCACGAGCTCCGTGTCCTGAGTTTGGTCCTCCCCATCCCGC
TGCCATGTCAGTGTGATCTCCGCAGGGTAGAAGCCCAGGGCCCAACACCTCAG
GGTGGCCTCATGGTCAGAGACGGGGTGATGGGTCACATGTGTCTTGGGGGGGTCCGCG
CGCTGCAGCGTCTCCTTCCCGTTCTCCAGGTATCTGCGGAGCCACTCCACACATAGGCC
CTCCACGTAGGTTCTGAACCGCTCCGCCACACCCGCCGCCTCCCACTTCCGCTGG
GTGTTCTGAGCCGCCATGTCCGCGGCGGTCCAGGAACGCAGGT
CCCCGTTCAGGGCGATGTAATCCCTGCCGTCGTAGGCGTACTGGCTATATCCGCGGAGGA
GGCGCCCGTCGGGTCCCAGGTCGCAGCCGTACATCCTC
TGGTAGGTGTGAGACCCAG
CCTCGCTCTGGTTGTAGTAGCCGCGCAGGATC
TGCAGGCCCTCTCGGTAGGTCTGTGTGTTGGTCTTGGAGATCCGTGTCTCCCGGTCC
CAATACTCCGGCCCCTCCTGCTCCACCCACGGCGCCCGCGGCTCCTTTCTCGGACTC
GCGGCGTCGCTGTCGAACCGCACGAACTGCGTGTCGTCCACGTAGCCCACGGT
GAAGAAGCGGGGCTCCCCGCGGCCGGGCCGGGACACGGC
GGTGTGGAAATACCTCAAGGAGTGGGAG
CCCGCCCGGGTCTGGGTCAGGGCCAGGACC
CCTG
>'CA29_16.ab1'
GCCTGGTCTCCACGAGCTCCGTGTCCTGAGTTTGGTCCTCCCCATCCCGC
CGCCAGGTCAGTGTGATCTCCGCAGGGTAGAAGCCCAGGGCCCAGCACCTCAG
GGTGGCCTCATGGTCAGAGACGGGGTGGTGGGTTACATGTGTCTTGGGGGAGTCCGCG
CGCTGCAGCGTCTCCTTCCCGTTCTCCAGGTATCTGCGGAGCGACTCCAGGCACTGGCC
CTCCAGGTAGGCTCTCCACTGCTCCGCCACACCCGCCGCCTCCCACTTCCGCTGG
GTGTTCTGAGCCGCCATGTCCGCCGCGGTCCAGGAGCGCAGGT
CCTCGTTCAGGGCGATGTAATCCCTGCCGTCGTAGGCGGACTGGTCATACCCGCGGAGGA
GGCGCCCGTCCGGCCCCAGGTCGCAGCCGTACATCGTC
TGGAGGGTGTGAGACCTCG
CCTCGCTCTGGTTGTAGTAGCGGAGCAGGGTC
CGCAGGTTCTCTCGGAGAGTCTGTGTGTCGGCCTTGCAGATCCGTGTGTTCTGGTCC
CAATACTCCGGCCCCTCCTGCTCCATCCACGGCGCCCGCGGCTCCTCTCTCGGACTC
TCGGCGTCGCTGTCGAACCGCACGAACTGCGTGTCGTCCACGTAGCCCACGGA
GATGAAGCGGGGCTGCCCGCGGCCGGGCCGGGACATGGA
GGTGTAGAAATACCTCATGGAGTGGGAG
CCCGCCCAGGTCTCGGTCAGGGCCAGGACC
CCTG
>'CA29_17.ab1'
GCCTGGTCTCCACGAGCTCCGTGTCCTGAGTTTGGTCCTCCCCATCCCGC
TGCCATGTCAGTGTGATCTCCGCAGGGTAGAAGCCCAGGGCCCAACACCTCAG
GGTGGCCTCATGGTCAGAGACGGGGTGATGGGTCACATGTGTCTTGGGGGGGTCCGCG
CGCTGCAGCGTCTCCTTCCCGTTCTCCAGGTATCTGCGGAGCCACTCCACACATAGGCC
CTCCACGTAGGTTCTGAACCGCTCCGCCACACCCGCCGCCTCCCACTTCCGCTGG
GTGTTCTGAGCCGCCATGTCCGCGGCGGTCCAGGAACGCAGGT
CCCCGTTCAGGGCGATGTAATCCCTGCCGTCGTAGGCGTACTGGCTATATCCGCGGAGGA
GGCGCCCGTCGGGTCCCAGGTCGCAGCCGTACATCCTC
TGGTAGGTGTGAGACCCAG
CCTCGCTCTGGTTGTAGTAGCCGCGCAGGATC
TGCAGGCCCTCTCGGTAGGTCTGTGTGTTGGTCTTGGAGATCCGTGTCTCCCGGTCC
CAATACTCCGGCCCCTCCTGCTCCACCCACGGCGCCCGCGGCTCCTTTCTCGGACTC
GCGGCGTCGCTGTCGAACCGCACGAACTGCGTGTCGTCCACGTAGCCCACGGT
GAAGAAGCGGGGCTCCCCGCGGCCGGGCCGGGACACGGC
GGTGTGGAAATACCTCAAGGAGTGGGAG
CCCGCCCGGGTCTGGGTCAGGGCCAGGACC
CCTG
>'CA29_18.ab1'
GCCTGGTCTCCACGAGCTCCGTGTCCTGAGTTTGGTCCTCCCCATCCCGC
TGCCAGGTCAGTGTGATCTCCGCAGGGTAGAAGCCCAGGGCCCAGCACCTCAG
GGTGGCCTCATGGTCAGAGACGGGGTGGTGGGTCACATGTGTCTTGGGGGGGTCCGCG
CGCTGCAGCGTCTCCTTCCCGTTCTCCAGGTGTCTGCGGAGCCACTCCAGGCACTCGCC
CTCCAGGTAGGCTCTCATCTGCTCAGCCGCACCCGCCGCCTCCCACTTGCGCTGG
GTGTTCTGAGCCGCCATGTCCGCCGCGGTCCAGGAGCGCAGGT
CCTCGTTCAGGGCGATGTAATCCCTGCCGTCGTAGGCGAACTGGCTATACCCGCGGAGGA
GGCGCCCGTCGGGCCCCAGGTCGCAGCCGTACATCCTC
TGGATGGTGTGAGACCCCG
CCTCGCTCTGGTTGTAGTAGCGGAGCAGGGTC
CTCAGGTTCTCTCGGTAGGTCTGTGTGTCGGCCTTGGCGATCCGTGTGTTCCGGTCC
CAATACTCCGGCCCCTCCTGCTCCACCCACGGCGCCCGCGGCTCCTCTCTCGGACTC
TCGGCGTCGCTGTCGAACCGCACGAACTGCGTGTCGTCCACGTAGCCCACGGA
GATGAAGCGGGGCTGCCCGCGGCCGGGCCGGGACATGGA
GGTGTAGAAATACCTCATGGAGTGGGAG
CCCGCCCAGGTCTCGGTCAGGGCCAGGACC
CCTG
>'CA29_23.ab1'
GCCTGGTCTCCACGAGCTCCGTGTCCTGAGTTTGGTCCTCCCCATCCCGC
TGCCATGTCAGTGTGATCTCCGCAGGGTAGAAGCCCAGGGCCCAACACCTCAG
GGTGGCCTCATGGTCAGAGACGGGGTGATGGGTCACATGTGTCTTGGGGGGGTCCGCG
CGCTGCAGCGTCTCCTTCCCGTTCTCCAGGTATCTGCGGAGCCACTCCACACATAGGCC
CTCCACGTAGGTTCTGAACCGCTCCGCCACACCCGCCGCCTCCCACTTCCGCTGG
GTGTTCTGAGCCGCCATGTCCGCGGCGGTCCAGGAACGCAGGT
CCCCGTTCAGGGCGATGTAATCCCTGCCGTCGTAGGCGTACTGGCTATATCCGCGGAGGA
GGCGCCCGTCGGGTCCCAGGTCGCAGCCGTACATCCTC
TGGTAGGTGTGAGACCCAG
CCTCGCTCTGGTTGTAGTAGCCGCGCAGGATC
TGCAGGCCCTCTCGGTAGGTCTGTGTGTTGGTCTTGGAGATCCGTGTCTCCCGGTCC
CAATACTCCGGCCCCTCCTGCTCCACCCACGGCGCCCGCGGCTCCTTTCTCGGACTC
GCGGCGTCGCTGTCGAACCGCACGAACTGCGTGTCGTCCACGTAGCCCACGGT
GAAGAAGCGGGGCTCCCCGCGGCCGGGCCGGGACACGGC
GGTGTGGAAATACCTCAAGGAGTGGGAG
CCCGCCCGGGTCTGGGTCAGGGCCAGGACC
CCTG
>'CA29_27.ab1'
GCCTGGTCTCCACAAGCTCGGTGTCCTGAGTTTGGTCCTCCCCATCCCGC
TGCCAGGTCAGTGTGATCTCCGCAGGGTAGAAGCCCAGGGCCCAGCACCTCAG
GGTGGCCTCATGGTCAGAGATGGGATGGTGGGTCACGTGTGTCTTTGGGAGATCCGCG
CGCTGCAGCGTCTCCTTCCCGTTCTCCAGGTATCTGCGGAGCCACTCCAGGCACCTCCC
CTCCAGGTAGGCTCTCATCCGCTCTGCCTCGCGGGCCTCCTCCCACTTGCGCTGG
GTGTTCTGAGCCGCCATGTCCGCGGCGGTCCAGGAGCGCAGGT
CCTCGCTCAGGGCGATGTAATCCTTGCCGTCGTAGGCGTACTGGTCATACCCGCGGAGGA
GGCGCCCCTCGGGCCCCAGGTCGCAGCCGTACATCCAC
TGGATGGTGTGAGACCCCC
CATCGCTCTGGTTGTAGTAGCGGAGCGCGGTC
CGCAGGCTCACTCGGAAAGTCTGTGCGGTCTCCTTGGCTCTCCGTGTCTCCTCTTCC
CAATACTCCGGCCCCTCCTGCTCCATCCACGGCGCCCGCGGCTCCAACCTCGGACTC
TCGACGTCGCTGTCGAACCGCACGAACTGCGTGTCGTCCACGTAGCCGACTTC
GAGATGCCAGGGCTCCCGGCGGTCGGGCCGGGACATGGC
GGTGGTGAAATACCTCATGGAGTGCGAG
CCGGCCCAGGTCTCGGTCAGGGCCAGGGCC
CCCG
>'CA29_28.ab1'
GCCTGGTCTCCACAAGCTCGGTGTCTGAGTTTGGTCCTCCCCATCCCGC
TGCCAGGTCAGTGTGATCTCCGCAGGGTAGAAGCCCAGGGCCCAGCACCTCAG
GGTGGCCTCATGGTCAGAGATGGGATGGTGGGTCACGTGTGTCTTTGGGAGATCCGCG
CGCTGCAGCGTCTCCTTCCCGTTCTCCAGGTATCTGCGGAGCCACTCCAGGCACCTCCC
CTCCAGGTAGGCTCTCATCCGCTCTGCCTCGCGGGCCTCCTCCCACTTGCGCTGG
GTGTTCTGAGCCGCCATGTCCGCGGCGGTCCAGGAGCGCAGGT
CCTCGCTCAGGGCGATGTAATCCTTGCCGTCGTAGGCGTACTGGTCATACCCGCGGAGGA
GGCGCCCCTCGGGCCCCAGGTCGCAGCCGTACATCCAC
TGGATGGTGTGAGACCCCC
CATCGCTCTGGTTGTAGTAGCGGAGCGCGGTC
CGCAGGCTCACTCGGAAAGTCTGTGCGGTCTCCTTGGCTCTCCGTGTCTCCTCTTCC
CAATACTCCGGCCCCTCCTGCTCCATCCACGGCGCCCGCGGCTCCAACCTCGGACTC
TCGACGTCGCTGTCGAACCGCACGAACTGCGTGTCGTCCACGTAGCCGACTTC
GAGATGCCAGGGCTCCCGGCGGTCGGGCCGGGACATGGC
GGTGGTGAAATACCTCATGGAGTGCGAG
CCGGCCCAGGTCTCGGTCAGGGCCAGGGCC
CCCG
>'CA29_34.ab1'
GCCTGGTCTCCACGAGCTCCGTGTCcTGAGTTTGGTCCTCCCCATCCCGC
TGCCAGGTCAGTGTGATCTCCGCAGGGTAGAAGCCCAGGGCCCAGCACCTCAG
GGTGGCCTCATGGTCAGAGACGGGGTGGTGGGTCACATGTGTCTTGGGGGGGTCCGCG
CGCTGCAGCGTCTCCTTCCCGTTCTCCAGGTGTCTGCGGAGCCACTCCAGGCACTCGCC
CTCCAGGTAGGCTCTCATCTGCTCAGCCGCACCCGCCGCCTCCCACTTGCGCTGG
GTGTTCTGAGCCGCCATGTCCGCCGCGGTCCAGGAGCGCAGGT
CCTCGTTCAGGGCGATGTAATCCCTGCCGTCGTAGGCGAACTGGCTATACCCGCGGAGGA
GGCGCCCGTCGGGCCCCAGGTCGCAGCCGTACATCCTC
TGGATGGTGTGAGACCCCG
CCTCGCTCTGGTTGTAGTAGCGGAGCAGGGTC
CTCAGGTTCTCTCGGTAGGTCTGTGTGTCGGCCTTGGCGATCCGTGTGTTCCGGTCC
CAATACTCCGGCCCCTCCTGCTCCACCCACGGCGCCCGCGGCTCCTCTCTCGGACTC
TCGGCGTCGCTGTCGAACCGCACGAACTGCGTGTCGTCCACGTAGCCCACGGA
GATGAAGCGGGGCTGCCCGCGGCCGGGCCGGGACATGGA
GGTGTAGAAATACCTCATGGAGTGGGAG
CCCGCCCAGGTCTCGGTCAGGGCCAGGACC
CCTG
>'CA29_36.ab1'
GCCTGGTCTCCACAAGCTCGGTGTCTGAGTTTGGTCCTCCCCATCCCGC
TGCCAGGTCAGTGTGATCTCCGCAGGGTAGAAGCCCAGGGCCCAGCACCTCAG
GGTGGCCTCATGGTCAGAGATGGGATGGTGGGTCACGTGTGTCTTTGGGAGATCCGCG
CGCTGCAGCGTCTCCTTCCCGTTCTCCAGGTATCTGCGGAGCCACTCCAGGCACCTCCC
CTCCAGGTAGGCTCTCATCCGCTCTGCCTCGCGGGCCTCCTCCCACTTGCGCTGG
GTGTTCTGAGCCGCCATGTCCGCGGCGGTCCAGGAGCGCAGGT
CCTCGCTCAGGGCGATGTAATCCTTGCCGTCGTAGGCGTACTGGTCATACCCGCGGAGGA
GGCGCCCCTCGGGCCCCAGGTCGCAGCCGTACATCCAC
TGGATGGTGTGAGACCCCC
CATCGCTCTGGTTGTAGTAGCGGAGCGCGGTC
CGCAGGCTCACTCGGAAAGTCTGTGCGGTCTCCTTGGCTCTCCGTGTCTCCTCTTCC
CAATACTCCGGCCCCTCCTGCTCCATCCACGGCGCCCGCGGCTCCAACCTCGGACTC
TCGACGTCGCTGTCGAACCGCACGAACTGCGTGTCGTCCACGTAGCCGACTTC
GAGATGCCAGGGCTCCCGGCGGTCGGGCCGGGACATGGC
GGTGGTGAAATACCTCATGGAGTGCGAG
CCGGCCCAGGTCTCGGTCAGGGCCAGGGCC
CCCG
>'CA29_48.ab1'
GCCTGGTCTCCACAAGCTCGGTGTCCTGAGTTTGGTCCTCCCCATCCCGC
TGCCAGGTCAGTGTGATCTCCGCAGGGTAGAAGCCCAGGGCCAGCACCTCAG
GGTGGCCTCATGGTCAGAGATGGGATGGTGGGTCACGTGTGTCTTTGGGAGATCCGCG
CGCTGCAGCGTCTCCTTCCCGTTCTCCAGGTATCTGCGGAGCCACTCCAGGCACCTCCC
CTCCAGGTAGGCTCTCATCCGCTCTGCCTCGCGGGCCTCCTCCCACTTGCGCTGG
GTGTTCTGAGCCGCCATGTCCGCGGCGGTCCAGGAGCGCAGGT
CCTCGCTCAGGGCGATGTAATCCTTGCCGTCGTAGGCGGACTGGTCATACCCGCGGAGGA
GGCGCCCGTCCGGCCCCAGGTCGCAGCCGTACATC
GTCGGCC
TCGCTCCGGTTGTAGTAGCGGAGCAGGGTC
CTCAGGTTCTCTCGGTAGGTCTGTGTGTCGGCCTTGGCGATCCGTGTGTTCCGGTCC
CAATACTCCGGCCCCTCCTGCTCCACCCACGGCGCCCGCGGCTCCTCTCTCGGACTC
TCGGCGTCGCTGTCGAACCGCACGAACTGCGTGTCGTCCACGTAGCCCACGGA
GATGAAGCGGGGCTGCCCGCGGCCGGGCCGGGACATGGA
GGTGTAGAAATACCTCATGGAGTGGGAG
CCCGCCCAGGTCTCGGTCAGGGCCAGGACC
CCTG
>'CA29_57.ab1'
GCCTGGTCTCCACGAGCTCCGTGTCCTGAGTTTGGTCCTCCCCATCCCGC
CGCCAGGTCAGTGTGATCTCCGCAGGGTAGAAGCCCAGGGCCCAGCACCTCAG
GGTGGCCTCATGGTCAGAGACGGGGTGGTGGGTTACATGTGTCTTGGGGGAGTCCGCG
CGCTGCAGCGTCTCCTTCCCGTTCTCCAGGTATCTGCGGAGCGACTCCAGGCACTGGCC
CTCCAGGTAGGCTCTCCACTGCTCCGCCACACCCGCCGCCTCCCACTTCCGCTGG
GTGTTCTGAGCCGCCATGTCCGCCGCGGTCCAGGAGCGCAGGT
CCTCGTTCAGGGCGATGTAATCCCTGCCGTCGTAGGCGGACTGGTCATACCCGCGGAGGA
GGCGCCCGTCCGGCCCCAGGTCGCAGCCGTACATCGTC
TGGAGGGTGTGAGACCCGG
CCTCGCTCTGGTTGTAGTAGCGGAGCAGGGTC
CGCAGGTTCTCTCGGAGAGTCTGTGTGTCGGCCTTGCAGATCCGTGTGTTCTGGTCC
CAATACTCCGGCCCCTCCTGCTCCATCCACGGCGCCCGCGGCTCCTCTCTCGGACTC
TCGGCGTCGCTGTCGAACCGCACGAACTGCGTGTCGTCCACGTAGCCCACGGA
GATGAAGCGGGGCTGCCCGCGGCCGGGCCGGGACATGGA
GGTGTAGAAATATCTCAAGGAGTGCGAG
CCCGCCCAGGTCTGGGTCAGGGCCAGGGCC
CCTG
>'CA29_58.ab1'
GCCTGGTCTCCACAAGCTCGGTGTCCTGAGTTTGGTCCTCCCCATCCCGC
TGCCAGGTCAGTGTGATCTCCGCAGGGTAGAAGCCCAGGGCCCAGCACCTCAG
GGTGGCCTCATGGTCAGAGATGGGATGGTGGGTCACGTGTGTCTTTGGGAGATCCGCG
CGCTGCAGCGTCTCCTTCCCGTTCTCCAGGTATCTGCGGAGCCACTCCAGGCACCTCCC
CTCCAGGTAGGCTCTCATCCGCTCTGCCTCGCGGGCCTCCTCCCACTTGCGCTGG
GTGTTCTGAGCCGCCATGTCCGCGGCGGTCCAGGAGCGCAGGT
CCTCGCTCAGGGCGATGTAATCCTTGCCGTCGTAGGCGTACTGGTCATACCCGCGGAGGA
GGCGCCCCTCGGGCCCCAGGTCGCAGCCGTACATCCAC
TGGATGGTGTGAGACCCCC
CATCGCTCTGGTTGTAGTAGCGGAGCGCGGTC
CGCAGGCTCACTCGGAAAGTCTGTGCGGTCTCCTTGGCTCTCCGTGTCTCCTCTTCC
CAATACTCCGGCCCCTCCTGCTCCATCCACGGCGCCCGCGGCTCCAACCTCGGACTC
TCGACGTCGCTGTCGAACCGCACGAACTGCGTGTCGTCCACGTAGCCGACTTC
GAGATGCCAGGGCTCCCGGCGGTCGGGCCGGGACATGGC
GGTGGTGAAATACCTCATGGAGTGCGAG
CCGGCCCAGGTCTCGGTCAGGGCCAGGGCC
CCCG
>'CA29_63.ab1'
GCCTGGTCTCCACGAGCTCCGTGTCCTGAGTTTGGTCCTCCCCATCCCGC
TGCCATGTCAGTGTGATCTCCGCAGGGTAGAAGCCCAGGGCCCAACACCTCAG
GGTGGCCTCATGGTCAGAGACGGGGTGATGGGTCACATGTGTCTTGGGGGGGTCCGCG
CGCTGCAGCGTCTCCTTCCCGTTCTCCAGGTATCTGCGGAGCCACTCCACACATAGGCC
CTCCACGTAGGTTCTGAACCGCTCCGCCACACCCGCCGCCTCCCACTTCCGCTGG
GTGTTCTGAGCCGCCATGTCCGCGGCGGTCCAGGAACGCAGGT
CCCCGTTCAGGGCGATGTAATCCCTGCCGTCGTAGGCGTACTGGCTATATCCGCGGAGGA
GGCGCCCGTCGGGTCCCAGGTCGCAGCCGTACATCCTC
TGGTAGGTGTGAGACCCAG
CCTCGCTCTGGTTGTAGTAGCCGCGCAGGATC
TGCAGGCCCTCTCGGTAGGTCTGTGTGTTGGTCTTGGAGATCCGTGTCTCCCGGTCC
CAATACTCCGGCCCCTCCTGCTCCACCCACGGCGCCCGCGGCTCCTTTCTCGGACTC
GCGGCGTCGCTGTCGAACCGCACGAACTGCGTGTCGTCCACGTAGCCCACGGT
GAAGAAGCGGGGCTCCCCGCGGCCGGGCCGGGACACGGC
GGTGTGGAAATACCTCAAGGAGTGGGAG
CCCGCCCGGGTCTGGGTCAGGGCCAGGACC
CCTG
>'CA29_7.ab1'
GCCTGGTCTCCACGAGCTCCGTGTCCTGAGTTTGGTCCTCCCCATCCCGC
TGCCAGGTCAGTGTGATCTCCGCAGGGTAGAAGCCCAGGGCCCAGCACCTCAG
GGTGGCCTCATGGTCAGAGACGGGGTGGTGGGTCACATGTGTCTTGGGGGGGTCCGCG
CGCTGCAGCGTCTCCTTCCCGTTCTCCAGGTGTCTGCGGAGCCACTCCAGGCACTCGCC
CTCCAGGTAGGCTCTCATCTGCTCAGCCGCACCCGCCGCCTCCCACTTGCGCTGG
GTGTTCTGAGCCGCCATGTCCGCCGCGGTCCAGGAGCGCAGGT
CCTCGTTCAGGGCGATGTAATCCCTGCCGTCGTAGGCGAACTGGCTATACCCGCGGAGGA
GGCGCCCGTCGGGCCCCAGGTCGCAGCCGTACATCCTC
TGGATGGTGTGAGACCCCG
CCTCGCTCTGGTTGTAGTAGCGGAGCAGGGTC
CTCAGGTTCTCTCGGTAGGTCTGTGTGTCGGCCTTGGCGATCCGTGTGTTCCGGTCC
CAATACTCCGGCCCCTCCTGCTCCACCCACGGCGCCCGCGGCTCCTCTCTCGGACTC
TCGGCGTCGCTGTCGAACCGCACGAACTGCGTGTCGTCCACGTAGCCCACGGA
GATGAAGCGGGGCTGCCCGCGGCCGGGCCGGGACATGGA
GGTGTAGAAATACCTCATGGAGTGGGAG
CCCGCCCAGGTCTCGGTCAGGGCCAGGACC
CCTG
>'CA29_8.ab1'
GCCTGGTCTCCACGAGCTCCGTGTCCTGAGTTTGGTCCTCCCCATCCCGC
TGCCAGGTCAGTGTGATCTCCGCAGGGTAGAAGCCCAGGGCCCAGCACCTCAG
GGTGGCCTCATGGTCAGAGACGGGGTGGTGGGTCACATGTGTCTTGGGGGGGTCCGCG
CGCTGCAGCGTCTCCTTCCCGTTCTCCAGGTGTCTGCGGAGCCACTCCAGGCACTCGCC
CTCCAGGTAGGCTCTCATCTGCTCAGCCGCACCCGCCGCCTCCCACTTGCGCTGG
GTGTTCTGAGCCGCCATGTCCGCCGCGGTCCAGGAGCGCAGGT
CCTCGTTCAGGGCGATGTAATCCCTGCCGTCGTAGGCGAACTGGCTATACCCGCGGAGGA
GGCGCCCGTCGGGCCCCAGGTCGCAGCCGTACATCCTC
TGGATGGTGTGAGACCCCG
CCTCGCTCTGGTTGTAGTAGCGGAGCAGGGTC
CTCAGGTTCTCTCGGTAGGTCTGTGTGTCGGCCTTGGCGATCCGTGTGTTCCGGTCC
CAATACTCCGGCCCCTCCTGCTCCACCCACGGCGCCCGCGGCTCCTCTCTCGGACTC
TCGGCGTCGCTGTCGAACCGCACGAACTGCGTGTCGTCCACGTAGCCCACGGA
GATGAAGCGGGGCTGCCCGCGGCCGGGCCGGGACATGGA
GGTGTAGAAATACCTCATGGAGTGGGAG
CCCGCCCAGGTCTCGGTCAGGGCCAGGACC
CCTG
>'CA30-1-1.ab1'
GCCTGGTCTCCACGAGCTCCGTGTCCTGAGTTTGGTCCTCCCCATCCCGC
TGCCAGGTCAGTGTGATCTCCGCAGGGTAGAAGCCCAGGGCCCAGCACCTCAG
GGTGGCCTCATGGTCAGAGACGGGGTGGTGGGTCACATGTGTCTTGGGGGGGTCCGCG
CGCTGCAGCGTCTCCTTCCCGTTCTCCAGGTGTCTGCGGAGCCACTCCAGGCACTCGCC
CTCCAGGTAGGCTCTCATCTGCTCAGCCGCACCCGCCGCCTCCCACTTGCGCTGG
GTGTTCTGAGCCGCCATGTCCGCCGCGGTCCAGGAGCGCAGGT
CCTCGTTCAGGGCGATGTAATCCCTGCCGTCGTAGGCGAACTGGCTATACCCGCGGAGGA
GGCGCCCGTCGGGCCCCAGGTCGCAGCCGTACATCCTC
TGGATGGTGTGAGACCCCG
CCTCGCTCTGGTTGTAGTAGCGGAGCAGGGTC
CTCAGGTTCTCTCGGTAGGTCTGTGTGTCGGCCTTGGCGATCCGTGTGTTCCGGTCC
CAATACTCCGGCCCCTCCTGCTCCACCCACGGCGCCCGCGGCTCCTCTCTCGGACTC
TCGGCGTCGCTGTCGAACCGCACGAACTGCGTGTCGTCCACGTAGCCCACGGA
GATGAAGCGGGGCTGCCCGCGGCCGGGCCGGGACATGGA
GGTGTAGAAATACCTCATGGAGTGGGAG
CCCGCCCAGGTCTCGGTCAGGGCCAGGACC
CCTG
>'CA30-1.ab1'
GCCTGGTCTCCACGAGCTCCGTGTCCTGAGTTTGGTCCTCCCCATCCCGC
CGCCAGGTCAGTGTGATCTCCGCAGGGTAGAAGCCCAGGGCCCAGCACCTCAG
GGTGGCCTCATGGTCAGAGACGGGGTGGTGGGTCACATGTGTCTTGGGGGGGTCCGCG
CGCTGCAGCGTCTCCTTCCCGTTCTCCAGATATCTGCGGAGCCACTCCAGGCACTCGCC
CTCCAGGTAGGCTCTGATCTGCTCCGCCTCACCCGCCGCCTCCCACTTCCGCTGG
GTGTTCTGAGCCGCCATGTCCGCGGCGGTCCAGGAGCGCAGGT
CCTCGTTCAGGGCGATGTAATCCCTGCCGTCGTAGGCGGACTGTTCATACCCGCGGAGGA
GGCGCCCGTCGGGTCCCAGGTCGCAGCCGTACATCCTC
TGGAGGGTGTGAGACCCGG
CCTCGCTCTGGTTGTAGTAGCCGCGAAGGTTC
CGCAGGCTCTCTCGGTAGGTCTGTGTGTTGGCCTTCATGATCCGTGTCTCCCGGTCC
CAATACTCTGGACCCTCCTGCTCCACCCACGGCGCCCGCGGCTCCTCTCTCGGACTC
TCGGCGTCGCTGTCGAACCGCACGAACTGCGTGTCGTCCACGTAGCCCACGGA
CATGAAGCGGGGCTGCCCGCGGCCGGGCCGGGACACGGA
GGTGTAGAAATACCTCATGGAGTGGGAG
CCGGCCCAGGTCTGGGTCAGGGCCAGCGCC
CCGG
>'CA30-10.ab1'
GCCTGGTCTCCACGAGCTCCGTGTCCTGAGTTTGGTCCTCCCCATCCCGC
TGCCAGGTCAGTGTGATCTCCGCAGGGTAGAAGCCCAGGGCCCAGCACCTCAG
GGTGGCCTCATGGTCAGAGACGGGGTGGTGGGTCACATGTGTCTTGGGGGGGTCCGCG
CGCTGCAGCGTCTCCTTCCCGTTCTCCAGGTGTCTGCGGAGCCACTCCAGGCACTCGCC
CTCCAGGTAGGCTCTCATCTGCTCAGCCGCACCCGCCGCCTCCCACTTGCGCTGG
GTGTTCTGAGCCGCCATGTCCGCCGCGGTCCAGGAGCGCAGGT
CCTCGTTCAGGGCGATGTAATCCCTGCCGTCGTAGGCGAACTGGCTATACCCGCGGAGGA
GGCGCCCGTCGGGCCCCAGGTCGCAGCCGTACATCCTC
TGGATGGTGTGAGACCCCG
CCTCGCTCTGGTTGTAGTAGCGGAGCAGGGTC
CTCAGGTTCTCTCGGTAGGTCTGTGTGTCGGCCTTGGCGATCCGTGTGTTCCGGTCC
CAATACTCCGGCCCCTCCTGCTCCACCCACGGCGCCCGCGGCTCCTCTCTCGGACTC
TCGGCGTCGCTGTCGAACCGCACGAACTGCGTGTCGTCCACGTAGCCCACGGA
GATGAAGCGGGGCTGCCCGCGGCCGGGCCGGGACATGGA
GGTGTAGAAATACCTCATGGAGTGGGAG
CCCGCCCAGGTCTCGGTCAGGGCCAGGACC
CCTG
>'CA30-11.ab1'
GCCTGGTCTCCACGAGCTCCGTGTCCTGAGTTTGGTCCTCCCCATCCCGC
CGCCAGGTCAGTGTGATCTCCGCAGGGTAGAAGCCCAGGGCCCAGCACCTCAG
GGTGGCCTCATGGTCAGAGACGGGGTGGTGGGTCACAtGTGTCTTGGGGGGGTCCGCG
CGCTGCAGCGTCTCCTTCCCGTTCTCCAGATATCTGCGGAGCCACTCCAGGCACTCGCC
CTCCAGGTAGGCTCTGATCTGCTCCGCCTCACCCGCCGCCTCCCACTTCCGCTGG
GTGTTCTGAGCCGCCATGTCCGCGGCGGTCCAGGAGCGCAGGT
CCTCGTTCAGGGCGATGTAATCCCTGCCGTCGTAGGCGGACTGTTCATACCCGCGGAGGA
GGCGCCCGTCGGGTCCCAGGTCGCAGCCGTACATCCTC
TGGAGGGTGTGAGACCCGG
CCTCGCTCTGGTTGTAGTAGCCGCGAAGGTTC
CGCAGGCTCTCTCGGTAGGTCTGTGTGTTGGCCTTCATGATCCGTGTCTCCCGGTCC
CAATACTCTGGACCCTCCTGCTCCACCCACGGCGCCCGCGGCTCCTCTCTCGGACTC
TCGGCGTCGCTGTCGAACCGCACGAACTGCGTGTCGTCCACGTAGCCCACGGA
CATGAAGCGGGGCTGCCCGCGGCCGGGCCGGGACACGGA
GGTGTAGAAATACCTCATGGAGTGGGAG
CCGGCCCAGGTCTGGGTCACGGCCAGCGCC
CCGG
>'CA30-12-1.ab1'
GCCTGGTCTCCACGAGCTCCGTGTCCTGAGTTTGGTCCTCCCCATCCCGC
TGCCAGGTCAGTGTGATCTCCGCAGGGTAGAAGCCCAGGGCCCAGCACCTCAG
GGTGGCCTCATGGTCAGAGACGGGGTGGTGGGTCACATGTGTCTTGGGGGGGTCCGCG
CGCTGCAGCGTCTCCTTCCCGTTCTCCAGGTGTCTGCGGAGCCACTCCAGGCACTCGCC
CTCCAGGTAGGCTCTCATCTGCTCAGCCGCACCCGCCGCCTCCCACTTGCGCTGG
GTGTTCTGAGCCGCCATGTCCGCGGCGGTCCAGGAGCGCAGGT
CCTCGTTCAGGGCGATGTAATCCCTGCCGTCGTAGGCGGACTGTTCATACCCGCGGAGGA
GGCGCCCGTCGGGTCCCAGGTCGCAGCCGTACATCCTC
TGGAGGGTGTGAGACCCGG
CCTCGCTCTGGTTGTAGTAGCCGCGAAGGTTC
CGCAGGCTCTCTCGGTAGGTCTGTGTGTTGGCCTTCATGATCCGTGTCTCCCGGTCC
CAATACTCTGGACCCTCCTGCTCCACCCACGGCGCCCGCGGCTCCTCTCTCGGACTC
TCGGCGTCGCTGTCGAACCGCACGAACTGCGTGTCGTCCACGTAGCCCACGGA
CATGAAGCGGGGCTGCCCGCGGCCGGGCCGGGACACGGA
GGTGTAGAAATACCTCATGGAGTGGGAG
CCGGCCCAGGTCTGGGTCAGGGCCAGCGCC
CCGG
>'CA30-12.ab1'
GCCTGGTCTCCACGAGCTCCGTGTCCTGAGTTTGGTCCTCCCCATCCCGC
TGCCAGGTCAGTGTGATCTCCGCAGGGTAGAAGCCCAGGGCCCAGCACCTCAG
GGTGGCCTCATGGTCAGAGACGGGGTGGTGGGTCACATGTGTCTTGGGGGGGTCCGCG
CGCTGCAGCGTCTCCTTCCCGTTCTCCAGGTGTCTGCGGAGCCACTCCAGGCACTCGCC
CTCCAGGTAGGCTCTCATCTGCTCAGCCGCACCCGCCGCCTCCCACTTGCGCTGG
GTGTTCTGAGCCGCCATGTCCGCCGCGGTCCAGGAGCGCAGGT
CCTCGTTCAGGGCGATGTAATCCCTGCCGTCGTAGGCGAACTGGCTATACCCGCGGAGGA
GGCGCCCGTCGGGCCCCAGGTCGCAGCCGTACATCCTC
TGGATGGTGTGAGACCCCG
CCTCGCTCTGGTTGTAGTAGCGGAGCAGGGTC
CTCAGGTTCTCTCGGTAGGTCTGTGTGTCGGCCTTGGCGATCCGTGTGTTCCGGTCC
CAATACTCCGGCCCCTCCTGCTCCACCCACGGCGCCCGCGGCTCCTCTCTCGGACTC
TCGGCGTCGCTGTCGAACCGCACGAACTGCGTGTCGTCCACGTAGCCCACGGA
GATGAAGCGGGGCTGCCCGCGGCCGGGCCGGGACATGGA
GGTGTAGAAATACCTCATGGAGTGGGAG
CCCGCCCAGGTCTCGGTCAGGGCCAGGACC
CCTG
>'CA30-13-1.ab1'
GCCTGGTCTCCACGAGCTCCGTGTCCTGAGTTTGGTCCTCCCCATCCCGC
CGCCAGGTCAGTGTGATCTCCGCAGGGTAGAAGCCCAGGGCCCAGCACCTCAG
GGTGGCCTCATGGTCAGAGACGGGGTGGTGGGTCACATGTGTCTTGGGGGGGTCCGCG
CGCTGCAGCGTCTCCTTCCCGTTCTCCAGATATCTGCGGAGCCACTCCAGGCACTCGCC
CTCCAGGTAGGCTCTGATCTGCTCCGCCTCACCCGCCGCCTCCCACTTCCGCTGG
GTGTTCTGAGCCGCCATGTCCGCGGCGGTCCAGGAGCGCAGGT
CCTCGTTCAGGGCGATGTAATCCCTGCCGTCGTAGGCGAACTGGCTATACCCGCGGAGGA
GGCGCCCGTCGGGCCCCAGGTCGCAGCCGTACATCCTC
TGGATGGTGTGAGACCCCG
CCTCGCTCTGGTTGTAGTAGCGGAGCAGGGTC
CTCAGGTTCTCTCGGTAGGTCTGTGTGTCGGCCTTGGCGATCCGTGTGTTCCGGTCC
CAATACTCCGGCCCCTCCTGCTCCACCCACGGCGCCCGCGGCTCCTCTCTCGGACTC
TCGGCGTCGCTGTCGAACCGCACGAACTGCGTGTCGTCCACGTAGCCCACGGA
GATGAAGCGGGGCTGCCCGCGGCCGGGCCAGGACATGGA
GGTGTAGAAATACCTCATGGAGTGGGAG
CCCGCCCAGGTCTCGGTCAGGGCCAGGACC
CCTG
>'CA30-13.ab1'
GCCTGGTCTCCACGAGCTCCGTGTCCTGAGTTTGGTCCTCCCCATCCCGC
TGCCAGGTCAGTGTGATCTCCGCAGGGTAGAAGCCCAGGGCCCAGCACCTCAG
GGTGGCCTCATGGTCAGAGACGGGGTGGTGGGTCACATGTGTCTTGGGGGGGTCCGCG
CGCTGCAGCGTCTCCTTCCCGTTCTCCAGGTGTCTGCGGAGCCACTCCAGGCACTCGCC
CTCCAGGTAGGCTCTCATCTGCTCAGCCGCACCCGCCGCCTCCCACTTGCGCTGG
GTGTTCTGAGCCGCCATGTCCGCCGCGGTCCAGGAGCGCAGGT
CCTCGTTCAGGGCGATGTAATCCCTGCCGTCGTAGGCGAACTGGCTATACCCGCGGAGGA
GGCGCCCGTCGGGCCCCAGGTCGCAGCCGTACATCCTC
TGGTAGGTGTGAGACCCGG
CCTCGCTCTGGTTGTAGTAGCCGCGCAGGTTC
CGCAGGGCCACTGGGGCATTCTGTGTCTCGGCCTTGTAGATCCGTGTGTTCCGGTCC
CAATACTCCGGCCCCTCCTGCTCCACCCACGGCGCCCGCGGCTCCTCTCTCGGACTC
TCGGCGTCGCTGTCGAATCGCACGAACTGCGTGTCGTCCACGTAGCCCACGGA
CATGAAGCGGGGCTCCCCGCGGCCGGGCCGGGACATGGA
GGTGTAGAAATACCTCATGGAGTGCGAC
CCGGCCCAGTCTGGGTCAGGCCAGCGCC
CCGG
>'CA30-14-1.ab1'
GCCTGGTCTCCACGAGCTCCGTGTCCTGAGTTTGGTCCTCCCCATCCCGC
TGCCAGGTCAGTGTGATCTCCGCAGGGTAGAAGCCCAGGGCCCAGCACCTCAG
GGTGGCCTCATGGTCAGAGACGGGGTGGTGGGTCACATGTGTCTTGGGGGGGTCCGCG
CGCTGCAGCGTCTCCTTCCCGTTCTCCAGGTGTCTGCGGAGCCACTCCAGGCACTCGCC
CTCCAGGTAGGCTCTCATCTGCTCAGCCGCACCCGCCGCCTCCCACTTGCGCTGG
GTGTTCTGAGCCGCCATGTCCGCCGCGGTCCAGGAGCGCAGGT
CCTCGTTCAGGGCGATGTAATCCCTGCCGTCGTAGGCGAACTGGCTATACCCGCGGAGGA
GGCGCCCGTCGGGCCCCAGGTCGCAGCCGTACATCCTC
TGGATGGTGTGAGACCCCG
CCTCGCTCTGGTTGTAGTAGCGGAGCAGGGTC
CTCAGGTTCTCTCGGTAGGTCTGTGTGTCGGCCTTGGCGATCCGTGTGTTCCGGTCC
CAATACTCCGGCCCCTCCTGCTCCACCCACGGCGCCCGCGGCTCCTCTCTCGGACTC
TCGGCGTCGCTGTCGAACCGCACGAACTGCGTGTCGTCCACGTAGCCCACGGA
GATGAAGCGGGGCTGCCCGCGGCCGGGCCGGGACATGGA
GGTGTAGAAATACCTCATGGAGTGGGAG
CCCGCCCAGGTCTCGGTCAGGGCCAGGACC
CCTG
>'CA30-14.ab1'
GCCTGGTCTCCACGAGCTCCGTGTCCTGAGTTTGGTCCTCCCCATCCCGC
CGCCAGGTCAGTGTGATCTCCGCAGGGTAGAAGCCCAGGGCCCAGCACCTCAG
GGTGGCCTCATGGTCAGAGACGGGGTGGTGGGTCACATGTGTCTTGGGGGGGTCCGCG
CGCTGCAGCGTCTCCTTCCCGTTCTCCAGATATCTGCGGAGCCACTCCAGGCACTCGCC
CTCCAGGTAGGCTCTGATCTGCTCCGCCTCACCCGCCGCCTCCCACTTCCGCTGG
GTGTTCTGAGCCGCCATGTCCGCGGCGGTCCAGGAGCGCAGGT
CCTCGTTCAGGGCGATGTAATCCCTGCCGTCGTAGGCGGACTGTTCATACCCGCGGAGGA
GGCGCCCGTCGGGTCCCAGGTCGCAGCCGTACATCCTC
TGGAGGGTGTGAGACCCGG
CCTCGCTCTGGTTGTAGTAGCCGCGAAGGTTC
CGCAGGCTCTCTCGGTAGGTCTGTGTGTTGGCCTTCATGATCCGTGTCTCCCGGTCC
CAATACTCTGGACCCTCCTGCTCCACCCACGGCGCCCGCGGCTCCTCTCTCGGACTC
TCGGCGTCGCTGTCGAACCGCACGAACTGCGTGTCGTCCACGTAGCCCACGGA
CATGAAGCGGGGCTGCCCGCGGCCGGGCCGGGACACGGA
GGTGTAGAAATACCTCATGGAGTGGGAG
CCCGCCCAGGTCTCGGTCAGGGCCAGGACC
CCTG
>'CA30-15.ab1'
GCCTGGTCTCCACGAGCTCCGTGTCCTGAGTTTGGTCCTCCCCATCCCGC
TGCCAGGTCAGTGTGATCTCCGCAGGGTAGAAGCCCAGGGCCCAGCACCTCAG
GGTGGCCTCATGGTCAGAGACGGGGTGGTGGGTCACATGTGTCTTGGGGGGGTCCGCG
CGCTGCAGCGTCTCCTTCCCGTTCTCCAGGTGTCTGCGGAGCCACTCCAGGCACTCGCC
CTCCAGGTAGGCTCTCATCTGCTCAGCCGCACCCGCCGCCTCCCACTTGCGCTGG
GTGTTCTGAGCCGCCATGTCCGCCGCGGTCCAGGAGCGCAGGT
CCTCGTTCAGGGCGATGTAATCCCTGCCGTCGTAGGCGAACTGGCTATACCCGCGGAGGA
GGCGCCCGTCGGGCCCCAGGTCGCAGCCGTACATCCTC
TGGATGGTGTGAGACCCCG
CCTCGCTCTGGTTGTAGTAGCGGAGCAGGGTC
CTCAGGTTCTCTCGGTAGGTCTGTGTGTCGGCCTTGGCGATCCGTGTGTTCCGGTCC
CAATACTCCGGCCCCTCCTGCTCCACCCACGGCGCCCGCGGCTCCTCTCTCGGACTC
TCGGCGTCGCTGTCGAACCGCACGAACTGCGTGTCGTCCACGTAGCCCACGGA
GATGAAGCGGGGCTGCCCGCGGCCGGGCCGGGACATGGA
GGTGTAGAAATACCTCATGGAGTGGGAG
CCCGCCCAGGTCTCGGTCAGGGCCAGGACC
CCTG
>'CA30-2-1.ab1'
GCCTGGTCTCCACAAGCTCCGTGTCCTGGGTCTGGTCCTCCCCATCCCGC
TGCCAGGTCACTGTGATCTCCGCAGGATAGAAGCCCAGGGCCCAGCACCTCAG
GGTGGCCTCATGATCAGAGACGGGGTGGTGGGTCACGTGTGTCTTTGGGGGTTCTGAG
CGCTGCAGCGTCTCCTTCCCATTCTCCAGGTATCTGTGGAGCCACTCCACGCATGTGTC
TTCCAGGTAGGCTCTCTGGTGCTCAGCCTCAGAGCCATCATTTGACTTTTGCTCG
GAGATTTGAGCCGCCGTGTCCACCGCGGACCAGGAGCGCAGGT
CCTCATTCAGGGTGAGATAATCCTTGCCGTCGTAGGCGAACTGTTCATACCCGCGGAGGA
AGCGCCCGTCGGACCCCAGGTCGCAGCCATGCATCCAC
TGGAGGGTATGAGACCCGG
CCTCGCTCTGGTTGTAGTAGCCGCGCAGGGTC
TCCAGGTTCACTCGGAAAGTCTGTGCGGTGTCCCTGGCGCTCCGTGTCTCCTGGTCC
CAATACTCCGGCCCCTCCTGCTCCACCCACGGCGCCCGCGGCTCCATCCTCTGACTC
GCGGCGTCGCTGTCATACCGCACGAACTGGGTGTCGTCCACGTAGCCCACGGA
GATGAAGCGGGGCCCCCCGCGGCCGGGCCGGGACACGGA
AGTGTGGAAATACTTCAAGGAGTGGGAG
CCCGCCCAGGTCTTGGTAAGGG
CCG
>'CA30-2.ab1'
GCCTGGTCTCCACGAGCTCCGTGTCCTGAGTTTGGTCCTCCCCATCCCGC
TGCCAGGTCAGTGTGATCTCCGCAGGGTAGAAGCCCAGGGCCCAGCACCTCAG
GGTGGCCTCATGGTCAGAGACGGGGTGGTGGGTCACATGTGTCTTGGGGGGGTCCGCG
CGCTGCAGCGTCTCCTTCCCGTTCTCCAGGTGTCTGCGGAGCCaCTCCAGGCACTCGCC
CTCCAGGTAGGCTCTCATCTGCTCAGCCGCACCCGCCGCCTCCCACTTGCGCTGG
GTGTTCTGAGCCGCCATGTCCGCCGCGGTCCAGGAGCGCAGGT
CCTCGTTCAGGGCGATGTAATCCCTGCCGTCGTAGGCGAACTGGCTATACCCGCGGAGGA
GGCGCCCGTCGGGCCCCAGGTCGCAGCCGTACATCCTC
TGGATGGTGTGAGACCCCG
CCTCGCTCTGGTTGTAGTAGCGGAGCAGGGTC
CTCAGGTTCTCTCGGTAGGTCTGTGTGTCGGCCTTGGCGATCCGTGTGTTCCGGTCC
CAATACTCCGGCCCCTCCTGCTCCACCCACGGCGCCCGCGGCTCCTCTCTCGGACTC
TCGGCGTCGCTGTCGAACCGCACGAACTGCGTGTCGTCCACGTAGCCCACGGA
GATGAAGCGGGGCTGCCCGCGGCCGGGCCGGGACATGGA
GGTGTAGAAATACCTCATGGAGTGGGAG
CCCGCCCAGGTCTCGGTCAGGGCCAGGACC
CCTG
>'CA30-20.ab1'
CCTGGTCTCCACGAGCTCCGTGTCCTGAGTTTGGTCCTCCCCATCCCGC
TGCCAGGTCAGTGTGATCTCCGCAGGGTAGAAGCACAGGGCCCAGCACCTCAG
GGGGGCCTCATGGTCAGAGACGGGGTGGTGGGTCACATGTGTATTGGGGGGGTCCGCG
CGATGCAGCGTCTCCTTCCCGTTCTCCAGGTGTCTGCGGAGCCACTCCAGGCACTCGCC
CTCCAGGTAGGCTCTCATATGATCAGCCGCACCCGCCGCCTCCCACTTGCGCTGG
GTGTTCTGAGCCGCCATGTCCGCCGCGGTCCAGGAGCGCAGGT
CCTCGTTCAGGGCGATGTAATCCCTGCCGTCGTAGGCGAACTGGCTATACCCGCGGAGGA
GGCGCCCGTCGGGCCCCAGGTCGCAGCCGTACATCCTG
TGGATGGTGTGAGACCCCG
CCTCGCTATGGTTGTAGTAGCGGAGCAGGGTC
CTCAGGTTCTCTCGGTAGGTCTGGGTGTCGGCCTTGGCGATCCGTGTGTTCCGGTCC
CAATACTCCGGCCCCTCCTGCTCCACCCACGGCGCCCGCGGCTCCTCTCTCGGACTC
TCGGCGTCGCTGTCGAACCGCACGAACCGCGTGTCGTCCACGTAGCCCACGGA
GATGAAGCGGGGCTGCCCGCGGCCGGGCCGGGACACGGA
GGGGTAGAAATACCTCATGGAGGGGAG
CCCGCCCAGGTATCGGTCAGGGCCAGGACC
CCG
>'CA30-21.ab1'
GCCTGGTCTCCACGAGCTCCGTGTCCTGAGTTTGGTCCTCCCCATCCCGC
TGCCAGGTCAGTGTGATCTCCGCAGGGTAGAAGCCCAGGGCCCAGCACCTCAG
GGTGGCCTCATGGTCAGAGACGGGGTGGTGGGTCACATGTGTCTTGGGGGGGTCCGCG
CGCTGCAGCGTCTCCTTCCCGTTCTCCAGGTGTCTGCGGAGCCACTCCAGGCACTCGCC
CTCCAGGTAGGCTCTCATCTGCTCAGCCGCACCCGCCGCCTCCCACTTGCGCTGG
GTGTTCTGAGCCGCCATGTCCGCCGCGGTCCAGGAGCGCAGGT
CCTCGTTCAGGGCGATGTAATCCCTGCCGTCGTAGGCGAACTGGCTATACCCGCGGAGGA
GGCGCCCGTCGGGCCCCAGGTCGCAGCCGTACATCCTC
TGGATGGTGTGAGACCCCG
CCTCGCTCTGGTTGTAGTAGCGGAGCAGGGTC
CTCAGGTTCTCTCGGTAGGTCTGTGTGTCGGCCTTGGCGATCCGTGTGTTCCGGTCC
CAATACTCCGGCCCCTCCTGCTCCACCCACGGCGCCCGCGGCTCCTCTCTCGGACTC
TCGGCGTCGCTGTCGAACCGCACGAACTGCGTGTCGTCCACGTAGCCCACGGA
GATGAAGCGGGGCTGCCCGCGGCCGGGCCGGGACATGGA
GGTGTAGAAATACCTCATGGAGTGGGAG
CCCGCCCAGGTCTCGGTCAGGGCCAGGACC
CCTG
>'CA30-25.ab1'
GCCTGGTCTCCACGAGCTCCGTGTCCTGAGTTTGGTCCTCCCCATCCCGC
CGCCAGGTCAGTGTGATCTCCGCAGGGTAGAAGCCCGGGGCCCAGCACCTCAG
GGTGGCCTCATGGTCAGAGATGGGATGGTGGGTCACATGTGTCTTGGGGGGGTCCGCG
CGCTGCAGCGTCTCCTTCCCGTTCTCCAGGTATCTGCGGAGCCACTCCACGCACTCGCC
CTCCAGGTAGGCTCTGATCTGCTCCGCCCAACCGGCCGCCTCCCACTTCCGCTGG
GTGTTCTGAGCCGCCGTGTCCGCGGCCGTCCAGGAGCGCAGGT
CCTCGTTCAGGGCGATGTAATCCCTGCCGTCGTAGGCGAACTGGTTATACCCGCGGAGGA
GGCGCCCGTCGGGCCCCAGGTCGCAGCCAAACATCCTC
TGGAGGGTGTGAGACCCGG
CCTCGCTCTGGTTGTAGTAGCCGGGCACGGTC
CGCAGGCACACTCGGTGATTCTGTGCGTGGGCCTCCGTGTTCCGTGTCTGCTCTTCC
CAATACTCCGGCCCCTCCTGCTCCGCCCACAGCGCCCGCGGCTCCTCTCTCGGACTC
TCACGTCACTGTCGAACCGCACGAACTGCATGTCGTCCACGTAGCCCACGGA
GATGAAGCGGGGCTCCCCGCGGCCGGGCCGGGACACGGT
GGTGCTGAAATACCTCAAGGAGTGCGAG
CCGGCCCAGTCTCGGTCAGGGCCAGGGCC
CCCT
>'CA30-3-1.ab1'
GCCTGGTCTCCACGAGCTCCGTGTCCTGAGTTTGGTCCTCCCCATCCCGC
CGCCAGGTCAGTGTGATCTCCGCAGGGTAGAAGCCCAGGGCCCAGCACCTCAG
GGTGGCCTCATGGTCAGAGACGGGGTGGTGGGTCACATGTGTCTTGGGGGGGTCCGCG
CGCTGCAGCGTCTCCTTCCCGTTCTCCAGATATCTGCGGAGCCACTCCAGGCACTCGCC
CTCCAGGTAGGCTCTGATCTGCTCCGCCTCACCCGCCGCCTCCCACTTCCGCTGG
GTGTTCTGAGCCGCCATGTCCGCGGCGGTCCAGGAGCGCAGGT
CCTCGTTCAGGGCGATGTAATCCCTGCCGTCGTAGGCGGACTGTTCATACCCGCGGAGGA
GGCGCCCGTCGGGCCCCAGGTCGCAGCCGTACATCCTC
TGGATGGTGTGAGACCCCG
CCTCGCTCTGGTTGTAGTAGCGGAGCAGGGTC
CTCAGGTTCTCTCGGTAGGTCTGTGTGTCGGCCTTGGCGATCCGTGTGTTCCGGTCC
CAATACTCCGGCCCCTCCTGCTCCACCCACGGCGCCCGCGGCTCCTCTCTCGGACTC
TCGGCGTCGCTGTCGAACCGCACGAACTGCGTGTCGTCCACGTAGCCCACGGA
GATGAAGCGGGGCTGCCCGCGGCCGGGCCGGGACATGGA
GGTGTAGAAATACCTCATGGAGTGGGAG
CCCGCCCAGGTCTCGGTCAGGGCCAGGACC
CCTG
>'CA30-3.ab1'
GCCTGGTCTCCACGAGCTCCGTGTCCTGAGTTTGGTCCTCCCCATCCCGC
CGCCAGGTCAGTGTGATCTCCGCAGGGTAGAAGCCCAGGGCCCAGCACCTCAG
GGTGGCCTCATGGTCAGAGACGGGGTGGTGGGTTACATGTGTCTTGGGGGAGTCCGCG
CGCTGCAGCGTCTCCTTCCCGTTCTCCAGGTATCTGCGGAGCGACTCCAGGCACTGGCC
CTCCAGGTAGGCTCTCCACTGCTCCGCCACACCCGCCGCCTCCCACTTCCGCTGG
GTGTTCTGAGCCGCCATGTCCGCCGCGGTCCAGGAGCGCAGGT
CCTCGTTCAGGGCGATGTAATCCCTGCCGTCGTAGGCGGACTGGTCATACCCGCGGAGGA
GGCGCCCGTCCGGCCCCAGGTCGCAGCCGTACATC
GTCGG
CCTCGCTCTGGTTGTAGTAGCGGAGCAGGGTC
CGCAGGTTCTCTCGGAGAGTCTGTGTGTCGGCCTTGCAGATCCGTGTGTTCTGGTCC
CAATACTCCGGCCCCTCCTGCTCCATCCACGGCGCCCGCGGCTCCTCTCTCGGACTC
TCGGCGTCGCTGTCGAACCGCACGAACTGCGTGTCGTCCACGTAGCCCACGGA
GATGAAGCGGGGCTGCCCGCGGCCGGGCCGGGACATGGA
GGTGTAGAAATACCTCATGGAGTGGGAG
CCCGCCCAGGTCTGGGTCAGGGCCAGGGCC
CCTG
>'CA30-36.ab1'
GGCCTGGTCTCCACGAGCTCCGTGTCCTGAGTTTGGTCCTCCCCATCCCGC
CGCCAGGTCAGTGTGATCTCCGCAGGGTAGAAGCCCAGGGCCCAGCACCTCAG
GGTGGCCTCATGGTCAGAGATGGGATGGTGGGTCACATGTGTCTTGGGGGGGTCCGCG
CGCTGCAGCGTCTCCTTCCCGTTCTCCAGGTATCTGCGGAGCCACTCCACGCACTCGCC
CTCCAGGTAGGCTCTGATCTGCTCCGCCCAACCGGCCGCCTCCCACTTCCGCTGG
GTGTTCTGAGCCGCCGTGTCCGCGGCCGTCCAGGAGCGCAGGT
CCTCGTTCAGGGCGATGTAATCCCTGCCGTCGTAGGCGTGCTGGCTATATCCGCGGACTA
GGCGCCCGTCGGGTCCCAGGTCGCAGCCGTACATCCTC
TGGAAGGTGTGAGACCCGG
CCTCGCTCTGGTTGTAGTAGCCGCGAAGGTTC
CGCAGGCTCTCTCGGTAGGTCTGTGTGTTGGCCTTTGAGATCCGTGTCTCCTCTTCC
CAATACTCCGGACCCTCCTGCTCCACCCACGGCGCCCGCGGCTCCATCCTCTGGCTC
GCGGCGTCGCTGTCGAACCGCACGAACTGCGTGTCGTCCACGTAGCCCACGGA
GATGAAGCGGGGCTGCCCGCGGCCGGGCCGGGACACGGA
GGTGTAGAAATACCTCATGGAGTGCGAG
CCGGCCCAGGTCTGGGTCAGAGCCAGGGCC
CCTG
>'CA30-4.ab1'
GCCTGGTCTCCACGAGCTCCGTGTCCTGAGTTTGGTCCTCCCCATCCCGC
CGCCAGGTCAGTGTGATCTCCGCAGGGTAGAAGCCCAGGGCCCAGCACCTCAG
GGTGGCCTCATGGTCAGAGACGGGGTGGTGGGTCACATGTGTCTTGGGGGGGTCCGCG
CGCTGCAGCGTCTCCTTCCCGTTCTCCAGATATCTGCGGAGCCACTCCAGGCACTCGCC
CTCCAGGTAGGCTCTGATCTGCTCCGCCTCACCCGCCGCCTCCCACTTCCGCTGG
GTGTTCTGAGCCGCCATGTCCGCGGCGGTCCAGGAGCGCAGGT
CCTCGTTCAGGGCGATGTAATCCCTGCCGTCGTAGGCGGACTGTTCATACCCGCGGAGGA
GGCGCCCGTCGGGTCCCAGGTCGCAGCCGTACATCCTC
TGGAGGGTGTGAGACCCGG
CCTCGCTCTGGTTGTAGTAGCCGCGAaGGTTC
CGCAGGCTCTCTCGGTAGGTCTGTGTGTTGGCCTTCATGATCCGTGTCTCCCGGTCC
CAATACTCTGGACCCTCCTGCTCCACCCACGGCGCCCGCGGCTCCTCTCTCGGACTC
TCGGCGTCGCTGTCGAACCGCACGAACTGCGTGTCGTCCACGTAGCCCACGGA
CATGAAGCGGGGCTGCCCGCGGCCGGGCCGGGACACGGA
GGTGTAGAAATACCTCATGGAGTGGGAG
CCGGCCCAGGTCTGGGTCAGGGCCAGCGCC
CCGG
>'CA30-5-1.ab1'
GCCTGGTCTCCACGAGCTCCGTGTCCTGAGTTTGGTCCTCCCCATCCCGC
TGCCAGGTCAGTGTGATCTCCGCAGGGTAGAAGCCCAGGGCCCAGCACCTCAG
GGTGGCCTCATGGTCAGAGACGGGGTGGTGGGTCACATGTGTCTTGGGGGGGTCCGCG
CGCTGCAGCGTCTCCTTCCCGTTCTCCAGGTGTCTGCGGAGCCACTCCAGGCACTCGCC
CTCCAGGTAGGCTCTCATCTGCTCAGCCGCACCCGCCGCCTCCCACTTGCGCTGG
GTGTTCTGAGCCGCCATGTCCGCCGCGGTCCAGGAGCGCAGGT
CCTCGTTCAGGGCGATGTAATCCCTGCCGTCGTAGGCGAACTGGCTATACCCGCGGAGGA
GGCGCCCGTCGGGCCCCAGGTCGCAGCCGTACATCCTC
TGGATGGTGTGAGACCCCG
CCTCGCTCTGGTTGTAGTAGCGGAGCAGGGTC
CTCAGGTTCTCTCGGTAGGTCTGTGTGTCGGCCTTGGCGATCCGTGTGTTCCGGTCC
CAATACTCCGGCCCCTCCTGCTCCACCCACGGCGCCCGCGGCTCCTCTCTCGGACTC
TCGGCGTCGCTGTCGAACCGCACGAACTGCGTGTCGTCCACGTAGCCCACGGA
GATGAAGCGGGGCTGCCCGCGGCCGGGCCGGGACATGGA
GGTGTAGAAATACCTCATGGAGTGGGAG
CCCGCCCAGGTCTCGGTCAGGGCCAGGACC
CCTG
>'CA30-5.ab1'
GCCTGGTCTCCACGAGCTCCGTGTCCTGAGTTTGGTCCTCCCCATCCCGC
TGCCAGGTCAGTGTGATCTCCGCAGGGTAGAAGCCCAGGGCCCAGCACCTCAG
GGTGGCCTCATGGTCAGAGACGGGGTGGTGGGTCACATGTGTCTTGGGGGGGTCCGCG
CGCTGCAGCGTCTCCTTCCCGTTCTCCAGGTGTCTGCGGAGCCACTCCAGGCACTCGCC
CTCCAGGTAGGCTCTCATCTGCTCAGCCGCACCCGCCGCCTCCCACTTGCGCTGG
GTGTTCTGAGCCGCCATGTCCGCCGCGGTCCAGGAGCGCAGGT
CCTCGTTCAGGGCGATGTAATCCCTGCCGTCGTAGGCGAACTGGCTATACCCGCGGAGGA
GGCGCCCGTCGGGCCCCAGGTCGCAGCCGTACATCCTC
TGGATGGTGTGAGACCCCG
CCTCGCTCTGGTTGTAGTAGCGGAGCAGGGTC
CTCAGGTTCTCTCGGTAGGTCTGTGTGTCGGCCTTGGCGATCCGTGTGTTCCGGTCC
CAATACTCCGGCCCCTCCTGCTCCACCCACGGCGCCCGCGGCTCCTCTCTCGGACTC
TCGGCGTCGCTGTCGAACCGCACGAACTGCGTGTCGTCCACGTAGCCCACGGA
GATGAAGCGGGGCTGCCCGCGGCCGGGCCGGGACATGGA
GGTGTAGAAATACCTCATGGAGTGGGAG
CCCGCCCAGGTCTCGGTCAGGGCCAGGACC
CCTG
>'CA30-6-1.ab1'
GCCTGGTCTCCACGAGCTCCGTGTCCTGAGTTTGGTCCTCCCCATCCCGC
CGCCAGGTCAGTGTGATCTCCGCAGGGTAGAAGCCCAGGGCCCAGCACCTCAG
GGTGGCCTCATGGTCAGAGATGGGATGGTGGGTCACATGTGTCTTGGGGGGGTCCGCG
CGCTGCAGCGTCTCCTTCCCGTTCTCCAGGTATCTGCGGAGCCACTCCACGCACTCGCC
CTCCAGGTAGGCTCTGATCTGCTCCGCCCAACCGGCCGCCTCCCACTTCCGCTGG
GTGTTCTGAGCCGCCATGTCCGCGGCCGTCCAGGAGCGCAGGT
CCTCGTTCAGGGCGATGTAATCCCTGCCGTCGTAGGCGGACTGGTAATACCCGCGGAGGA
GGCGCCCGTCGGGCCCCAGGTCGCAGCCGTACATCCTC
TGGTAGGTGTGAGACCCGG
CCTCGCTCTGGTTGTAGTAGCCGCGCAGGTTC
CGCAGGGCCACTGGGGCATTCTGTGTCTCGGCCTTGTAGATCCGTGTGTTCCGGTCC
CAATACTCCGGCCCCTCCTGCTCCACCCACGGCGCCCGCGGCTCCTCTCTCGGACTC
TCGGCGTCGCTGTCGAATCGCACGAACTGCGTGTCGTCCACGTAGCCCACGGA
CATGAAGCGGGGCTCCCCGCGGCCGGGCCGGGACATGGA
GGTGTAGAAATACCTCATGGAGTGCGAC
CCGGCCCAGGTCTGGGTCAGGGCCAGCGCC
CCGG
>'CA30-6.ab1'
GCCTGGTCTCCACGAGCTCCGTGTCCTGAGTTTGGTCCTCCCCATCCCGC
CGCCAGGTCAGTGTGATCTCCGCAGGGTAGAAGCCCAGGGCCCAGCACCTCAG
GGTGGCCTCATGGTCAGAGACGGGGTGGTGGGTCACATGTGTCTTGGGGGGGTCCGCG
CGCTGCAGCGTCTCCTTCCCGTTCTCCAGATATCTGCGGAGCCACTCCAGGCACTCGCC
CTCCAGGTAGGCTCTGATCTGCTCCGCCTCACCCGCCGCCTCCCACTTCCGCTGG
GTGTTCTGAGCCGCCATGTCCGCGGCGGTCCAGGAGCGCAGGT
CCTCGTTCAGGGCGATGTAATCCCTGCCGTCGTAGGCGGACTGTTCATACCCGCGGAGGA
GGCGCCCGTCGGGTCCCAGGTCGCAGCCGTACATCCTC
TGGAGGGTGTGAGACCCGG
CCTCGCTCTGGTTGTAGTAGCCGCGAAGGTTC
CGCAGGCTCTCTCGGTAGGTCTGTGTGTTGGCCTTCATGATCCGTGTCTCCCGGTCC
CAATACTCTGGACCCTCCTGCTCCACCCACGGCGCCCGCGGCTCCTCTCTCGGACTC
TCGGCGTCGCTGTCGAACCGCACGAACTGCGTGTCGTCCACGTAGCCCACGGA
CATGAAGCGGGGCTGCCCGCGGCCGGGCCGGGACACGGA
GGTGTAGAAATACCTCATGGAGTGGGAG
CCGGCCCAGGTCTGGGTCAGGCCAGCGCC
CCGG
>'CA30-7.ab1'
GCCTGGTCTCCACGAGCTCCGTGTCCTGAGTTTGGTCCTCCCCATCCCGC
TGCCAGGTCAGTGTGATCTCCGCAGGGTAGAAGCCCAGGGCCCAGCACCTCAG
GGTGGCCTCATGGTCAGAGACGGGGTGGTGGGTCACATGTGTCTTGGGGGGGTCCGCG
CGCTGCAGCGTCTCCTTCCCGTTCTCCAGGTGTCTGCGGAGCCACTCCAGGCACTCGCC
CTCCAGGTAGGCTCTCATCTGCTCAGCCGCACCCGCCGCCTCCCACTTGCGCTGG
GTGTTCTGAGCCGCCATGTCCGCCGCGGTCCAGGAGCGCAGGT
CCTCGTTCAGGGCGATGTAATCCCTGCCGTCGTAGGCGAACTGGCTATACCCGCGGAGGA
GGCGCCCGTCGGGCCCCAGGTCGCAGCCGTACATCCTC
TGGATGGTGTGAGACCCCG
CCTCGCTCTGGTTGTAGTAGCGGAGCAGGGTC
CTCAGGTTCTCTCGGTAGGTCTGTGTGTCGGCCTTGGCGATCCGTGTGTTCCGGTCC
CAATACTCCGGCCCCTCCTGCTCCACCCACGGCGCCCGCGGCTCCTCTCTCGGACTC
TCGGCGTCGCTGTCGAACCGCACGAACTGCGTGTCGTCCACGTAGCCCACGGA
GATGAAGCGGGGCTGCCCGCGGCCGGGCCGGGACATGGA
GGTGTAGAAATACCTCATGGAGTGGGAG
CCCGCCCAGGTCTCGGTCAGGGCCAGGACC
CCTG
>'CA30-8-1.ab1'
GCCTGGTCTCCACGAGCTCCGTGTCCTGAGTTTGGTCCTCCCCATCCCGC
TGCCAGGTCAGTGTGATCTCCGCAGGGTAGAAGCCCAGGGCCCAGCACCTCAG
GGTGGCCTCATGGTCAGAGACGGGGTGGTGGGTCACATGTGTCTTGGGGGGGTCCGCG
CGCTGCAGCGTCTCCTTCCCGTTCTCCAGGTGTCTGCGGAGCCACTCCAGGCACTCGCC
CTCCAGGTAGGCTCTCATCTGCTCAGCCGCACCCGCCGCCTCCCACTTGCGCTGG
GTGTTCTGAGCCGCCATGTCCGCCGCGGTCCAGGAGCGCAGGT
CCTCGTTCAGGGCGATGTAATCCCTGCCGTCGTAGGCGAACTGGCTATACCCGCGGAGGA
GGCGCCCGTCGGGCCCCAGGTCGCAGCCGTACATCCTC
TGGATGGTGTGAGACCCCG
CCTCGCTCTGGTTGTAGTAGCGGAGCAGGGTC
CTCAGGTTCTCTCGGTAGGTCTGTGTGTCGGCCTTGGCGATCCGTGTGTTCCGGTCC
CAATACTCCGGCCCCTCCTGCTCCACCCACGGCGCCCGCGGCTCCTCTCTCGGACTC
TCGGCGTCGCTGTCGAACCGCACGAACTGCGTGTCGTCCACGTAGCCCACGGA
GATGAAGCGGGGCTGCCCGCGGCCGGGCCGGGACATGGA
GGTGTAGAAATACCTCATGGAGTGGGAG
CCCGCCCAGGTCTCGGTCAGGGCCAGGACC
CCTG
>'CA30-8.ab1'
GCCTGGTCTCCACGAGCTCCGTGTCCTGAGTTTGGTCCTCCCCATCCCGC
CGCCAGGTCAGTGTGATCTCCGCAGGGTAGAAGCCCAGGGCCCAGCACCTCAG
GGTGGCCTCATGGTCAGAGACGGGGTGGTGGGTCACATGTGTCTTGGGGGGGTCCGCG
CGCTGCAGCGTCTCCTTCCCGTTCTCCAGATATCTGCGGAGCCACTCCAGGCACTCGCC
CTCCAGGTAGGCTCTGATCTGCTCCGCCTCACCCGCCGCCTCCCACTTCCGCTGG
GTGTTCTGAGCCGCCATGTCCGCGGCGGTCCAGGAGCGCAGGT
CCTCGTTCAGGGCGATGTAATCCCTGCCGTCGTAGGCGGACTGTTCATACCCGCGGAGGA
GGCGCCCGTCGGGTCCCAGGTCGCAGCCGTACATCCTC
TGGAGGGTGTGAGACCCGG
CCTCGCTCTGGTTGTAGTAGCCGCGAAGGTTC
CGCAGGCTCTCTCGGTAGGTCTGTGTGTTGGCCTTCATGATCCGTGTCTCCCGGTCC
CAATACTCTGGACCCTCCTGCTCCACCCACGGCGCCCGCGGCTCCTCTCTCGGACTC
TCGGCGTCGCTGTCGAACCGCACGAACTGCGTGTCGTCCACGTAGCCCACGGA
CATGAAGCGGGGCTGCCCGCGGCCGGGCCGGGACACGGA
GGTGTAGAAATACCTCATGGAGTGGGAG
CCGGCCCAGGTCTCGGTCAGGGCCAGGACC
CCTG
>'CA30-9-1.ab1'
GCCTGGTCTCCACGAGCTCCGTGTCCTGAGTTTGGTCCTCCCCATCCCGC
CGCCAGGTCAGTGTGATCTCCGCAGGGTAGAAGCCCAGGGCCCAGCACCTCAG
GGTGGCCTCATGGTCAGAGACGGGGTGGTGGGTCACATGTGTCTTGGGGGGGTCCGCG
CGCTGCAGCGTCTCCTTCCCGTTCTCCAGATATCTGCGGAGCCACTCCAGGCACTCGCC
CTCCAGGTAGGCTCTGATCTGCTCCGCCTCACCCGCCGCCTCCCACTTCCGCTGG
GTGTTCTGAGCCGCCATGTCCGCGGCGGTCCAGGAGCGCAGGT
CCTCGTTCAGGGCGATGTAATCCCTGCCGTCGTAGGCGGACTGTTCATACCCGCGGAGGA
GGCGCCCGTCGGGTCCCAGGTCGCAGCCGTACaTCCTC
TGGAGGGTGTGAGACCCGG
CCTCGCTCTGGTTGTAGTAGCCGCGAAGGTTC
CGCAGGCTCTCTCGGTAGGTCTGTGTGTTGGCCTTCATGATCCGTGTCTCCCGGTCC
CAATACTCTGGACCCTCCTGCTCCACCCACGGCGCCCGCGGCTCCTCTCTCGGACTC
TCGGCGTCGCTGTCGAACCGCACGAACTGCGTGTCGTCCACGTAGCCCACGGA
CATGAAGCGGGGCTGCCCGCGGCCGGGCCGGGACACGGA
GGTGTAGAAATACCTCATGGAGTGGGAG
CCGGCCCAGGTCTGGGTCAGGGCCAGCGCC
CCGG
>'CA30-9.ab1'
GCCTGGTCTCCACGAGCTCCGTGTCCTGAGTTTGGTCCTCCCCATCCCGC
CGCCAGGTCAGTGTGATCTCCGCAGGGTAGAAGCCCAGGGCCCAGCACCTCAG
GGTGGCCTCATGGTCAGAGACGGGGTGGTGGGTCACATGTGTCTTGGGGGGGTCCGCG
CGCTGCAGCGTCTCCTTCCCGTTCTCCAGATATCTGCGGAGCCACTCCAGGCACTCGCC
CTCCAGGTAGGCTCTGATCTGCTCCGCCTCACCCGCCGCCTCCCACTTCCGCTGG
GTGTTCTGAGCCGCCATGTCCGCGGCGGTCCAGGAGCGCAGGT
CCTCGTTCAGGGCGATGTAATCCCTGCCGTCGTAGGCGGACTGTTCATACCCGCGGAGGA
GGCGCCCGTCGGGTCCCAGGTCGCAGCCGTACATCCTC
TGGAGGGTGTGAGACCCGG
CCTCGCTCTGGTTGTAGTAGCCGCGAAGGTTC
CGCAGGCTCTCTCGGTAGGTCTGTGTGTTGGCCTTCATGATCCGTGTCTCCCGGTCC
CAATACTCTGGACCCTCCTGCTCCACCCACGGCGCCCGCGGCTCCTCTCTCGGACTC
TCGGCGTCGCTGTCGAACCGCACGAACTGCGTGTCGTCCACGTAGCCCACGGA
CATGAAGCGGGGCTGCCCGCGGCCGGGCCGGGACACGGA
GGTGTAGAAATACCTCATGGAGTGGGAG
CCGGCCCAGGTCTGGGTCAGGGCCAGCGCC
CCGG
>'CA31-18.ab1'
GCCTGGTCTCCACGAGCTCCGTGTCCTGAGTTTGGTCCTCCCCATCCCGC
TGCCAGGTCAGTGTGATCTCCGCAGGGTAGAAGCCCAGGGCCCAGCACCTCAG
GGTGGCCTCATGGTCAGAGACAGGGTGGTGGGTCACATGTGTCTTGGGGGGGTCCGCG
CGCTGCAGCGTCTCCTTCCCGTTCTCCAGGTATCTGCGGAGCGACTCCACGCACCGGCC
CTCCAGGTAGACTCTGTCCTGCTCCGCCACACCCGCCGCCTCCCACTTCCGCTGG
GTGTTCTGAGCCGCCAAGTCCGCGGCGGTCCAGGAGCGCAGGT
CCTCGTTCAGGGAGATGTAATCCTTGCCGTCGTAGGCGAACTGTTCATACCCGCGGAGGC
GGCGCCCGTCGGGCCCCAGGTCGCAGCCGTACATCCTC
TGGACGGTGTGAGACCCGG
CCTCGCTCTGGTTGTAGTAGCCGCGCAGGTTC
CGCAGGCTCTCTCGGTAGGTCTGTGTGTCGGCCTTCATGATCCGTGTCTGCGAGTCC
CAATACTCTGGACCCTCCTGCTCCACCCACGGCGCCCGCGGCTCCATCCTTTGGCTC
GCGGCGTCGCTGTCGAACCGCACGAACTGCGTGTCGTCCACGTAGCCCACGGC
GATGAAGCGGGGCTCCCCGCGGCCGGGCCGGGACATGGA
GGTGTAGAAATACCTCATGGAGTGCGAG
CCCGCCCGGGTCTGGGTCAGGGCCAGGACC
CCTG
>'CA31-23.ab1'
GCCTGGTCTCCACGAGCTCCGTGTCCTGAGTTTGGTCCTCCCCATCCCGC
TGCCAGGTCAGTGTGATCTCCGCAGGGTAGAAGCCCAGGGCCCAGCACCTCAG
GGTGGCCTCATGGTCAGAGACAGGGTGGTGGGTCACATGTGTCTTGGGGGGGTCCGCG
CGCTGCAGCGTCTCCTTCCCGTTCTCCAGGTATCTGCGGAGCGACTCCACGCACCGGCC
CTCCAGGTAGACTCTGTCCTGCTCCGCCACACCCGCCGCCTCCCACTTCCGCTGG
GTGTTCTGAGCCGCCAAGTCCGCGGCGGTCCAGGAGCGCAGGT
CCTCGTTCAGGGAGATGTAATCCTTGCCGTCGTAGGCGAACTGTTCATACCCGCGGAGGC
GGCGCCCGTCGGGCCCCAGGTCGCAGCCGTACATCCTC
TGGACGGTGTGAGACCCGG
CCTCGCTCTGGTTGTAGTAGCCGCGCAGGTTC
CGCAGGCTCTCTCGGTAGGTCTGTGTGTCGGCCTTCATGATCCGTGTCTGCGAGTCC
CAATACTCTGGACCCTCCTGCTCCACCCACGGCGCCCGCGGCTCCATCCTTTGGCTC
GCGGCGTCGCTGTCGAACCGCACGAACTGCGTGTCGTCCACGTAGCCCACGGC
GATGAAGCGGGGCTCCCCGCGGCCGGGCCGGGACATGGA
GGTGTAGAAATACCTCATGGAGTGCGAG
CCCGCCCGGGTCTGGGTCAGGGCCAGGACC
CCTG
>'CA31-26.ab1'
GCCTGGTCTCCACGAGCTCCGTGTCCTGAGTTTGGTCCTCCCCATCCCGC
TGCCAGGTCAGTGTGATCTCCGCAGGGTAGAAGCCCAGGGCCCAGCACCTCAG
GGTGGCCTCATGGTCAGAGACAGGGTGGTGGGTCACATGTGTCTTGGGGGGGTCCGCG
CGCTGCAGCGTCTCCTTCCCGTTCTCCAGGTATCTGCGGAGCGACTCCACGCACCGGCC
CTCCAGGTAGACTCTGTCCTGCTCCGCCACACCCGCCGCCTCCCACTTCCGCTGG
GTGTTCTGAGCCGCCAAGTCCGCGGCGGTCCAGGAGCGCAGGT
CCTCGTTCAGGGAGATGTAATCCTTGCCGTCGTAGGCGAACTGTTCATACCCGCGGAGGC
GGCGCCCGTCGGGCCCCAGGTCGCAGCCGTACATCCTC
TGGACGGTGTGAGACCCGG
CCTCGCTCTGGTTGTAGTAGCCGCGCAGGTTC
CGCAGGCTCTCTCGGTAGGTCTGTGTGTCGGCCTTCATGATCCGTGTCTGCGAGTCC
CAATACTCTGGACCCTCCTGCTCCACCCACGGCGCCCGCGGCTCCATCCTTTGGCTC
GCGGCGTCGCTGTCGAACCGCACGAACTGCGTGTCGTCCACGTAGCCCACGGC
GATGAAGCGGGGCTCCCCGCGGCCGGGCCGGGACATGGA
GGTGTAGAAATACCTCATGGAGTGCGAG
CCCGCCCGGGTCTGGGTCAGGGCCAGGACC
CCTG
>'CA31-30.ab1'
GCCTGGTCTCCACGAGCTCCGTGTCCTGAGTTTGGTCCTCCCCATCCCGC
TGCCAGGTCAGTGTGATCTCCGCAGGGTAGAAGCCCAGGGCCCAGCACCTCAG
GGTGGCCTCATGGTCAGAGACAGGGTGGTGGGTCACATGTGTCTTGGGGGGGTCCGCG
CGCTGCAGCGTCTCCTTCCCGTTCTCCAGGTATCTGCGGAGCGACTCCACGCACCGGCC
CTCCAGGTAGACTCTGTCCTGCTCCGCCACACCCGCCGCCTCCCACTTCCGCTGG
GTGTTCTGAGCCGCCAAGTCCGCGGCGGTCCAGGAGCGCAGGT
CCTCGTTCAGGGAGATGTAATCCTTGCCGTCGTAGGCGAACTGTTCATACCCGCGGAGGC
GGCGCCCGTCGGGCCCCAGGTCGCAGCCGTACATCCTC
TGGACGGTGTGAGACCCGG
CCTCGCTCTGGTTGTAGTAGCCGCGCAGGTTC
CGCAGGCTCTCTCGGTAGGTCTGTGTGTCGGCCTTCATGATCCGTGTCTGCGAGTCC
CAATACTCTGGACCCTCCTGCTCCACCCACGGCGCCCGCGGCTCCATCCTTTGGCTC
GCGGCGTCGCTGTCGAACCGCACGAACTGCGTGTCGTCCACGTAGCCCACGGC
GATGAAGCGGGGCTCCCCGCGGCCGGGCCGGGACATGGA
GGTGTAGAAATACCTCATGGAGTGCGAG
CCCGCCCGGGTCTGGGTCAGGGCCAGGACC
CCTG
>'CA31-31.ab1'
GCCTGGTCTCCACGAGCTCCGTGTCCTGAGTTTGGTCCTCCCCATCCCGC
TGCCAGGTCAGTGTGATCTCCGCAGGGTAGAAGCCCAGGGCCCAGCACCTCAG
GGTGGCCTCATGGTCAGAGACAGGGTGGTGGGTCACATGTGTCTTGGGGGGGTCCGCG
CGCTGCAGCGTCTCCTTCCCGTTCTCCAGGTATCTGCGGAGCGACTCCACGCACCGGCC
CTCCAGGTAGACTCTGTCCTGCTCCGCCACACCCGCCGCCTCCCACTTCCGCTGG
GTGTTCTGAGCCGCCAAGTCCGCGGCGGTCCAGGAGCGCAGGT
CCTCGTTCAGGGAGATGTAATCCTTGCCGTCGTAGGCGAACTGTTCATACCCGCGGAGGC
GGCGCCCGTCGGGCCCCAGGTCGCAGCCGTACATCCTC
TGGACGGTGTGAGACCCGG
CCTCGCTCTGGTTGTAGTAGCCGCGCAGGTTC
CGCAGGCTCTCTCGGTAGGTCTGTGTGTCGGCCTTCATGATCCGTGTCTGCGAGTCC
CAATACTCTGGACCCTCCTGCTCCACCCACGGCGCCCGCGGCTCCATCCTTTGGCTC
GCGGCGTCGCTGTCGAACCGCACGAACTGCGTGTCGTCCACGTAGCCCACGGC
GATGAAGCGGGGCTCCCCGCGGCCGGGCCGGGACATGGA
GGTGTAGAAATACCTCATGGAGTGCGAG
CCCGCCCGGGTCTGGGTCAGGGCCAGGACC
CCTG
>'CA31-37.ab1'
GCCTGGTCTCCACGAGCTCCGTGTCCTGAGTTTGGTCCTCCCCATCCCGC
TGCCAGGTCAGTGTGATCTCCGCAGGGTAGACGCCCAGGGCCCAGCACCTCAG
GGTGGCCTCATGGTCAGAGACAGGGTGGTGGGTCACATGTGTCTTGGGGGGGTCCGCG
CGCTGCAGCGTCTCCTTCCCGTTCTCCAGGTATCTGCGGAGCGACTCCACGCACCGGCC
CTCCAGGTAGACTCTGTCCTGCTCCGCCACACCCGCCGCCTCCCACTTCCGCTGG
GTGTTCTGAGCCGCCAAGTCCGCGGCGGTCCAGGAGCGCAGGT
CCTCGTTCAGGGAGATGTAATCCTTGCCGTCGTAGGCGAACTGTTCATACCCGCGGAGGC
GGCGCCCGTCGGGCCCCAGGTCGCAGCCGTACATCCTC
TGGACGGTGTGAGACCCGG
CCTCGCTCTGGTTGTAGTAGCCGCGCAGGTTC
CGCAGGCTCTCTCGGTAGGTCTGTGTGTCGGCCTTCATGATCCGTGTCTGCGAGTCC
CAATACTCTGGACCCTCCTGCTCCACCCACGGCGCCCGCGGCTCCATCCTTTTGGCTC
GCGGCGTCACTGTCGAACCGCACGAACTGCGTGTCGTCCACGTAGCCCCACGGC
GATGAAGCGGGGCTCCCCGCGGCCGGGCCGGGACATGGA
GGTGTAGAAATTACCTCATGGAGTGCGAG
CCCACCCGGGGTCTGGGTCAGGGCCAGAACC
CCCG
>'CA31-42.ab1'

AGAAGCCCAGGGCCCAGCATCTCAG
GGTGGCCTCATGGTCAGAGACAGGGTGATGGGTCACATGTGTCTTGGGGGGGTCCGCG
CGCTGCAGCGTCTCCTTCCCGTTCTCCAGGTATCTGCGGAGCCACTCCACACATCGGCC
CTCCACGTAGGTTCTGAACCGCTCCGCCACACCCGCCGCCTCCCACTTCCGCTGG
GTGTTCTGAGCCGCCATGTCCGCTGCCGTCCAGGAACGCAGGT
CCCCGTTCAGGGCGATGTAATCCCTGCCGTCGTAGGCGTACTGGCTATACCCGCGGAGGA
GGCGCCCGTCGGGCCCCAGGTCGCAGCCGTACATCTTC
TGGTAGGTGTGAGACCCGG
CCTCGCTCTGGTTGTAGTAGCCGCGAAGGTTC
CGCAGGCTCACTCGGTAGGTCTGTGTGTTGGCCTTGGAGATCCGTGTCTCCTCTTCC
CAATACTCCGGCCCCTCCTGCTCCACCCACGGCGCCCGCGGCTCCTTTCTCGGACTC
GCGGCGTCGCTGTCGAACCGCACGAACTGCGTGTCGTCCACGTAGCCCACGGT
GAAGAAGCGGGGCTCCCCGCGGCCGGGCCGGGACACGGC
GGTGTGGAAATACCTCATGGAGTGGGAG
CCCGCCCGGGTCTGGGTCAGGGCCAGGGCC
CCGG
>'CA31-44.ab1'
GCCTGGTCTCCACGAGCTCCGTGTCCTGAGTTTGGTCCTCCCCATCCCGC
TGCCAGGTCAGTGTGATCTCCGCAGGGTAGAAGCCCAGGGCCCAGCACCTCAG
GGTGGCCTCATGGTCAGAGACAGGGTGGTGGGTCACATGTGTCTTGGGGGGGTCCGCG
CGCTGCAGCGTCTCCTTCCCGTTCTCCAGGTATCTGCGGAGCGACTCCACGCACCGGCC
CTCCAGGTAGACTCTGTCCTGCTCCGCCACACCCGCCGCCTCCCACTTCCGCTGG
GTGTTCTGAGCCGCCAAGTCCGCGGCGGTCCAGGAGCGCAGGT
CCTCGTTCAGGGAGATGTAATCCTTGCCGTCGTAGGCGAACTGTTCATACCCGCGGAGGC
GGCGCCCGTCGGGCCCCAGGTCGCAGCCGTACATCCTC
TGGACGGTGTGAGACCCGG
CCTCGCTCTGGTTGTAGTAGCCGCGCAGGTTC
CGCAGGCTCTCTCGGTAGGTCTGTGTGTCGGCCTTCATGATCCGTGTCTGCGAGTCC
CAATACTCTGGACCCTCCTGCTCCACCCACGGCGCCCGCGGCTCCATCCTTTGGCTC
GCGGCGTCGCTGTCGAACCGCACGAACTGCGTGTCGTCCACGTAGCCCACGGC
GATGAAGCGGGGCTCCCCGCGGCCGGGCCGGGACATGGA
GGTGTAGAAATACCTCATGGAGTGCGAG
CCCGCCCGGGTCTGGGTCAGGGCCAGGACC
CCTG
>'CA31-45.ab1'
GCGTGGTCTCCACGAGCTCCGTGTCCTGAGTTTGGTCCTCCCCATCCCGC
TGCCAGGTCAGTGTGATCTCCGCAGGGTAGAAGCCCAGGGCCCAGCACCTCAG
GGTGGCCTCATGGTCAGAGACGGGGTGGTGGGTCACATGTGTCTTGGGGGGGTCCGCG
CGCTGCAGCGTCTCCTTCCCGTTCTCCAGGTATCTGCGGAGCCACTCCACGCACCGGCC
CTCCAGGTAGACTCTGTCCTGCTCCGCCACACCCGCCGCCTCCCACTTCCGCTGG
GTGTTCTGAGCCGCCACATCCGCCGCGAACCAGGAGCGCAGGT
CCTCGTTCAGGGCGATGTAATCCCTGCCGTCGTAGGCGAACTGTTCATACCCGCGTTGGA
GGCGCCCGTCGGGTCCCAGGTCGCAGCCAACCATCCTC
TGGAAGGTGTGAGACCCGG
CCTCGCTCTGGTTGTAGTAGCGGAGCAGGTTC
CGCAGGGCCACTGGGGCATTCTGTGTCGCGGTCTTCATGTTCCGTGTCTCCCGGTCC
CAATACTCCGGCCCCTCCTGCTCCACCCACGGCGCCCGCGGCTCCATCCTCTGGCTC
GCGGCGTCGCTGTCGAACTGCACGAACTGCGTGTCGTCCACGTAGCCCACGGC
GATGAAGCGGGGCTCCCCGCGGCCGGGCCGGGACATGGA
GGTGTAGAAATACCTCATGGAGTGAGAG
CCGGCCC~AGGTCTGGGTCAGGGCC
CCTG
>'CA35-1.ab1'
GCCTGGTCTCCACGAGCTCCGTGTCCTGAGTTTGGTCCTCCCCATCCCGC
TGCCAGGTCAGTGTGATCTCCGCAGGGTAGAAGCCCAGGGCCCAGCACCTCAG
GGTGGCCTCATGGTCAGAGACGGGGTGGTGGGTCACATGTGTCTTGGGGGGGTCCGCG
CGCTGCAGCGTCTCCTTCCCGTTCTCCAGGTATCTGCGGAGCCACTCCAGGCACTCGGC
CTCCAGGTAGGCTCTGATCTGCTCCGCCCAACCGGCCGCCTCCCACTTCCGCTGG
GTGTTCTGAGCCGCCATGTCCGCGGCCGTCCAGGAGCGCAGGT
CCTCGTTCAGGGCGATGTAATCCCTGCCGTCGTAGGCGGACTGGTAATACCCGCGGAGGA
GGCGCCCGTCGGGCCCCAGGTCGCAGCCGTACATCCTC
TGGTAGGTGTGAGACCCGG
CCTCGCTCTGGTTGTAGTAGCCGCGCAGGTTC
CGCAGGGCCACTGGGGCATTCTGTGTCTCGGCCTTGTAGATCCGTGTGTTCCGGTCC
CAATACTCCGGCCCCTCCTGCTCCACCCACGGCGCCCGCGGCTCCTCTCTCGGACTC
TCGGCGTCGCTGTCGAACCGCACGAACTGCGTGTCGTCCACGTAGCCCACGGA
CATGAAGCGGGGCTCCCCGCGGCCGGGCCGGGACATGGA
GGTGTAGAAATACCTCATGGAGTGCGAC
CCGGCCCAGGTCTGGGTCAGGGCCAGGGCC
CCCG
>'CA35-10-1.ab1'
GCCTGGTCTCCACAAGCTCTGTGTCCTGAGTTTGGTCCTCCCCATCCCGC
TGCCAGGTTAGTGTGATCTCCGCAGGGTAGAAGCCCAGGGCCCAGCACCTCAG
GGTGGCCTCATGGTCAGAGACGGGGTGGTGGGTCACGTGTGTCTTTGGGGGGTCCGCG
CGCTGCAGCGTCTCCTTCCCGTTCTCCAGGTGTCTGCGGAGCGACTCCACGCACGTCTC
CTCCAGGTAGGCTCTGAACCGCTCCGCATAACGGGTCGCCTCCCACTTGCGCTGG
GTGTTCTGAGCCGCCACGTCCGCCGAGGTCCAGGAGCGCAGGT
CCTCGTTCAGGACGATGTAATCCTTGCCGTCGTAGGCATACTGGTTATACCCGCGGAGGA
GGCGCCCGTCGGGCCCCAGGTCGCAGCCAAACATCCTC
TGGAGGGTGTGAGACCCGG
CCTCGCTCTGGTTGTAGTAGCCGGGCACGGTC
CGCAGGCACACTCGGTGATTCTGTGCGTGGGCCTCCGTGTTCCGTGTCTGCTCTTCC
CAATACTCCGGCCCCTCCTGCTCCGCCCACGGCGCCCGCGGCTCCTCTCTCGGACTC
TCAGCGTCGCTGTCGAACCGCACGAACTGCGTGTCGTCCACGTAGCCCACGGA
GATGAAGCGGGGCTTCCCGCGGCCGGGCCAGGACACGGT
GGTGCTGAAATACCTCAAGGAGTGCGAG
CCGGCCCAGGTCTCGGTCAGGGCCAGGGCC
CCCG
>'CA35-10.ab1'
GCCTGGTCTCCACGAGCTCCGTGTCCTGAGTTTGGTCCTCCCCATCCCGC
TGCCAGGTCAGTGTGATCTCCGCAGGGTAGAAGCCCAGGGCCCAGCACCTCAG
GGTGGCCTCATGGTCAGAGACGGGGTGGTGGGTCACATGTGTCTTGGGGGGGTCCGCG
CGCTGCAGCGTCTCCTTCCCGTTCTCCAGGTATCTGCGGAGCCACTCCAGGCACTCGGC
CTCCAGGTAGGCTCTGATCTGCTCCGCCCAACCGGCCGCCTCCCACTTCCGCTGG
GTGTTCTGAGCCGCCATGTCCGCGGCCGTCCAGGAGCGCAGGT
CCTCGTTCAGGGCGATGTAATCCCTGCCGTCGTAGGCGGACTGGTAATACCCGCGGAGGA
GGCGCCCGTCGGGCCCCAGGTCGCAGCCGTACATCCTC
TGGTAGGTGTGAGACCCGG
CCTCGCTCTGGTTGTAGTAGCCGCGCAGGTTC
CGCAGGGCCACTGGGGCATTCTGTGTCTCGGCCTTGTAGATCCGTGTGTTCCGGTCC
CAATACTCCGGCCCCTCCTGCTCCACCCACGGCGCCCGCGGCTCCTCTCTCGGACTC
TCGGCGTCGCTGTCGAACCGCACGAACTGCGTGTCGTCCACGTAGCCCACGGA
CATGAAGCGGGGCTCCCCGCGGCCGGGCCGGGACATGGA
GGTGTAGAAATACCTCATGGAGTGCGAC
CCGGCCCAGGTCTGGGTCAGGGCCAGCGCC
CCGG
>'CA35-11.ab1'
GCCTGGTCTCCACGAGCTCCGTGTCCTGAGTTTGGTCCTCCCCATCCCGC
TGCCAGGTCAGTGTGATCTCCGCAGGGTAGAAGCCCAGGGCCCAGCACCTCAG
GGTGGCCTCATGGTCAGAGACGGGGTGGTGGGTCACATGTGTCTTGGGGGGGTCCGCG
CGCTGCAGCGTCTCCTTCCCGTTCTCCAGGTATCTGCGGAGCCACTCCAGGCACCCGCC
CTCCAGGTAGGTTCTGTGCTGCTCCGCCGCACGGGCCGCCTCCCACTTGCGCTGG
GTGTTCTGAGCCGCCAAGTCCGCGGCGGTCCAGGAGCGCAGGT
CCTCGTTCAGGGCGATGTAATCCTTGCCGTCGTAGGCGTGCTGGTGATACCCGCGGAGGA
GGCGCCCGTCGGGCCCCAGGTCGCAGCCGTACATCCTC
TGGATGGTGTGAGACCCGG
CCTCGCTCTGGTTGTAGTAGCCGCGCAGGGTC
CGCAGGTTCTCTCGGTAGGTCTGTGTGTCGGCCTTCATGATCCGTGTCTGCGAGTCC
CAATACTCTGGACCCTCCTGCTCCACCCACGGCGCCCGCGGCTCCATCCTTTGGCTC
GCGGCGTCGCTGTCGAACCGCACGAACTGCGTGTCGTCCACGTAGCCCACGGC
GATGAAGCGGGGCTGCCCGCGGCCGGGCCGGGACATGGA
GGTGTAGAAATACCTCATGGAGTGGGAG
CCTGCCCGGGTCTGGGTCAGGGCCAGGACC
CCTG
>'CA35-13.ab1'
GCCTGGTCTCCACGAGCTCCGTGTCCCGAGTTTGGTCCTCCCCATCCCGC
TTCCATGTCAGTGTGATCCCCGCAGGGTAGAAGCCCAGGGCCCAGCACCTCAG
GGTGGCCTCATGGTCAGAGACGGGGTGGTGGGTCACATGTGTCTTGGGGGGGTCCGCG
CGCTGCAGCGTCTCCTTCCCGTTCTCCAGGTATCTGCGGAGCCACTCCAGGCACCCGCC
CTCCAGGTAGGTTCTGTGCTGCTCCGCCGCACGGGCCGCCTCCCACTTGCGCTGG
GTGTTCTGAGCCGCCAAGTCCGCGGCGGTCCAGGAGCGCAGGT
CCTCGTTCAGGGCGATGTAATCCCTGCCGTCGTAGGCGTGCTGGTGATACCCGCGGAGGA
GGCGCCCGTCGGGCCCCAGGTCGCAGCCGTACATCCTC
TGGATGGTGTGAGACCCGG
CCTCGCTCTGGTTGTAGTAGCCGCGCAGGGTC
CGCAGGTTCTCTCGGTAGGTCTGTGTGTCGGCCTTCATGATCCGTGTCTGCGAGTCC
CAATACTCTGGACCCTCCTGCTCCACCCACGGCGCCCGCGGCTCCATCCTTTGGCTC
GCGGCGTCGCTGTCGAACCGCACGAACTGCGTGTCGTCCACGTAGCCCACGGC
GATGAAGCGGGGCTGCCCGCGGCCGGGCCGGGACATGGA
GGTGTAGAAATACCTCATGGAGTGGGAG
CCTGCCCGGGTCTGGGTCAGGGCCAGGACC
CCTG
>'CA35-16-1.ab1'
GCCTGGTCTCCACGAGCTCCGTGTCCTGAGTTTGGTCCTCCCCATCCCGC
TGCCAGGTCAGTGTGATCTCCGCAGGGTAGAAGCCCAGGGCCCAGCACCTCAG
GGTGGCCTCATGGTCAGAGACGGGGTGGTGGGTCACATGTGTCTTGGGGGGGTCCGCG
CGCTGCAGCGTCTCCTTCCCGTTCTCCAGGTATCTGCGGAGCCACTCCAGGCACTCGGC
CTCCAGGTAGGCTCTGATCTGCTCCGCCCAACCGGCCGCCTCCCACTTCCGCTGG
GTGTTCTGAGCCGCCATGTCCGCGGCCGTCCAGGAGCGCAGGT
CCTCGTTCAGGGCGATGTAATCCCTGCCGTCGTAGGCGGACTGGTAATACCCGCGGAGGA
GGCGCCCGTCGGGCCCCAGGTCGCAGCCGTACATCCTC
TGGTAGGTGTGAGACCCGG
CCTCGCTCTGGTTGTAGTAGCCGCGCAGGTTC
CGCAGGGCCACTGGGGCATTCTGTGTCTCGGCCTTGTAGATCCGTGTGTTCCGGTCC
CAATACTCCGGCCCCTCCTGCTCCACCCACGGCGCCCGCGGCTCCTCTCTCGGACTC
TCGGCGTCGCTGTCGAACCGCACGAACTGCGTGTCGTCCACGTAGCCCACGGA
CATGAAGCGGGGCTCCCCGCGGCCGGGCCGGGACATGGA
GGTGTAGAAATACCTCATGGAGTGCGAC
CCGGCCCAGGTCTGGGTCAGGGCCAGCGCC
CCGG
>'CA35-16.ab1'
GCCTGGTCTCCACGAGCTCCGTGTCCTGAGTTTGGTCCTCCCCATCCCGC
TGCCAGGTCAGTGTGATCTCCGCAGGGTAGAAGCCCAGGGCCCAGCACCTCAG
GGTGGCCTCATGGTCAGAGACGGGGTGGTGGGTCACATGTGTCTTGGGGGGGTCCGCG
CGCTGCAGCGTCTCCTTCCCGTTCTCCAGGTATCTGCGGAGCCACTCCAGGCACTCGGC
CTCCAGGTAGGCTCTGATCTGCTCCGCCCAACCGGCCGCCTCCCACTTCCGCTGG
GTGTTCTGAGCCGCCATGTCCGCGGCCGTCCAGGAGCGCAGGT
CCTCGTTCAGGGCGATGTAATCCCTGCCGTCGTAGGCGGACTGGTAATACCCGCGGAGGA
GGCGCCCGTCGGGCCCCAGGTCGCAGCCGTACATCCTC
TGGTAGGTGTGAGACCCGG
CCTCGCTCTGGTTGTAGTAGCCGCGCAGGTTC
CGCAGGGCCACTGGGGCATTCTGTGTCTCGGCCTTGTAGATCCGTGTGTTCCGGTCC
CAATACTCCGGCCCCTCCTGCTCCACCCACGGCGCCCGCGGCTCCTCTCTCGGACTC
TCGGCGTCGCTGTCGAACCGCACGAACTGCGTGTCGTCCACGTAGCCCACGGA
CATGAAGCGGGGCTCCCCGCGGCCGGGCCGGGACATGGA
GGTGTAGAAATACCTCATGGAGTGCGAC
CCGGCCCAGGTCTGGGTCAGGGCCAGCGCC
CCGG
>'CA35-19.ab1'
GCCTGGTCTCCACGAGCTCCGTGTCCTGAGTTTGGTCCTCCCCATCCCGC
TGCCAGGTCAGTGTGATCTCCGCAGGGTAGAAGCCCAGGGCCCAGCACCTCAG
GGTGGCCTCATGGTCAGAGACGGGGTGGTGGGTCACATGTGTCTTGGGGGGGTCCGCG
CGCTGCAGCGTCTCCTTCCCGTTCTCCAGGTATCTGCGGAGCCACTCCAGGCACTCGGC
CTCCAGGTAGGCTCTGATCTGCTCCGCCCAACCGGCCGCCTCCCACTTCCGCTGG
GTGTTCTGAGCCGCCATGTCCGCGGCCGTCCAGGAGCGCAGGT
CCTCGTTCAGGGCGATGTAATCCCTGCCGTCGTAGGCGGACTGGTAATACCCGCGGAGGA
GGCGCCCGTCGGGCCCCAGGTCGCAGCCGTACATCCTC
TGGTAGGTGTGAGACCCGG
CCTCGCTCTGGTTGTAGTAGCCGCGCAGGTTC
CGCAGGGCCACTGGGGCATTCTGTGTCTCGGCCTTGTAGATCCGTGTGTTCCGGTCC
CAATACTCCGGCCCCTCCTGCTCCACCCACGGCGCCCGCGGCTCCTCTCTCGGACTC
TCGGCGTCGCTGTCGAACCGCACGAACTGCGTGTCGTCCACGTAGCCCACGGA
CATGAAGCGGGGCTCCCCGCGGCCGGGCCGGGACATGGA
GGTGTAGAAATACCTCATGGAGTGCGAC
CCGGCCCAGGTCTGGGTCAGGGCCAGCGCC
CCGG
>'CA35-20.ab1'
GCCTGGTCTCCACGAGCTCCGTGTCCTGAGTTTGGTCCTCCCCATCCCGC
TGCCAGGTCAGTGTGATCTCCGCAGGGTAGAAGCCCAGGGCCCAGCACCTCAG
GGTGGCCTCATGGTCAGAGACGGGGTGGTGGGTCACATGTGTCTTGGGGGGGTCCGCG
CGCTGCAGCGTCTCCTTCCCGTTCTCCAGGTATCTGCGGAGCCACTCCAGGCACTCGGC
CTCCAGGTAGGCTCTGATCTGCTCCGCCCAACCGGCCGCCTCCCACTTCCGCTGG
GTGTTCTGAGCCGCCATGTCCGCGGCCGTCCAGGAGCGCAGGT
CCTCGTTCAGGGCGATGTAATCCCTGCCGTCGTAGGCGGACTGGTAATACCCGCGGAGGA
GGCGCCCGTCGGGCCCCAGGTCGCAGCCGTACATCCTC
TGGTAGGTGTGAGACCCGG
CCTCGCTCTGGTTGTAGTAGCCGCGCAGGTTC
CGCAGGGCCACTGGGGCATTCTGTGTCTCGGCCTTGTAGATCCGTGTGTTCCGGTCC
CAATACTCCGGCCCCTCCTGCTCCACCCACGGCGCCCGCGGCTCCTCTCTCGGACTC
TCGGCGTCGCTGTCGAACCGCACGAACTGCGTGTCGTCCACGTAGCCCACGGA
CATGAAGCGGGGCTCCCCGCGGCCGGGCCGGGACATGGA
GGTGTAGAAATACCTCATGGAGTGCGAC
CCGGCCCAGGTCTGGGTCAGGGCCAGCGCC
CCGG
>'CA35-21.ab1'
GCCTGGTCTCCACGAGCTCCGTGTCGTGAGTTTGGTCCTCCCCATCCCGC
TTCCATGTCAGTGTGATCCCCGCAGGGTAGAGGCCCAGGGCCCAGCACCTCAG
GGTGGCCTCATGGTCAGAGACGGGGTGGTGGGTCACATGTGTCTTGGGGGGGTCCGCG
CGCTGCAGCGTCTCCTTCCCGTTCTCCAGGTATCTGCGGAGCCACTCCAGGCACCCGCC
CTCCAGGTAGGTTCTGTGCTGCTCCGCCGCACGGGCCGCCTCCCACTTGCGCTGG
GTGTTCTGAGCCGCCAAGTCCGCGGCGGTCCAGGAGCGCAGGT
CCTCGTTCAGGGCGATGTAATCCTTGCCGTCGTAGGCGTGCTGGTGATACCCGCGGAGGA
GGCGCCCGTCGGGCCCCAGGTCGCAGCCGTACATCCTC
TGGATGGTGTGAGACCCGG
CCTCGCTCTGGTTGTAGTAGCCGCGCAGGGTC
CGCAGGTTCTCTCGGTAGGTCTGTGTGTCGGCCTTCATGATCCGTGTCTGCGAGTCC
CAATACTCTGGACCCTCCTGCTCCACCCACGGCGCCCGCGGCTCCATCCTTTGGCTC
GCGGCGTCGCTGTCGAACCGCACGAACTGCGTGTCGTCCACGTAGCCCACGGC
GATGAAGCGGGGCTGCCCGCGGCCGGGCCGGGACATGGA
GGTGTAGAAATACCTCATGGAGTGGGAG
CCTGCCCGGGTCTGGGTCAGGGCCAGGACC
CCTG
>'CA35-24.ab1'
GCCTGGTCTCCACGAGCTCCGTGTCCTGAGTTTGGTCCTCCCCATCCCGC
TGCCAGGTCAGTGTGATCTCCGCAGGGTAGAAGCCCAGGGCCCAGCACCTCAG
GGTGGCCTCATGGTCAGAGACGGGGTGGTGGGTCACATGTGTCTTGGGGGGGTCCGCG
CGCTGCAGCGTCTCCTTCCCGTTCTCCAGGTATCTGCGGAGCCACTCCAGGCACTCGGC
CTCCAGGTAGGCTCTGATCTGCTCCGCCCAACCGGCCGCCTCCCACTTCCGCTGG
GTGTTCTGAGCCGCCATGTCCGCGGCCGTCCAGGAGCGCAGGT
CCTCGTTCAGGGCGATGTAATCCCTGCCGTCGTAGGCGGACTGGTAATACCCGCGGAGGA
GGCGCCCGTCGGGCCCCAGGTCGCAGCCGTACATCCTC
TGGTAGGTGTGAGACCCGG
CCTCGCTCTGGTTGTAGTAGCCGCGCAGGTTC
CGCAGGGCCACTGGGGCATTCTGTGTCTCGGCCTTGTAGATCCGTGTGTTCCGGTCC
CAATACTCCGGCCCCTCCTGCTCCACCCACGGCGCCCGCGGCTCCTCTCTCGGACTC
TCGGCGTCGCTGTCGAACCGCACGAACTGCGTGTCGTCCACGTAGCCCACGGA
CATGAAGCGGGGCTCCCCGCGGCCGGGCCGGGACATGGA
GGTGTAGAAATACCTCATGGAGTGCGAC
CCGGCCCAGGTCTGGGTCAGGCCCAGCGCC
CCGG
>'CA35-25.ab1'
GCCTGGTCTCCACGAGCTCCGTGTCCTGAGTTTGGTCCTCCCCATCCCGC
TGCCAGGTCAGTGTGATCTCCGCAGGGTAGAAGCCCAGGGCCCAGCACCTCAG
GGTGGCCTCATGGTCAGAGACGGGGTGGTGGGTCACATGTGTCTTGGGGGGGTCCGCG
CGCTGCAGCGTCTCCTTCCCGTTCTCCAGGTATCTGCGGAGCCACTCCAGGCACTCGGC
CTCCAGGTAGGCTCTGATCTGCTCCGCCCAACCGGCCGCCTCCCACTTCCGCTGG
GTGTTCTGAGCCGCCATGTCCGCGGCCGTCCAGGAGCGCAGGT
CCTCGTTCAGGGCGATGTAATCCCTGCCGTCGTAGGCGGACTGGTAATACCCGCGGAGGA
GGCGCCCGTCGGGCCCCAGGTCGCAGCCGTACATCCTC
TGGTAGGTGTGAGACCCGG
CCTCGCTCTGGTTGTAGTAGCCGCGCAGGTTC
CGCAGGGCCACTGGGGCATTCTGTGTCTCGGCCTTGTAGATCCGTGTGTTCCGGTCC
CAATACTCCGGCCCCTCCTGCTCCACCCACGGCGCCCGCGGCTCCTCTCTCGGACTC
TCGGCGTCGCTGTCGAACCGCACGAACTGCGTGTCGTCCACGTAGCCCACGGA
CATGAAGCGGGGCTCCCCGCGGCCGGGCCGGGACATGGA
GGTGTAGAAATACCTCATGGAGTGCGAC
CCGGCCCAGGTCTGGGTCAGGGCCAGCGCC
CCGG
>'CA35-27.ab1'
GCCTGGTCTCCACGAGCTCCGTGTCCTGAGTTTGGTCCTCCCCATCCCGC
TGCCAGGTCAGTGTGATCTCCGCAGGGTAGAGGCCCAGGGCCCAGCACCTCAG
GGTGGCCTCATGGTCAGAGACGGGGTGGTGGGTCACATGTGTCTTGGGGGGGTCCGCG
CGCTGCAGCGTCTCCTTCCCGTTCTCCAGGTATCTGCGGAGCCACTCCAGGCACTCGGC
CTCCAGGTAGGCTCTGATCTGCTCCGCCCAACCGGCCGCCTCCCACTTCCGCTGG
GTGTTCTGAGCCGCCATGTCCGCGGCCGTCCAGGAGCGCAGGT
CCTCGTTCAGGGCGATGTAATCCCTGCCGTCGTAGGCGGACTGGTAATACCCGCGGAGGA
GGCGCCCGTCGGGCCCCAGGTCGCAGCCGTACATCCTC
TGGTAGGTGTGAGACCCGG
CCTCGCTCTGGTTGTAGTAGCCGCGCAGGTTC
CGCAGGGCCACTGGGGCATTCTGTGTCTCGGCCTTGTAGATCCGTGTGTTCCGGTCC
CAATACTCCGGCCCCTCCTGCTCCACCCACGGCGCCCGCGGCTCCTCTCTCGGACTC
TCGGCGTCGCTGTCGAACCGCACGAACTGCGTGTCGTCCACGTAGCCCACGGA
CATGAAGCGGGGCTCCCCGCGGCCGGGCCGGGACATGGA
GGTGTAGAAATACCTCATGGAGTGCGAC
CCGGCCCAGGTCTGGGTCAGGGCCAGCGCC
CCGG
>'CA35-28.ab1'
GCCTGGTCTCCACGAGCTCCGTGTCCTGAGTTTGGTCCTCCCCATCCCGC
TGCCAGGTCAGTGTGATCTCCGCAGGGTAGAAGCCCAGGGCCCAGCACCTCAG
GGTGGCCTCATGGTCAGAGACGGGGTGGTGGGTCACATGTGTCTTGGGGGGGTCCGCG
CGCTGCAGCGTCTCCTTCCCGTTCTCCAGGTATCTGCGGAGCCACTCCAGGCACTCGGC
CTCCAGGTAGGCTCTGATCTGCTCCGCCCAACCGGCCGCCTCCCACTTCCGCTGG
GTGTTCTGAGCCGCCATGTCCGCGGCCGTCCAGGAGCGCAGGT
CCTCGTTCAGGGCGATGTAATCCCTGCCGTCGTAGGCGGACTGGTAATACCCGCGGAGGA
GGCGCCCGTCGGGCCCCAGGTCGCAGCCGTACATCCTC
TGGTAGGTGTGAGACCCGG
CCTCGCTCTGGTTGTAGTAGCCGCGCAGGTTC
CGCAGGGCCACTGGGGCATTCTGTGTCTCGGCCTTGTAGATCCGTGTGTTCCGGTCC
CAATACTCCGGCCCCTCCTGCTCCACCCACGGCGCCCGCGGCTCCTCTCTCGGACTC
TCGGCGTCGCTGTCGAACCGCACGAACTGCGTGTCGTCCACGTAGCCCACGGA
CATGAAGCGGGGCTCCCCGCGGCCGGGCCGGGACATGGA
GGTGTAGAAATACCTCATGGAGTGCGAC
CCGGCCCAGGTCTGGGTCAGGGCCAGCGCC
CCGG
>'CA35-29-1.ab1'
GCGTGGTCTCCACGAGCTCCGTGTCGTGAGTTTGGTCCTCCCCATCCCGC
TGCCAGGTCAGTGTGATCTCCGCAGGGTAGAAGCGCAGGGCCCAGCACGTCAG
GGTGGCATCATGGTCAGAGACGGGGTGGTGGGTCACACGTGTCTTGGGAGAGTCCGCG
AGATGCAGCGTCTCCTTCCCGTTCTCCAGCGTATCTGCGGAGCCACTCCAGGCACTCGGC
ACTCCAGGTAGGATCTGATCTGATCCGCCCAACCGGCCGCCTCCCACTTCCGCTGG
GTGTTCTGAGCCGCCATGTCCGCGGCCGTCCAGGAGCGCAGGT
CCTCGTTCAGGGCGATGTAATCCCTGCCGTCGTAGGCGGACTGGTAATACCCGCGGAGGA
GGCGCCCGTCGGCCCGCAGGTCGCAGCCGTACATCATG
ACGTAGGTTTGAGACCCGG
CCTCGATATGGTGGTAGTAGCCGCGCAGGTTC
CGCAGGGCCAGTGGGGCAGGGCGGAGCAGATCAGAGAGATCCGGAGGTCGGGTCC
CAATAGTCCGGCCCCTCATGCTCCACCCACGGAGCCCGAGGCTCCTCTGTGGGACTC
TCGGCAAGACACAGAACCGCACGAACCGCGTGTCGTCCACGTAGCCCACGGA
CATGAAGCGGGGCTCCCCGCGGCCGGGCCGGGACACGGA
GGGGTAGAAATACCTCATGGAGAGCG

-
>'CA35-29.ab1'
GCCTGGTCTCCACGAGCTCCGTGTCCTGAGTTTGGTCCTCCCCATCCCGC
TGCCAGGTCAGTGTGATCTCCGCAGGGTAGAAGCCCAGGGCCCAGCACCTCAG
GGTGGCCTCATGGTCAGAGACGGGGTGGTGGGTCACGTGTGTCTTTGGGGGATCCGCG
CGCTGCAGCGTCTCCTTCCCGTTCTCCAGGTGTCTGCGGAGCGACTCCACGCACGTCTC
CTCCAGGTAGGCTCTGAACCGCTCCGCATAACGGGTCGCCTCCCACTTGCGCTGG
GTGTTCTGAGCCGCCACGTCCGCCGAGGTCCAGGAGCGCAGGT
CCTCGTTCAGGGCGATGTAATCCTTGCCGTCGTAGGCATACTGGTTATACCCGCGGAGGA
GGCGCCCGTCGGGCCCCAGGTCGCAGCCAAACATCCTC
TGGAGGGTGTGAGACCCGG
CCTCGCTCTGGTTGTAGTAGCCGGGCACGGTC
CGCAGGCACACTCGGTGATTCTGTGCGTGGGCCTCCGTGTTCCGTGTCTGCTCTTCC
CAATACTCCGGCCCCTCCTGCTCCGCCCACGGCGCCCGCGGCTCCTCTCTCGGACTC
TCAGCGTCGCTGTCGAACCGCACGAACTGCGTGTCGTCCACGTAGCCCACGGA
GATGAAGCGGGGCTCCCCGCGGCCGGGCCAGGACACGGT
GGTGCTGAAATACCTCAAGGAGTGCGAG
CCGGCCCAGGTCTCGGTCAGGGCCAGGGCC
CCCG
>'CA35-3.ab1'
GCCTGGTCTCCACGAGCTCCGTGTCCTGAGTTTGGTCCTCCCCATCCCGC
TGCCAGGTCAGTGTGATCTCCGCAGGGTAGAAGCCCAGGGCCCAGCACCTCAG
GGTGGCCTCATGGTCAGAGACGGGGTGGTGGGTCACATGTGTCTTGGGGGGGTCCGCG
CGCTGCAGCGTCTCCTTCCCGTTCTCCAGGTATCTGCGGAGCCACTCCAGGCACTCGGC
CTCCAGGTAGGCTCTGATCTGCTCCGCCCAACCGGCCGCCTCCCACTTCCGCTGG
GTGTTCTGAGCCGCCATGTCCGCGGCCGTCCAGGAGCGCAGGT
CCTCGTTCAGGGCGATGTAATCCCTGCCGTCGTAGGCGGACTGGTAATACCCGCGGAGGA
GGCGCCCGTCGGGCCCCAGGTCGCAGCCGTACATCCTC
TGGTAGGTGTGAGACCCGG
CCTCGCTCTGGTTGTAGTAGCCGCGCAGGTTC
CGCAGGGCCACTGGGGCATTCTGTGTCTCGGCCTTGTAGATCCGTGTGTTCCGGTCC
CAATACTCCGGCCCCTCCTGCTCCACCCACGGCGCCCGCGGCTCCTCTCTCGGACTC
TCGGCGTCGCTGTCGAACCGCACGAACTGCGTGTCGTCCACGTAGCCCACGGA
CATGAAGCGGGGCTCCCCGCGGCCGGGCCGGGACATGGA
GGTGTAGAAATACCTCATGGAGTGCGAC
CCGGCCCAGGTCTGGGTCAGGGCCAGCGCC
CCGG
>'CA35-30.ab1'
GCCTGGTCTCCACGAGCTCCGTGTCCTGAGTTTGGTCCTCCCCATCCCGC
TGCCAGGTCAGTGTGATCTCCGCAGGGTAGAAGCCCAGGGCCCAGCACCTCAG
GGTGGCCTCATGGTCAGAGACGGGGTGGTGGGTCACATGTGTCTTGGGGGGGTCCGCG
CGCTGCAGCGTCTCCTTCCCGTTCTCCAGGTATCTGCGGAGCCACTCCAGGCACTCGGC
CTCCAGGTAGGCTCTGATCTGCTCCGCCCAACCGGCCGCCTCCCACTTCCGCTGG
GTGTTCTGAGCCGCCATGTCCGCGGCCGTCCAGGAGCGCAGGT
CCTCGTTCAGGGCGATGTAATCCCTGCCGTCGTAGGCGGACTGGTAATACCCGCGGAGGA
GGCGCCCGTCGGGCCCCAGGTCGCAGCCGTACATCCTC
TGGTAGGTGTGAGACCCGG
CCTCGCTCTGGTTGTAGTAGCCGCGCAGGTTC
CGCAGGGCCACTGGGGCATTCTGTGTCTCGGCCTTGTAGATCCGTGTGTTCCGGTCC
CAATACTCCGGCCCCTCCTGCTCCACCCACGGCGCCCGCGGCTCCTCTCTCGGACTC
TCGGCGTCGCTGTCGAACCGCACGAACTGCGTGTCGTCCACGTAGCCCACGGA
CATGAAGCGGGGCTCCCCGCGGCCGGGCCGGGACATGGA
GGTGTAGAAATACCTCATGGAGTGCGAC
CCGGCCCAGGTCTGGGTCAGGGCCAGCGCC
CCGG
>'CA35-34.ab1'
GCCTGGTCTCCACGAGCTCCGTGTCCTGAGTTTGGTCCTCCCCATCCCGC
TGCCAGGTCAGTGTGATCTCCGCAGGGTAGAAGCCCAGGGCCCAGCACCTCAG
GGTGGCCTCATGGTCAGAGACGGGGTGGTGGGTCACATGTGTCTTGGGGGGGTCCGCG
CGCTGCAGCGTCTCCTTCCCGTTCTCCAGGTATCTGCGGAGCCACTCCAGGCACTCGGC
CTCCAGGTAGGCTCTGATCTGCTCCGCCCAACCGGCCGCCTCCCACTTCCGCTGG
GTGTTCTGAGCCGCCATGTCCGCGGCCGTCCAGGAGCGCAGGT
CCTCGTTCAGGGCGATGTAATCCCTGCCGTCGTAGGCGGACTGGTAATACCCGCGGAGGA
GGCGCCCGTCGGGCCCCAGGTCGCAGCCGTACATCCTC
TGGTAGGTGTGAGACCCGG
CCTCGCTCTGGTTGTAGTAGCCGCGCAGGTTC
CGCAGGGCCACTGGGGCATTCTGTGTCTCGGCCTTGTAGATCCGTGTGTTCCGGTCC
CAATACTCCGGCCCCTCCTGCTCCACCCACGGCGCCCGCGGCTCCTCTCTCGGACTC
TCGGCGTCGCTGTCGAACCGCACGAACTGCGTGTCGTCCACGTAGCCCACGGA
CATGAAGCGGGGCTCCCCGCGGCCGGGCCGGGACATGGA
GGTGTAGAAATACCTCATGGAGTGCGAC
CCGGCCCAGGTCTGGGTCAGGGCCAGCGCC
CCGG
>'CA35-35.ab1'
GCCTGGTCTCCACAAGCTCTGTGTCCTGAGTTTGGTCCTCCCCATCCCGC
TGCCAGGTCAGTGTGATCTCCGCAGGGTAGAAGCCCAGGGCCCAGCACCTCAG
GGTGGCCTCATGGTCAGAGACGGGGTGGTGGGTCACGTGTGTCTTTGGGGGATCCGCG
CGCTGCAGCGTCTCCTTCCCGTTCTCCAGGTGTCTGCGGAGCGACTCCACGCACGTCTC
CTCCAGGTAGGCTCTGAACCGCTCCGCATAACGGGTCGCCTCCCACTTGCGCTGG
GTGTTCTGAGCCGCCACGTCCGCCGAGGTCCAGGAGCGCAGGT
CCTCGTTCAGGGCGATGTAATCCTTGCCGTCGTAGGCATACTGGTTATACCCGCGGAGGA
GGCGCCCGTCGGGCCCCAGGTCGCAGCCAAACATCCTC
TGGAGGGTGTGAGACCCGG
CCTCGCTCTGGTTGTAGTAGCCGGGCACGGTC
CGCAGGCACACTCGGTGATTCTGTGCGTGGGCCTCCGTGTTCCGTGTCTGCTCTTCC
CAATACTCCGGCCCCTCCTGCTCCGCCCACGGCGCCCGCGGCTCCTCTCTCGGACTC
TCAGCGTCGCTGTCGAACCGCACGAACTGCGTGTCGTCCACGTAGCCCACGGA
GATGAAGCGGGGCTCCCCGCGGCCGGGCCAGGACACGGT
GGTGCTGAAATACCTCAAGGAGTGCGAG
CCGGCCCAGGTCTCGGTCAGGGCCAGGGCC
CCCG
>'CA35-36.ab1'
GCCTGGTCTCCACGAGCTCCGTGTCCTGAGTTTGGTCCTCCCCATCCCGC
TGCCAGGTCAGTGTGATCTCCGCAGGGTAGAAGCCCAGGGCCCAGCACCTCAG
GGTGGCCTCATGGTCAGAGACGGGGTGGTGGGTCACATGTGTCTTGGGGGGGTCCGCG
CGCTGCAGCGTCTCCTTCCCGTTCTCCAGGTATCTGCGGAGCCACTCCAGGCACCCGCC
CTCCAGGTAGGTTCTGTGCTGCTCCGCCGCACGGGCCGCCTCCCACTTGCGCTGG
GTGTTCTGAGCCGCCAAGTCCGCGGCGGTCCAGGAGCGCAGGT
CCTCGTTCAGGGCGATGTAATCCTTGCCGTCGTAGGCGTGCTGGTGATACCCGCGGAGGA
GGCGCCCGTCGGGCCCCAGGTCGCAGCCGTACATCCTC
TGGATGGTGTGAGACCCGG
CCTCGCTCTGGTTGTAGTAGCCGCGCAGGGTC
CGCAGGTTCTCTCGGTAGGTCTGTGTGTCGGCCTTCATGATCCGTGTCTGCGAGTCC
CAATACTCTGGACCCTCCTGCTCCACCCACGGCGCCCGCGGCTCCATCCTTTGGCTC
GCGGCGTCGCTGTCGAACCGCACGAACTGCGTGTCGTCCACGTAGCCCACGGC
GATGAAGCGGGGCTGCCCGCGGCCGGGCCGGGACATGGA
GGTGTAGAAATACCTCATGGAGTGGGAG
CCTGCCCGGGTCTGGGTCAGGGCCAGGACC
CCTG
>'CA35-41.ab1'
GCCTGGTCTCCACGAGCTCCGTGTCCTGAGTTTGGTCCTCCCCATCCCGC
TGCCAGGTCAGTGTGATCTCCGCAGGGTAGAAGCCCAGGGCCCAGCACCTCAG
GGTGGCCTCATGGTCAGAGACGGGGTGGTGGGTCACATGTGTCTTGGGGGGGTCCGCG
CGCTGCAGCGTCTCCTTCCCGTTCTCCAGGTATCTGCGGAGCCACTCCAGGCACTCGGC
CTCCAGGTAGGCTCTGATCTGCTCCGCCCAACCGGCCGCCTCCCACTTCCGCTGG
GTGTTCTGAGCCGCCATGTCCGCGGCCGTCCAGGAGCGCAGGT
CCTCGTTCAGGGCGATGTAATCCCTGCCGTCGTAGGCGGACTGGTAATACCCGCGGAGGA
GGCGCCCGTCGGGCCCCAGGTCGCAGCCGTACATCCTC
TGGTAGGTGTGAGACCCGG
CCTCGCTCTGGTTGTAGTAGCCGCGCAGGTTC
CGCAGGGCCACTGGGGCATTCTGTGTCTCGGCCTTGTAGATCCGTGTGTTCCGGTCC
CAATACTCCGGCCCCTCCTGCTCCACCCACGGCGCCCGCGGCTCCTCTCTCGGACTC
TCGGCGTCGCTGTCGAACCGCACGAACTGCGTGTCGTCCACGTAGCCCACGGA
CATGAAGCGGGGCTCCCCGCGGCCGGGCCGGGACATGGA
GGTGTAGAAATACCTCATGGAGTGCGAC
CCGGCCCAGGTCTGGGTCAGGCCAGCGCCC
CCGG
>'CA35-45.ab1'
GCCTGGTCTCCACGAGCTCCGTGTCCTGAGTTTGGTCCTCCCCATCCCGC
TTCCATGTCAGTGTGATCCCCGCAGGGTAGAAGCCCAGGGCCCAGCACCTCAG
GGTGGCCTCATGGTCAGAGACGGGGTGGTGGGTCACATGTGTCTTGGGGGGGTCCGCG
CGCTACAGCGTCTCCTTCCCGTTCTCCGGGTATCTGCGGAGCCACTCCAGGCACCCGCC
CTCCAGGTAGGTTCTGTGCTGCTCCGCCGCACGGGCCGCCTCCCACTTGCGCTGG
GTGTTCTGAGCCGCCAAGTCCGCGGCGGTCCAGGAGCGCAGGT
CCTCGTTCAGGGCGATGTAATCCTTGCCGTCGTAGGCGTGCTGGTGATACCCGCGGAGGA
GGCGCCCGTCGGGCCCCAGGTCGCAGCCGTACATCCTC
TGGATGGTGTGAGACCCGG
CCTCGCTCTGGTTGTAGTAGCCGCGCAGGGTC
CGCAGGTTCTCTCGGTAGGTCTGTGTGTCGGCCTTCATGATCCGTGTCTGCGAGTCC
CAATACTCTGGACCCTCCTGCTCCACCCACGGCGCCCGCGGCTCCATCCTTTGGCTC
GCGGCGTCGCTGTCGAACCGCACGAACTGCGTGTCGTCCACGTAGCCCACGGC
GATGAAGCGGGGCTGCCCGCGGCCCGGGCCGGGACATGGA
GGTGTAGAAATACCTCATGGAGTGGGAG
CCTGCCCGGGTCTGGGTCAGGGCCAGGACC
CCTG
>'CA35-5-1.ab1'
CCCCATCCAGC
CGACAGGTCAGTGTGATCTCCGCAGGGGTAGAAGCCCAGGGCCCAGCACCTCAG
GGTGGCCTCATGGTCAGAGACGGGGTGGTGGGGTCACATGTGTCTTGGGGGGGTCCGCG
CGCTGCAGCGTCTCCTTCCCGTTCTCCAGGTATCTGCGGAGCCACTCCACACATAGGCC
CTCCACGTAGGTTCTGAACCGCTCCGCCACACCCGCCGCCTCCCACTTCCGCTGG
GTGTTCTGAGCCGCCATGTCCGCGGCGGTCCAGGAACGCAGGT
CCCCGTTCAGGGCGATGTAATCCCTGCCGTCGTAGGCGTACTGGCTATATCCGCGGAGGA
GGCGCCCGTCGGGTCCCAGGTCGCAGCCGTACATCCTC
TGGTAGGTGTGAGACCCAG
CCTCGCTCTGGTTGTAGTAGCCGCGCAGGATC
TGCAGGCCCTCTCGGTAGGTCTGTGTGTTGGTCTTGGAGATCCGTGTCTCCCGGTCC
CAATACTCCGGCCCCTCCTGCTCCACCCACGGCGCCCGCGGCTCCTTTCTCGGACTC
GCGGCGTCGCTGTCGAACCGCACGAACTGCGTGTCGTCCACGTAGCCCACGGT
GAAGAAGCGGGGCTCCCCGCGGCCGGGCCGGGACACGGC
GGTATGGAAATACCTCAAGGAGTGGGAG
CCCGCCCGGGTCTGGGTCAGGGCCAGGACC
CCTG
>'CA35-5.ab1'
GCCTGGTCTCCACGAGCTCCGTGTCCTGAGTTTGGTCCTCCCCATCCCGC
TGCCAGGTCAGTGTGATCTCCGCAGGGTAGAAGCCCAGGGCCCAGCACCTCAG
GGTGGCCTCATGGTCAGAGACGGGGTGGTGGGTCACATGTGTCTTGGGGGGGTCCGCG
CGCTGCAGCGTCTCCTTCCCGTTCTCCAGGTATCTGCGGAGCCACTCCAGGCACTCGGC
CTCCAGGTAGGCTCTGATCTGCTCCGCCCAACCGGCCGCCTCCCACTTCCGCTGG
GTGTTCTGAGCCGCCATGTCCGCGGCCGTCCAGGAGCGCAGGT
CCTCGTTCAGGGCGATGTAATCCCTGCCGTCGTAGGCGGACTGGTAATACCCGCGGAGGA
GGCGCCCGTCGGGCCCCAGGTCGCAGCCGTACATCCTC
TGGTAGGTGTGAGACCCGG
CCTCGCTCTGGTTGTAGTAGCCGCGCAGGTTC
CGCAGGGCCACTGGGGCATTCTGTGTCTCGGCCTTGTAGATCCGTGTGTTCCGGTCC
CAATACTCCGGCCCCTCCTGCTCCACCCACGGCGCCCGCGGCTCCTCTCTCGGACTC
TCGGCGTCGCTGTCGAACCGCACGAACTGCGTGTCGTCCACGTAGCCCACGGA
CATGAAGCGGGGCTCCCCGCGGCCGGGCCGGGACATGGA
GGTGTAGAAATACCTCATGGAGTGCGAC
CCGGCCCAGGTCTGGGTCAGGGCCAGCGCC
CCGG
>'CA35-6.ab1'
GCCTGGTCTCCACGAGCTCCGTGTCCTGAGTTTGGTCCTCCCCATCCCGC
TGCCAGGTCAGTGTGATCTCCGCAGGGTAGAAGCCCAGGGCCCAGCACCTCAG
GGTGGCCTCATGGTCAGAGACGGGGTGGTGGGTCACATGTGTCTTGGGGGGGTCCGCG
CGCTGCAGCGTCTCCTTCCCGTTCTCCAGGTATCTGCGGAGCCACTCCAGGCACTCGGC
CTCCAGGTAGGCTCTGATCTGCTCCGCCCAACCGGCCGCCTCCCACTTCCGCTGG
GTGTTCTGAGCCGCCATGTCCGCGGCCGTCCAGGAGCGCAGGT
CCTCGTTCAGGGCGATGTAATCCCTGCCGTCGTAGGCGGACTGGTAATACCCGCGGAGGA
GGCGCCCGTCGGGCCCCAGGTCGCAGCCGTACATCCTC
TGGTAGGTGTGAGACCCGG
CCTCGCTCTGGTTGTAGTAGCCGCGCAGGTTC
CGCAGGGCCACTGGGGCATTCTGTGTCTCGGCCTTGTAGATCCGTGTGTTCCGGTCC
CAATACTCCGGCCCCTCCTGCTCCACCCACGGCGCCCGCGGCTCCTCTCTCGGACTC
TCGGCGTCGCTGTCGAACCGCACGAACTGCGTGTCGTCCACGTAGCCCACGGA
CATGAAGCGGGGCTCCCCGCGGCCGGGCCGGGACATGGA
GGTGTAGAAATACCTCATGGAGTGCGAC
CCGGCCCAGGTCTGGGTCAGGGCCAGCGCC
CCGG
>'CA35-7.ab1'
GCCTGGTCTCCACGAGCTCCGTGTCCTGAGTTTGGTCCTCCCCATCCCGC
TGCCAGGTCAGTGTGATCTCCGCAGGGTAGAAGCCCAGGGCCCAGCACCTCAG
GGTGGCCTCATGGTCAGAGACGGGGTGGTGGGTCACATGTGTCTTGGGGGGGTCCGCG
CGCTGCAGCGTCTCCTTCCCGTTCTCCAGGTATCTGCGGAGCCACTCCAGGCACTCGGC
CTCCAGGTAGGCTCTGATCTGCTCCGCCCAACCGGCCGCCTCCCACTTCCGCTGG
GTGTTCTGAGCCGCCATGTCCGCGGCCGTCCAGGAGCGCAGGT
CCTCGTTCAGGGCGATGTAATCCCTGCCGTCGTAGGCGGACTGGTAATACCCGCGGAGGA
GGCGCCCGTCGGGCCCCAGGTCGCAGCCGTACATCCTC
TGGTAGGTGTGAGACCCGG
CCTCGCTCTGGTTGTAGTAGCCGCGCAGGGTC
CGCAGGTTCTCTCGGTAGGTCTGTGTGTCGGCCTTCATGATCCGTGTCTGCGAGTCC
CAATACTCTGGACCCTCCTGCTCCACCCACGGCGCCCGCGGCTCCATCCTTTGGCTC
GCGGCGTCGCTGTCGAACCGCACGAACTGCGTGTCGTCCACGTAGCCCACGGC
GATGAAGCGGGGCTGCCCGCGGCCGGGCCGGGACATGGA
GGTGTAGAAATACCTCATGGAGTGCGAC
CCGGCCCAGGTCTGGGTCAGGGCCAGCGCC
CCGG
>'CA35-8.ab1'
GCCTGGTCTCCACGAGCTCCGTGTCCTGAGTTTGGTCCTCCCCATCCCGC
TGCCAGGTCAGTGTGATCTCCGCAGGGTAGAAGCCCAGGGCCCAGCACCTCAG
GGTGGCCTCATGGTCAGAGACGGGGTGGTGGGTCACATGTGTCTTGGGGGGGTCCGCG
CGCTGCAGCGTCTCCTTCCCGTTCTCCAGGTATCTGCGGAGCCACTCCAGGCACTCGGC
CTCCAGGTAGGCTCTGATCTGCTCCGCCCAACCGGCCGCCTCCCACTTCCGCTGG
GTGTTCTGAGCCGCCATGTCCGCGGCCGTCCAGGAGCGCAGGT
CCTCGTTCAGGGCGATGTAATCCCTGCCGTCGTAGGCGGACTGGTAATACCCGCGGAGGA
GGCGCCCGTCGGGCCCCAGGTCGCAGCCGTACATCCTC
TGGTAGGTGTGAGACCCGG
CCTCGCTCTGGTTGTAGTAGCCGCGCAGGTTC
CGCAGGGCCACTGGGGCATTCTGTGTCTCGGCCTTGTAGATCCGTGTGTTCCGGTCC
CAATACTCCGGCCCCTCCTGCTCCACCCACGGCGCCCGCGGCTCCTCTCTCGGACTC
TCGGCGTCGCTGTCGAACCGCACGAACTGCGTGTCGTCCACGTAGCCCACGGA
CATGAAGCGGGGCTCCCCGCGGCCGGGCCGGGACATGGA
GGTGTAGAAATACCTCATGGAGTGCGAC
CCGGCCCAGGTCTGGGTCAGGGCCAGCGCC
CCGG
>'CA35-9.ab1'
GCCTGGTCCCCACGAGCTCCGTGTCCTGAGTTTGGTCCTCCCCATCCCGC
TGCCAGGTCAGTGTGATCTCCGCAGGGTAGAAGCCCAGGGCCCAGCACCTCAG
GGTGGCCTCATGGTCAGAGACGGGGTGGTGGGTCACATGTGTCTTGGGGGGGTCCGCG
CGCTGCAGCGTCTCCTTCCCGTTCTCCAGGTGTCTGCGGAGCCACTCCAGGCACTCGCC
CTCCAGGTAGGCTCTCATCTGCTCAGCCGCGCCCGCCGCCTCCCACTTGCGCTGG
GTGTTCTGAGCCGCCATGTCCGCCGCGGTCCAGGAGCGCAGGT
CCTCGTTCAGGGCGATGTAATCCCTGCCGTCGTAGGCGAACTGGCTATACCCGCGGAGGA
GGCGCCCGTCGGGCCCCAGGTCGCAGCCGTACATCCTC
TGGTAGGTGTGAGACCCGG
CCTCGCTCTGGTTGTAGTAGCCGCGCAGGTTC
CGCAGGGCCACTGGGGCATTCTGTGTCTCGGCCTTGTAGATCCGTGTGTTCCGGTCC
CAATACTCCGGCCCCTCCTGCTCCACCCACGGCGCCCGCGGCTCCTCTCTCGGACTC
TCGGCGTCGCTGTCGAACCGCACGAACTGCGTGTCGTCCACGTAGCCCACGGA
CATGAAGCGGGGCTCCCCGCGGCCGGGCCGGGACATGGA
GGTGTAGAAATACCTCATGGAGTGCGAC
CCGGCCCAGGTCTGGGTCAGGGCCAGCGCC
CCGG
>'CA37-11.ab1'
GCCTGGTCTCCACGAGCTCCGTGTCCTGAGTTTGGTCCTCCCCATCCCGC
TGCCAGGTCAGTGTGATCTCCGCAGGGTAGAAGCCCAGGGCCCAGCACCTCAG
GGTGGCCTCATGGTCAGAGACGGGGTGGTGGGTCACATGTGTCTTGGGGGGGTCCGTG
CGCTGCAGCGTCTCCTTCCCCTTCTCCAGGTATCTGGGGAGCCACTCCACGCACTGGCC
CTCCAGGTAGGCTCTCATGCTCTCCGCCACATCCGCCGCCTCCCACTTGCGCTGG
GTGTTCTGAGCCGCCACGTCCGCCGCGGTCCAGGAGCGCAGGT
CCTCGTTCAGGGCGATGTAATCCTTGCCGTCGTAGGCGTACTGTTCATACCCGCGGAGGA
GGCGCCCGTCGGGCCCCAGGTCGCAGCCAACCATCCTC
TGGAGGGTGTGAGACCCGG
CCTCGCTCTGGTTGTAGTAGCGGAGCAGGGTC
CGCAGGTTCACTGGGGCATTCTGTGTCTCGGTCTTCATGTTCCGTGTCTCCCGGTCC
CAATACTCCGGACCCTCCTGCTCCACCCACGGCGCCCGCGGCTCCATCCTCTGGCTC
GCGGCGTCGCTGTCGAACCGCACGAACTGCGTGTCGTCCACGTAGCCCACGGC
GATGAAGCGGGGCTGCCCGCGGCCGGGCCGGGACATGGA
GGTGTAGAAATACTTCATGGAGTGAGAG
CCCGCCCGGGTCTGGGTCAGGACCAGGGCC
CCTG
>'CA37-12.ab1'
GCCTGGTCTCCACAAGCTCGGTGTCCTGAGTTTGGTCCTCCCCATCCCGC
TGCCAGGTCAGTGTGATCTCCGCAGGGTAGAAGCCCAGGGCCCAGCACCTCAG
GGTGGCCTCATGGTCAGAGATGGGATGGTGGGTCACGTGTGTCTTTGGGAGATCCGCG
CGCTGCAGCGTCTCCTTCCCGTTCTCCAGGTATCTGCGGAGCCACTCCAGGCACCTCCC
CTCCAGGTAGGCTCTCATCCGCTCTGCCTCGCGGGCCTCCTCCCACTTGCGCTGG
GTGTTCTGAGCCGCCATGTCCGCGGCGGTCCAGGAGCGCAGGT
CCTCGCTCAGGGCGATGTAATCCTTGCCGTCGTAGGCGTACTGGTCATACCCGCGGAGGA
GGCGCCCCTCGGGCCCCAGGTCGCAGCCGTACATCCAC
TGGATGGTGTGAGACCCCC
CATCGCTCTGGTTGTAGTAGCGGAGCGCGGTC
CGCAGGCTCACTCGGAAAGTCTGTGCGGTCTCCTTGGCTCTCCGTGTCTCCTCTTCC
CAATACTCCGGCCCCTCCTGCTCCATCCACGGCGCCCGCGGCTCCAACCTCGGACTC
TCGACGTCGCTGTCGAACCGCACGAACTGCGTGTCGTCCACGTAGCCGACTTC
GAGATGCCAGGGCTCCCGGCGGTCGGGCCGGGACATGGC
GGTGGTGAAATACCTCATGGAGTGCGAG
CCGGCCCAGGTCTCGGTCAGGGCCAGGGGCC
CCCG
>'CA37-13.ab1'
GCCTGGTCTCCACGAGCTCCGTGTCCTGAGTTTGGTCCTCCCCATCCCGC
TGCCATGTCAGTGTGATCTCCGCAGGGTAGAAGCCCAGGGCCCAGCACCTCAG
GGTGGCCTCATGATCAGAGACGGGGTGGTGGGTCACATGTGTCTTGGGGGGGTCCGCG
CGCTGCAGCGTCTCCTTCCCGTTCTCCAGGTATCTGCGGAGCCACTCCAGGCACTCGCC
CTCCAGGTAGGCTCTCATCTGCTCCGTCCAACCGGCCGCCTCCCACTTCCGCTGG
GTGTTCTGAGCCGCCATGTCCGCGGCGGTCCAGGAGCGCAGGT
CCTCGTTCAGGGCGATGTAATCCCTGCCGTCGTAGGCGGACTGGTCATACCCGCGGAGGA
GGCGCCCGTCGGGCCCCAGGTCGCAGCCGTACATTACC
TGGATGGTGTGAGACCCGG
CCTCGCTCTGGTTGTAGTAGCGGAGCGCGGTC
CGCAGGTTCACTCTGTAGTTCTGTGCGGTGTCCTTGGCTTTCCGTGTCTCCTGGTCC
CAATACTCCGGCCCCTCCTGCTCCACCCACGGCGCCCGCGGCTCCATCCTCGGACTC
TCGGCGTCGCTGTCGAACCGCACGAACTGCGTGTCGTCCACGTAGCCCACGGC
AATGAAGCGGGGCTCCCCGCGGCCGGGCCGGGACACGGC
GTTGCTGAAATACCTCATGGAGTGCGAG
CCGGCCCAGGTCTCGGTCAGGGCCAGGGCC
CCCG
>'CA37-14.ab1'
GCCTGGTCTCCACGAGCTCCGTGTCCTGAGTTTGGTCCTCCCCATCCCGC
TGCCAGGTCAGTGTGATCTCCGCAGGGTAGAAGCCCAGGGCCCAGCACCTCAG
GGTGGCCTCATGGTCAGAGACGGGGTGGTGGGTCACATGTGTCTTGGGGGGGTCCGTG
CGCTGCAGCGTCTCCTTCCCCTTCTCCAGGTATCTGGGGAGCCACTCCACGCACTGGCC
CTCCAGGTAGGCTCTCATGCTCTCCGCCACATCCGCCGCCTCCCACTTGCGCTGG
GTGTTCTGAGCCGCCACGTCCGCCGCGGTCCAGGAGCGCAGGT
CCTCGTTCAGGGCGATGTAATCCTTGCCGTCGTAGGCGTACTGTTCATACCCGCGGAGGA
GGCGCCCGTCGGGCCCCAGGTCGCAGCCAACCATCCTC
TGGAGGGTGTGAGACCCGG
CCTCGCTCTGGTTGTAGTAGCGGAGCAGGGTC
CGCAGGTTCACTGGGGCATTCTGTGTCTCGGTCTTCATGTTCCGTGTCTCCCGGTCC
CAATACTCCGGACCCTCCTGCTCCACCCACGGCGCCCGCGGCTCCATCCTTTGGCTC
GCGGCGTCGCTGTCGAACCGCACGAACTGCGTGTCGTCCACGTAGCCCACGGC
GATGAAGCGGGGCTGCCCGCGGCCGGGCCGGGACATGGA
GGTGTAGAAATACTTCATGGAGTGAGAG
CCCGCCCGGGTCTGGGTCAGGACCAGGGCC
CCTG
>'CA37-15.ab1'
GCCTGGTCTCCACGAGCTCCGTGTCCTGAGTTTGGTCCTCCCCATCCCGC
TGCCATGTCAGTGTGATCTCCGCAGGGTAGAAGCCCAGGGCCCAGCACCTCAG
GGTGGCCTCATGATCAGAGACGGGGTGGTGGGTCACATGTGTCTTGGGGGGGTCCGCG
CGCTGCAGCGTCTCCTTCCCGTTCTCCAGGTATCTGCGGAGCCACTCCAGGCACTCGCC
CTCCAGGTAGGCTCTCATCTGCTCCGTCCAACCGGCCGCCTCCCACTTCCGCTGG
GTGTTCTGAGCCGCCATGTCCGCGGCGGTCCAGGAGCGCAGGT
CCTCGTTCAGGGCGATGTAATCCCTGCCGTCGTAGGCGGACTGGTCATACCCGCGGAGGA
GGCGCCCGTCGGGCCCCAGGTCGCAGCCGTACATTACC
TGGATGGTGTGAGACCCGG
CCTCGCTCTGGTTGTAGTAGCGGAGCGCGGTC
CGCAGGTTCACTCTGTAGTTCTGTGCGGTGTCCTTGGCTTTCCGTGTCTCCTGGTCC
CAATACTCCGGCCCCTCCTGCTCCACCCACGGCGCCCGCGGCTCCATCCTCGGACTC
TCGGCGTCGCTGTCGAACCGCACGAACTGCGTGTCGTCCACGTAGCCCACGGC
GAAGAAGCGGGGCTGCCCGCGGCCGGGCCGGGACATGGA
GGTGTAGAAATACCTCATGGAGTGGGAG
CCGGCCCAGGTCTGGGTCAGGGCCAGCGCC
CCGG
>'CA37-17-1.ab1'
GCCTGGTCTCCACGAGCTCCGTGTCCTGAGTTTGGTCCTCCCCATCCCGC
TGCCATGTCAGTGTGATCTCCGCAGGGTAGAAGCCCAGGGCCCAACACCTCAG
GGTGGCCTCATGGTCAGAGACGGGGTGATGGGTCACATGTGTCTTGGGGGGGTCCGCG
CGCTGCAGCGTCTCCTTCCCGTTCTCCAGGTATCTGCGGAGCCACTCCACACATAGGCC
CTCCACGTAGGTTCTGAACCGCTCCGCCACACCCGCCGCCTCCCACTTCCGCTGG
GTGTTCTGAGCCGCCATGTCCGCGGCGGTCCAGGAACGCAGGT
CCCCGTTCAGGGCGATGTAATCCCTGCCGTCGTAGGCGTACTGGCTATATCCGCGGAGGA
GGCGCCCGTCGGGTCCCAGGTCGCAGCCGTACATCCTC
TGGTAGGTGTGAGACCCAG
CCTCGCTCTGGTTGTAGTAGCCGCGCAGGATC
TGCAGGCCCTCTCGGTAGGTCTGTGTGTTGGTCTTGGAGATCCGTGTCTCCCGGTCC
CAATACTCCGGCCCCTCCTGCTCCACCCACGGCGCCCGCGGCTCCTTTCTCGGACTC
GCGGCGTCGCTGTCGAACCGCACGAACTGCGTGTCGTCCACGTAGCCCACGGT
GAAGAAGCGGGGCTCCCCGCGGCCGGGCCGGGACACGGC
GGTGTGGAAATACCTCAAGGAGTGGGAG
CCCGCCCGGGGTCTGGGTCAAGGCCAGGACC
CCTG
>'CA37-17.ab1'
GCCTGGTCTCCACGAGCTCCGTGTCCTGAGTTTGGTCCTCCCCATCCCGC
TGCCAGGTCAGTGTGATCTCCGCAGGGTAGAAGCCCAGGGCCCAGCACCTCAG
GGTGGCCTCATGGTCAGAGACGGGGTGGTGGGTCACATGTGTCTTGGGGGGGTCCGTG
CGCTGCAGCGTCTCCTTCCCCTTCTCCAGGTATCTGGGGAGCCACTCCACGCACTGGCC
CTCCAGGTAGGCTCTCATGCTCTCCGCCACATCCGCCGCCTCCCACTTGCGCTGG
GTGTTCTGAGCCGCCACGTCCGCCGCGGTCCAGGAGCGCAGGT
CCTCGTTCAGGGCGATGTAATCCTTGCCGTCGTAGGCGTACTGTTCATACCCGCGGAGGA
GGCGCCCGTCGGGCCCCAGGTCGCAGCCAACCATCCTC
TGGAGGGTGTGAGACCCGG
CCTCGCTCTGGTTGTAGTAGCGGAGCAGGGTC
CGCAGGTTCACTGGGGCATTCTGTGTCTCGGTCTTCATGTTCCGTGTCTCCCGGTCC
CAATACTCCGGACCCTCCTGCTCCACCCACGGCGCCCGCGGCTCCATCCTTTGGCTC
GCGGCGTCGCTGTCGAACCGCACGAACTGCGTGTCGTCCACGTAGCCCACGGC
GATGAAGCGGGGCTGCCCGCGGCCGGGCCGGGACATGGA
GGTGTAGAAATACTTCATGGAGTGAGAG
CCCGCCCGGGTCTGGGTCAGGACCAGGGCC
CCTG
>'CA37-18.ab1'
GCCTGGTCTCCACGAGCTCCGTGTCTTGAGTTTGGTCCTCCCCATCCCGC
TGCCATGTCAGTGTGATCTCCGCAGGGTAGAAGCCCAGGGCCCAGCACCTCAG
GGTGGCCTCATGATCAGAGACGGGGTGGTGGGTCACATGTGTCTTGGGGGGGTCCGCG
CGCTGCAGCGTCTCCTTCCCGTTCTCCAGGTATCTGCGGAGCCACTCCAGGCACTCGCC
CTCCAGGTAGGCTCTCATCTGCTCCGTCCAACCGGCCGCCTCCCACTTCCGCTGG
GTGTTCTGAGCCGCCATGTCCGCGGCGGTCCAGGAGCGCAGGT
CCTCGTTCAGGGCGATGTAGTCCTTGCCGTCGTAGGCGTACTGTTCATACCCGCGGAGGA
GGCGCCCGTCGGGCCCCAGGTCGCAGCCAACCATCCTC
TGGAGGGTGTGAGACCCGG
CCTCGCTCTGGTTGTAGTAGCGGAGCAGGGTC
CGCAGGTTCACTGGGGCATTCTGTGTCTCGGTCTTCATGTTCCGTGTCTCCCGGTCC
CAATACTCCGGACCCTCCTGCTCCACCCACGGCGCCCGCGGCTCCATCCTTTGGCTC
GCGGCGTCGCTGTCGAACCGCACGAACTGCGTGTCGTCCACGTAGCCCACGGC
GATGAAGCGGGGCTGCCCGCGGCCGGGCCGGGACATGGA
GGTGTAGAAATACTTCATGGAGTGAGAG
CCCGCCCGGGTCTGGGTCAGGACCAGGGCC
CCTG
>'CA37-19.ab1'
GCCTGGTCTCCACGAGCTCCGTGTCCTGAGTTTGTTCCTCCCCATCCCGC
TGCCAGGTCAGTGTGATCTCCGCAGGGTAGAAGCCCAGGGCCCAGCACCTCAG
GGTGGCCTCATGGTCAGAGACGGGGTGGTGGGTCACATGTGTCTTGGGGGGGTCCGCG
CGCTGCAGCGTCTCCTTCCCGTTCTCCAGGTATCTGGGGAGCCACTCCACGCACTCGCC
CTCCAGGTAGGCTCTCATCCTCTCCGCCACATCCGCCGCCTCCCACTTCCGCTGG
GTGTTCTGAGCCGCCACATCCGCCGCGGTCCAGGAGCGCAGGT
CCTCGTTCAGGGCGATGTAATCCCTGCCGTCGTAGGCGTACTGTTCATACCCGCGGAGGA
GGCGCCCGTCGGGTCCCAGGTCGCAGCCGTACATCCTC
TGGAAGGTGTGAGACCCGA
CCTCGCTCTGGTTGTAGTAGCCGCGCAGGTTC
CGCAGGTTCACTGGGGCATTCTGTGTCGCGGTCTTCATGTTCCGTGTCTCCCGGTCC
CAATACTCCGGCCCCTCCTGCTCCACCCACGGCGCCCGCGGCTCCATCCTCTGGCTC
GCGGCGTCGCTGTCGAACCGCACGAACTGCGTGTCGTCCACGTAGCCCACGGC
GATGAAGCGGGGCTCCCCGCGGCCGGGCCGGGACATGGA
GGTGTAGAAATACCTCATGGAGTGCGAG
CCCGCCCGGGTCTGGGTCAGAGCCAGGGCC
CCTG
>'CA37-20.ab1'
GCCTGGTCTCCACGAGCTCCGTGTCCTGAGTTTGGTCCTCCCCATCCCGC
TGCCAGGTCAGTGTGATCTCCGCAGGGTAGAAGCCCAGGGCCCAGCACCTCAG
GGTGGCCTCATGGTCAGAGACGGGGTGGTGGGTCACATGTGTCTTGGGGGGGTCCGTG
CGCTGCAGCGTCTCCTTCCCCTTCTCCAGGTATCTGGGGAGCCACTCCACGCACTGGCC
CTCCAGGTAGGCTCTCATGCTCTCCGCCACATCCGCCGCCTCCCACTTGCGCTGG
GTGTTCTGAGCCGCCACGTCCGCCGCGGTCCAGGAGCGCAGGT
CCTCGTTCAGGGCGATGTAATCCTTGCCGTCGTAGGCGTACTGTTCATACCCGCGGAGGA
GGCGCCCGTCGGGCCCCAGGTCGCAGCCAACCATCCTC
TGGAGGGTGTGAGACCCGG
CCTCGCTCTGGTTGTAGTAGCGGAGCAGGGTC
CGCAGGTTCACTGGGGCATTCTGTGTCTCGGTCTTCATGTTCCGTGTCTCCCGGTCC
CAATACTCCGGACCCTCCTGCTCCACCCACGGCGCCCGCGGCTCCATCCTTTGGCTC
GCGGCGTCGCTGTCGAACCGCACGAACTGCGTGTCGTCCACGTAGCCCACGGC
GATGAAGCGGGGCTGCCCGCGGCCGGGCCGGGACATGGA
GGTGTAGAAATACTTCATGGAGTGAGAG
CCCGCCCGGGTCTGGGTCAGGACCAGGGCC
CCTG
>'CA37-21.ab1'
GCCTGGTCTCCACGAGCTCCGTGTCCTGAGTTTGTTCCTCCCCATCCCGC
TGCCAGGTCAGTGTGATCTCCGCAGGGTAGAAGCCCAGGGCCCAGCACCTCAG
GGTGGCCTCATGGTCAGAGACGGGGTGGTGGGTCACATGTGTCTTGGGGGGGTCCGCG
CGCTGCAGCGTCTCCTTCCCGTTCTCCAGGTATCTGGGGAGCCACTCCACGCACTCGCC
CTCCAGGTAGGCTCTCATCCTCTCCGCCACATCCGCCGCCTCCCACTTCCGCTGG
GTGTTCTGAGCCGCCACATCCGCCGCGGTCCAGGAGCGCAGGT
CCTCGTTCAGGGCGATGTAATCCCTGCCGTCGTAGGCGTACTGTTCATACCCGCGGAGGA
GGCGCCCGTCGGGTCCCAGGTCGCAGCCGTACATCCTC
TGGAAGGTGTGAGACCCGA
CCTCGCTCTGGTTGTAGTAGCCGCGCAGGTTC
CGCAGGTTCACTGGGGCATTCTGTGTCGCGGTCTTCATGTTCCGTGTCTCCCGGTCC
CAATACTCCGGCCCCTCCTGCTCCATCCACGGCGCCCGCGGCTCCATCCTCTGGCTC
GCGGCGTCGCTGTCGAACCGCACGAACTGCGTGTCGTCCACGTAGCCCACGGC
GAAGAAGCGGGGCTGCCCGCGGCCGGGCCGGGACATGGA
GGTGTAGAAATACTTCATGGAGTGAGAG
CCCGCCCGGGTCTGGGTCAGGACCAGGGCC
CCTG
>'CA37-23.ab1'
GCCTGGTCTCCACGAGCTCCGTGTCCTGAGTTTGGTCCTCCCCATCCCGC
TGCCATGTCAGTGTGATCTCCGCAGGGTAGAAGCCCAGGGCCCAGCACCTCAG
GGTGGCCTCATGATCAGAGACGGGGTGGTGGGTCACATGTGTCTTGGGGGGGTCCGCG
CGCTGCAGCGTCTCCTTCCCGTTCTCCAGGTATCTGCGGAGCCACTCCAGGCACTCGCC
CTCCAGGTAGGCTCTCATCTGCTCCGTCCAACCGGCCGCCTCCCACTTCCGCTGG
GTGTTCTGAGCCGCCATGTCCGCGGCGGTCCAGGAGCGCAGGT
CCTCGTTCAGGGCGATGTAATCCCTGCCGTCGTAGGCGGACTGGTCATACCCGCGGAGGA
GGCGCCCGTCGGGCCCCAGGTCGCAGCCGTACATTACC
TGGATGGTGTGAGACCCGG
CCTCGCTCTGGTTGTAGTAGCGGAGCGCGGTC
CGCAGGTTCACTCTGTAGTTCTGTGCGGTGTCCTTGGCTTTCCGTGTCTCCTGGTCC
CAATACTCCGGCCCCTCCTGCTCCACCCACGGCGCCCGCGGCTCCATCCTCGGACTC
TCGGCGTCGCTGTCGAACCGCACGAACTGCGTGTCGTCCACGTAGCCCACGGC
GAAGAAGCGGGGCTGCCCGCGGCCGGGCCGGGACACGGA
GGTGCTGAAATACCTCATGGAGTGCGAG
CCGGCCCAGGTCTCGGTCAGGGCCAGGGCC
CCCG
>'CA37-24.ab1'
GCCTGGTCTCCACGAGCTCCGTGTCCTGAGTTTGGTCCTCCCCATCCCGC
TGCCATGTCAGTGTGATCTCCGCAGGGTAGAAGCCCAGGGCCCAGCACCTCAG
GGTGGCCTCATGGTCAGAGACGGGGTGGTGGGTCACATGTGTCTTGGGGGGGTCCGTG
CGCTGCAGCGTCTCCTTCCCCTTCTCCAGGTATCTGGGGAGCCACTCCACGCACTGGCC
CTCCAGGTAGGCTCTCATGCTCTCCGCCACATCCGCCGCCTCCCACTTGCGCTGG
GTGTTCTGAGCCGCCACGTCCGCCGCGGTCCAGGAGCGCAGGT
CCTCGTTCAGGGCGATGTAATCCTTGCCGTCGTAGGCGTACTGTTCATACCCGCGGAGGA
GGCGCCCGTCGGGCCCCAGGTCGCAGCCAACCATCCTC
TGGAGGGTGTGAGACCCGG
CCTCGCTCTGGTTGTAGTAGCGGAGCAGGGTC
CGCAGGTTCACTGGGGCATTCTGTGTCTCGGTCTTCATGTTCCGTGTCTCCCGGTCC
CAATACTCCGGACCCTCCTGCTCCACCCACGGCGCCCGCGGCTCCATCCTTTGGCTC
GCGGCGTCGCTGTCGAACCGCACGAACTGCGTGTCGTCCACGTAGCCCACGGC
GATGAAGCGGGGCTGCCCGCGGCCGGGCCGGGACATGGA
GGTGTAGAAATACCTCATGGAGTGGGAG
CCGGCCCAGGTCTGGGTCAGGGCCAGCGCC
CCGG
>'CA37-26.ab1'
GCCTGGTCTCCACGAGCTCCGTGTCCTGAGTTTGGTCCTCCCCATCCCGC
TGCCAGGTCAGTGTGATCTCCGCAGGGTAGAAGCCCAGGGCCCAGCACCTCAG
GGTGGCCTCATGGTCAGAGACGGGGTGGTGGGTCACATGTGTCTTGGGGGGGTCCGTG
CGCTGCAGCGTCTCCTTCCCCTTCTCCAGGTATCTGGGGAGCCACTCCACGCACTGGCC
CTCCAGGTAGGCTCTCATGCTCTCCGCCACATCCGCCGCCTCCCACTTGCGCTGG
GTGTTCTGAGCCGCCACGTCCGCCGCGGTCCAGGAGCGCAGGT
CCTCGTTCAGGGCGATGTAATCCTTGCCGTCGTAGGCGTACTGTTCATACCCGCGGAGGA
GGCGCCCGTCGGGCCCCAGGTCGCAGCCAACCATCCTC
TGGAGGGTGTGAGACCCGG
CCTCGCTCTGGTTGTAGTAGCGGAGCAGGGTC
CGCAGGTTCACTGGGGCATTCTGTGTCTCGGTCTTCATGTTCCGTGTCTCCCGGTCC
CAATACTCCGGACCCTCCTGCTCCACCCACGGCGCCCGCGGCTCCATCCTTTGGCTC
GCGGCGTCGCTGTCGAACCGCACGAACTGCGTGTCGTCCACGTAGCCCACGGC
GATGAAGCGGGGCTGCCCGCGGCCGGGCCGGGACATGGA
GGTGTAGAAATACTTCATGGAGTGAGAG
CCCGCCCGGGTCTGGGTCAGGACCAGGGCC
CCTG
>'CA37-27.ab1'
GCCTGGTCTCCACGAGCTCCGTGTCCTGAGTTTGGTCCTCCCCATCCCGC
TGCCAGGTCAGTGTGATCTCCGCAGGGTAGAAGCCCAGGGCCCAGCACCTCAG
GGTGGCCTCATGATCAGAGACGGGGTGGTGGGTCACATGTGTCTTGGGGGGGTCCGCG
CGCTGCAGCGTCTCCTTCCCGTTCTCCAGGTATCTGCGGAGCCACTCCAGGCACTCGCC
CTCCAGGTAGGCTCTCATCTGCTCCGTCCAACCGGCCGCCTCCCACTTCCGCTGG
GTGTTCTGAGCCGCCATGTCCGCGGCGGTCCAGGAGCGCAGGT
CCTCGTTCAGGGCGATGTAATCCCTGCCGTCGTAGGCGGACTGGTCATACCCGCGGAGGA
GGCGCCCGTCGGGCCCCAGGTCGCAGCCGTACATTACC
TGGATGGTGTGAGACCCGG
CCTCGCTCTGGTTGTAGTAGCGGAGCGCGGTC
CGCAGGTTCACTCTGTAGTTCTGTGCGGTGTCCTTGGCTTTCCGTGTCTCCTGGTCC
CAATACTCCGGCCCCTCCTGCTCCACCCACGGCGCCCGCGGCTCCATCCTCGGACTC
TCGGCGTCGCTGTCGAACCGCACGAACTGCGTGTCGTCCACGTAGCCCACGGC
GAAGAAGCGGGGCTGCCCGCGGCCGGGCCGGGACATGGA
GGTGTAGAAATACCTCATGGAGTGGGAG
CCGGCCCAGGTCTGGGTCAGGGCCAGCGCC
CCGG
>'CA37-28.ab1'
GCCTGGTCTCCACGAGCTCCGTGTCCTGAGTTTGTTCCTCCCCATCCCGC
TGCCAGGTCAGTGTGATCTCCGCAGGGTAGAAGCCCAGGGCCCAGCACCTCAG
GGTGGCCTCATGGTCAGAGACGGGGTGGTGGGTCACATGTGTCTTGGGGGGGTCCGCG
CGCTGCAGCGTCTCCTTCCCGTTCTCCAGGTATCTGGGGAGCCACTCCACGCACTCGCC
CTCCAGGTAGGCTCTCATCCTCTCCGCCACATCCGCCGCCTCCCACTTCCGCTGG
GTGTTCTGAGCCGCCACATCCGCCGCGGTCCAGGAGCGCAGGT
CCTCGTTCAGGGCGATGTAATCCCTGCCGTCGTAGGCGTACTGTTCATACCCGCGGAGGA
GGCGCCCGTCGGGTCCCAGGTCGCAGCCGTACATCCTC
TGGAAGGTGTGAGACCCGA
CCTCGCTCTGGTTGTAGTAGCCGCGCAGGTTC
CGCAGGTTCACTGGGGCATTCTGTGTCGCGGTCTTCATGTTCCGTGTCTCCCGGTCC
CAATACTCCGGCCCCTCCTGCTCCACCCACGGCGCCCGCGGCTCCATCCTCTGGCTC
GCGGCGTCGCTGTCGAACCGCACGAACTGCGTGTCGTCCACGTAGCCCACGGC
GATGAAGCGGGGCTCCCCGCGGCCGGGCCGGGACATGGA
GGTGTAGAAATACCTCATGGAGTGCGAG
CCCGCCCGGGTCTGGGTCAGAGCCAGGGCC
CCTG
>'CA37-3.ab1'
GCCTGGTCTCCACGAGCTCCGTGTCCTGAGTTTGGTCCTCCCCATCCCGC
TGCCAGGTCAGTGTGATCTCCGCAGGGTAGAAGCCCAGGGCCCAGCACCTCAG
GGTGGCCTCATGGTCAGAGACGGGGTGGTGGGTCACATGTGTCTTGGGGGGGTCCGTG
CGCTGCAGCGTCTCCTTCCCCTTCTCCAGGTATCTGGGGAGCCACTCCACGCACTGGCC
CTCCAGGTAGGCTCTCATGCTCTCCGCCACATCCGCCGCCTCCCACTTGCGCTGG
GTGTTCTGAGCCGCCACGTCCGCCGCGGTCCAGGAGCGCAGGT
CCTCGTTCAGGGCGATGTAATCCTTGCCGTCGTAGGCGTACTGTTCATACCCGCGGAGGA
GGCGCCCGTCGGGCCCCAGGTCGCAGCCAACCATCCTC
TGGAGGGTGTGAGACCCGG
CCTCGCTCTGGTTGTAGTAGCGGAGCAGGGTC
CGCAGGTTCACTGGGGCATTCTGTGTCTCGGTCTTCATGTTCCGTGTCTCCCGGTCC
CAATACTCCGGACCCTCCTGCTCCACCCACGGCGCCCGCGGCTCCATCCTTTGGCTC
GCGGCGTCGCTGTCGAACCGCACGAACTGCGTGTCGTCCACGTAGCCCACGGC
GATGAAGCGGGGCTGCCCGCGGCCGGGCCGGGACATGGA
GGTGTAGAAATACTTCATGGAGTGAGAG
CCCGCCCGGGTCTGGGTCAGGACCAGGGCC
CCTG
>'CA37-30.ab1'
GCCTGGTCTCCACGAGCTCCGTGTCCTGAGTTTGGTCCTCCCCATCCCGC
TGCCAGGTCAGTGTGATCTCCGCAGGGTAGAAGCCCAGGGCCCAGCACCTCAG
GGTGGCCTCATGGTCAGAGACGGGGTGGTGGGTCACATGTGTCTTGGGGGGGTCCGTG
CGCTGCAGCGTCTCCTTCCCCTTCTCCAGGTATCTGGGGAGCCACTCCACGCACTGGCC
CTCCAGGTAGGCTCTCATGCTCTCCGCCACATCCGCCGCCTCCCACTTGCGCTGG
GTGTTCTGAGCCGCCACGTCCGCCGCGGTCCAGGAGCGCAGGT
CCTCGTTCAGGGCGATGTAATCCTTGCCGTCGTAGGCGTACTGTTCATACCCGCGGAGGA
GGCGCCCGTCGGGCCCCAGGTCGCAGCCAACCATCCTC
TGGAGGGTGTGAGACCCGG
CCTCGCTCTGGTTGTAGTAGCGGAGCAGGGTC
CGCAGGTTCACTGGGGCATTCTGTGTCTCGGTCTTCATGTTCCGTGTCTCCCGGTCC
CAATACTCCGGACCCTCCTGCTCCACCCACGGCGCCCGCGGCTCCATCCTTTGGCTC
GCGGCGTCGCTGTCGAACCGCACGAACTGCGTGTCGTCCACGTAGCCCACGGC
GATGAAGCGGGGCTGCCCGCGGCCGGGCCGGGACATGGA
GGTGTAGAAATACTTCATGGAGTGAGAG
CCCGCCCGGGTCTGGGTCAGGACCAGGGCC
CCTG
>'CA37-31.ab1'
GCCTGGTCTCCACGAGCTCCGTGTCCTGAGTTTGGTCCTCCCCATCCCGC
TGCCAGGTCAGTGTGATCTCCGCAGGGTAGAAGCCCAGGGCCCAGCACCTCAG
GGTGGCCTCATGGTCAGAGACGGGGTGGTGGGTCACATGTGTCTTGGGGGGGTCCGTG
CGCTGCAGCGTCTCCTTCCCCTTCTCCAGGTATCTGGGGAGCCACTCCACGCACTGGCC
CTCCAGGTAGGCTCTCATGCTCTCCGCCACATCCGCCGCCTCCCACTTGCGCTGG
GTGTTCTGAGCCGCCACGTCCGCCGCGGTCCAGGAGCGCAGGT
CCTCGTTCAGGGCGATGTAATCCTTGCCGTCGTAGGCGTACTGTTCATACCCGCGGAGGA
GGCGCCCGTCGGGCCCCAGGTCGCAGCCGTACATTACC
TGGATGGTGTGAGACCCGG
CCTCGCTCTGGTTGTAGTAGCGGAGCGCGGTC
CGCAGGTTCACTCTGTAGTTCTGTGCGGTGTCCTTGGCTTTCCGTGTCTCCTGGTCC
CAATACTCCGGCCCCTCCTGCTCCACCCACGGCGCCCGCGGCTCCATCCTCGGACTC
TCGGCGTCGCTGTCGAACCGCACGAACTGCGTGTCGTCCACGTAGCCCACGGC
GATGAAGCGGGGCTCCCCGCGGCCGGGCCGGGACATGGA
GGTGTAGAAATACCTCATGGAGTGCGAG
CCCGCCCGGGTCTGGGTCAGAGCCAGGGCC
CCTG
>'CA37-32.ab1'
GCCTGGTCTCCACGAGCTCCGTGTCCTGAGTTTGGTCCTCCCCATCCCGC
TGCCAGGTCAGTGTGATCTCCGCAGGGTAGAAGCCCAGGGCCCAGCACCTCAG
GGTGGCCTCATGGTCAGAGATGGGGTGGTGGGTCACATGTGTCTTGGGGGGGTCCGCG
CGCTGCAGCGTCTCCTTCCCGTTCTCCAGGTGTCTGCGGAGCCACTCCAGGCACTCGCC
CTCCAGGTAGGCTCTCATCTGCTCAGCCGCACCCGCCGCCTCCCACTTGCGCTGG
GTGTTCTGAGCCGCCATGTCCGCCGCGGTCCAGGAGCGCAGGT
CCTCGTTCAGGGCGATGTAATCCCTGCCGTCGTAGGCGAACTGGCTATACCCGCGGAGGA
GGCGCCCGTCGGGCCCCAGGTCGCAGCCGTACATCCTC
TGGATGGTGTGAGACCCCG
CCTCGCTCTGGTTGTAGTAGCGGAGCAGGGTC
CTCAGGTTCTCTCGGTAGGTCTGTGTGTCGGCCTTGGCGATCCGTGTGTTCCGGTCC
CAATACTCCGGCCCCTCCTGCTCCACCCACGGCGCCCGCGGCTCCTCTCTCGGACTC
TCGGCGTCGCTGTCGAACCGCACGAACTGCGTGTCGTCCACGTAGCCCACGGA
GATGAAGCGGGGCTGCCCGCGGCCGGGCCAGGACATGGA
GGTGTAGAAATACCTCATGGAGTGAGAG
CCCGCGCA
-
>'CA37-33-1.ab1'
GCCTGGTCTCCACGAGCTCCGTGTCCTGAGTTTGGTCCTCCCCATCCCGC
TGCCAGGTCAGTGTGATCTCCGCAGGGTAGAAGCCCAGGGCCCAGCACCTCAG
GGTGGCCTCATGGTCAGAGACGGGGTGGTGGGTCACATGTGTCTTGGGGGGGTCCGCG
CGCTGCAGCGTCTCCTTCCCGTTCTCCAGGTATCTGCGGAGCCACTCCACACATAGGCC
CTCCACGTAGGTTCTGAACCGCTCCGCCACACCCGCCGCCTCCCACTTCCGCTGG
GTGTTCTGAGCCGCCATGTCCGCGGCGGTCCAGGAACGCAGGT
CCCCGTTCAGGGCGATGTAATCCCTGCCGTCGTAGGCGTACTGGCTATATCCGCGGAGGA
GGCGCCCGTCGGGTCCCAGGTCGCAGCCGTACATCCTC
TGGTAGGTGTGAGACCCAG
CCTCGCTCTGGTTGTAGTAGCCGCGCAGGATC
TGCAGGCCCTCTCGGTAGGTCTGTGTGTTGGTCTTGGAGATCCGTGTCTCCCGGTCC
CAATACTCCGGCCCCTCCTGCTCCACCCACGGCGCCCGCGGCTCCTTTCTCGGACTC
GCGGCGTCGCTGTCGAACCGCACGAACTGCGTGTCGTCCACGTAGCCCACGGT
GAAGAAGCGGGGCTCCCCGCGGCCGGGCCGGGACACGGC
GGTGTGGAAATACCTCAAGGAGTGGGAG
CCCGCCCGGGTCTGGGTCAGGGCCAGGACC
CCTG
>'CA37-33.ab1'
GCCTGGTCTCCACGAGCTCCGTGTCCTGAGTTTGGTCCTCCCCATCCCGC
TGCCATGTCAGTGTGATCTCCGCAGGGTAGAAGCCCAGGGCCCAGCACCTCAG
GGTGGCCTCATGATCAGAGACGGGGTGGTGGGTCACATGTGTCTTGGGGGGGTCCGCG
CGCTGCAGCGTCTCCTTCCCGTTCTCCAGGTATCTGCGGAGCCACTCCAGGCACTCGCC
CTCCAGGTAGGCTCTCATCTGCTCCGTCCAACCGGCCGCCTCCCACTTCCGCTGG
GTGTTCTGAGCCGCCATGTCCGCGGCGGTCCAGGAGCGCAGGT
CCTCGTTCAGGGCGATGTAATCCCTGCCGTCGTAGGCGGACTGGTCATACCCGCGGAGGA
GGCGCCCGTCGGGCCCCAGGTCGCAGCCGTACATTACC
TGGATGGTGTGAGACCCGG
CCTCGCTCTGGTTGTAGTAGCGGAGCGCGGTC
CGCAGGTTCACTCTGTAGTTCTGTGCGGTGTCCTTGGCTTTCCGTGTCTCCTGGTCC
CAATACTCCGGCCCCTCCTGCTCCACCCACGGCGCCCGCGGCTCCATCCTCGGACTC
TCGGCGTCGCTGTCGAACCGCACGAACTGCGTGTCGTCCACGTAGCCCACGGC
GAAGAAGCGGGGCTGCCCGCGGCCGGGCCGGGACATGGA
GGTGTAGAAATACCTCATGGAGTGGGAG
CCGGCCCAGGTCTGGGTCAGGGCCAGCGCC
CCGG
>'CA37-34.ab1'
GCCTGGTCTCCACGAGCTCCGTGTCCTGAGTTTGGTCCTCCCCATCCCGC
TGCCAGGTCAGTGTGATCTCCGCAGGGTAGAAGCCCAGGGCCCAGCACCTCAG
GGTGGCCTCATGGTCAGAGACGGGGTGGTGGGTCACATGTGTCTTGGGGGGGTCCGTG
CGCTGCAGCGTCTCCTTCCCCTTCTCCAGGTATCTGGGGAGCCACTCCACGCACTGGCC
CTCCAGGTAGGCTCTCATGCTCTCCGCCACATCCGCCGCCTCCCACTTGCGCTGG
GTGTTCTGAGCCGCCACGTCCGCCGCGGTCCAGGAGCGCAGGT
CCTCGTTCAGGGCGATGTAATCCTTGCCGTCGTAGGCGTACTGTTCATACCCGCGGAGGA
GGCGCCCGTCGGGCCCCAGGTCGCAGCCAACCATCCTC
TGGAGGGTGTGAGACCCGG
CCTCGCTCTGGTTGTAGTAGCGGAGCAGGGTC
CGCAGGTTCACTGGGGCATTCTGTGTCTCGGTCTTCATGTTCCGTGTCTCCCGGTCC
CAATACTCCGGACCCTCCTGCTCCACCCACGGCGCCCGCGGCTCCATCCTTTGGCTC
GCGGCGTCGCTGTCGAACCGCACGAACTGCGTGTCGTCCACGTAGCCCACGGC
GATGAAGCGGGGCTGCCCGCGGCCGGGCCGGGACATGGA
GGTGTAGAAATACTTCATGGAGTGAGAG
CCCGCCCGGGTCTGGGTCAGGACCAGGGCC
CCTG
>'CA37-35.ab1'
GCCTGGTCTCCACGAGCTCCGTGTCCTGAGTTTGGTCCTCCCCATCCCGC
TGCCATGTCAGTGTGATCTCCGCAGGGTAGAAGCCCAGGGCCCAGCACCTCAG
GGTGGCCTCATGATCAGAGACGGGGTGGTGGGTCACATGTGTCTTGGGGGGGTCCGCG
CGCTGCAGCGTCTCCTTCCCGTTCTCCAGGTATCTGCGGAGCCACTCCAGGCACTCGCC
CTCCAGGTAGGCTCTCATCTGCTCCGTCCAACCGGCCGCCTCCCACTTCCGCTGG
GTGTTCTGAGCCGCCATGTCCGCGGCGGTCCAGGAGCGCAGGT
CCTCGTTCAGGGCGATGTAATCCCTGCCGTCGTAGGCGGACTGGTCATACCCGCGGAGGA
GGCGCCCGTCGGGCCCCAGGTCGCAGCCGTACATTACC
TGGATGGTGTGAGACCCGG
CCTCGCTCTGGTTGTAGTAGCGGAGCGCGGTC
CGCAGGTTCACTCTGTAGTTCTGTGCGGTGTCCTTGGCTTTCCGTGTCTCCTGGTCC
CAATACTCCGGCCCCTCCTGCTCCACCCACGGCGCCCGCGGCTCCATCCTCGGACTC
TCGGCGTCGCTGTCGAACCGCACGAACTGCGTGTCGTCCACGTAGCCCACGGC
GAAGAAGCGGGGCTGCCCGCGGCCGGGCCGGGACATGGA
GGTGTAGAAATACCTCATGGAGTGGGAG
CCGGCCCAGGTCTGGGTCAGGGCCAGCGCC
CCGG
>'CA37-36.ab1'
GCCTGGTCTCCACGAGCTCCGTGTCCTGAGTTTGGTCCTCCCCATCCCGC
TGCCATGTCAGTGTGATCTCCGCAGGGTAGAAGCCCAGGGCCCAGCACCTCAG
GGTGGCCTCATGATCAGAGACGGGGTGGTGGGTCACATGTGTCTTGGGGGGGTCCGCG
CGCTGCAGCGTCTCCTTCCCGTTCTCCAGGTATCTGCGGAGCCACTCCAGGCACTCGCC
CTCCAGGTAGGCTCTCATCTGCTCCGTCCAACCGGCCGCCTCCCACTTCCGCTGG
GTGTTCTGAGCCGCCATGTCCGCGGCGGTCCAGGAGCGCAGGT
CCTCGTTCAGGGCGATGTAATCCCTGCCGTCGTAGGCGGACTGGTCATACCCGCGGAGGA
GGCGCCCGTCGGGCCCCAGGTCGCAGCCGTACATTACC
TGGATGGTGTGAGACCCGG
CCTCGCTCTGGTTGTAGTAGCGGAGCGCGGTC
CGCAGGTTCACTCTGTAGTTCTGTGCGGTGTCCTTGGCTTTCCGTGTCTCCTGGTCC
CAATACTCCGGCCCCTCCTGCTCCACCCACGGCGCCCGCGGCTCCATCCTCGGACTC
TCGGCGTCGCTGTCGAACCGCACGAACTGCGTGTCGTCCACGTAGCCCACGGC
GAAGAAGCGGGGCTGCCCGCGGCCGGGCCGGGACATGGA
GGTGTAGAAATACCTCATGGAGTGGGAG
CCGGCCCAGGTCTGGGTCAGGCCAGCGCC
CCGG
>'CA37-5.ab1'
GCCTGGTCTCCACGAGCTCCGTGTCCTGAGTTTGGTCCTCCCCATCCCGC
TGCCAGGTCAGTGTGATCTCCGCAGGGTAGAAGCCCAGGGCCCAGCACCTCAG
GGTGGCCTCATGGTCAGAGACGGGGTGGTGGGTCACATGTGTCTTGGGGGGGTCCGTG
CGCTGCAGCGTCTCCTTCCCCTTCTCCAGGTATCTGGGGAGCCACTCCACGCACTGGCC
CTCCAGGTAGGCTCTCATGCTCTCCGCCACATCCGCCGCCTCCCACTTGCGCTGG
GTGTTCTGAGCCGCCACGTCCGCCGCGGTCCAGGAGCGCAGGT
CCTCGTTCAGGGCGATGTAATCCTTGCCGTCGTAGGCGTACTGTTCATACCCGCGGAGGA
GGCGCCCGTCGGGCCCCAGGTCGCAGCCAAACATCCTC
TGGAGGGTGTGAGACCCGG
CCTCGCTCTGGTTGTAGTAGCGGAGCAGGGTC
CGCAGGTTCACTGGGGCATTCTGTGTCTCGGTCTTCATGTTCCGTGTCTCCCGGTCC
CAATACTCCGGACCCTCCTGCTCCACCCACGGCGCCCGCGGCTCCATCCTTTGGCTC
GCGGCGTCGCTGTCGAACCGCACGAACTGCGTGTCGTCCACGTAGCCCACGGC
GATGAAGCGGGGCTGCCCGCGGCCGGGCCGGGACATGGA
GGTGTAGAAATACTTCATGGAGTGAGAG
CCCGCCCGGGTCTGGGTCAGGACCAGGGCC
CCTG
>'CA37-7-1.ab1'
GCCTGGTCTCCACGAGCTCCGTGTCCTGAGTTTGGTCCTCCCCATCCCGC
TGCCAGGTCAGTGTGGTCTCCGCAGGGTAGAAGCCCAGGGCCCAGCACCTCAG
GGTGGCCTCATGGTCAGAGACGGGGTGGTGGGTTACATGTGTCTTGGGGGAGTCCGCG
CGCTGCAGCGTCTCCTTCCCGTTCTCCAGGTATCTGCGGAGCGACTCCAGGCACTGGCC
CTCCAGGTAGGCTCTCCACTGCTCCGCCACACCCGTCGCCTCCCACTTCCGCTGG
GTGTTCTGAGCCGCCATGTCCGCCGCGGTCCAGGAGCGCAGGT
CCTCGTTCAGGGCGATGTAATCCCTGCCGTCGTAGGCGGACTGGTCATACCCGCGGAGGA
GGCGCCCGTCCGGCCCCAGGTCGCAGCCGTACATCGTC
TGGAGGGTGTGAGACCCGG
CCTCGCTCTGGTTGTAGTAGCGGAGCAGGGTC
CGCAGGTTCTCTCGGAGAGTCTGTGTGTCGGCCTTGCAGATCCGTGTGTTCTGGTCC
CAATACTCCGGCCCCTCCTGCTCCATCCACGGCGCCCGCGGCTCCTCTCTCGGACTC
TCGGCGTCGCTGTCGAACCGCACGAACTGCGTGTCGTCCACGTAGCCCACGGA
GATGAAGCGGGGCTGCCCGCGGCCGGGCCGGGACATGGA
GGTGTAGAAATATCTCAAGGAGTGCGAG
CCCGCCCAGGTCTGGGTCAGGGCCAGGGCC
CCTG
>'CA37-7.ab1'
GCCTGGTCTCCACGAGCTCCGTGTCCTGAGTTTGGTCCTCCCCATCCCGC
TGCCAGGTCAGTGTGATCTCCGCAGGGTAGAAGCCCAGGGCCCAGCACCTCAG
GGTGGCCTCATGGTCAGAGACGGGGTGGTGGGTCACATGTGTCTTGGGGGGGTCCGTG
CGCTGCAGCGTCTCCTTCCCCTTCTCCAGGTATCTGGGGAGCCACTCCACGCACTGGCC
CTCCAGGTAGGCTCTCATGCTCTCCGCCACATCCGCCGCCTCCCACTTGCGCTGG
GTGTTCTGAGCCGCCACGTCCGCCGCGGTCCAGGAGCGCAGGT
CCTCGTTCAGGGCGATGTAATCCTTGCCGTCGTAGGCGTACTGTTCATACCCGCGGAGGA
GGCGCCCGTCGGGCCCCAGGTCGCAGCCAACCATCCTC
TGGAGGGTGTGAGACCCGG
CCTCGCTCTGGTTGTAGTAGCGGAGCAGGGTC
CGCAGGTTCACTGGGGCATTCTGTGTCTCGGTCTTCATGTTCCGTGTCTCCCGGTCC
CAATACTCCGGACCCTCCTGCTCCACCCACGGCGCCCGCGGCTCCATCCTTTGGCTC
GCGGCGTCGCTGTCGAACCGCACGAACTGCGTGTCGTCCACGTAGCCCACGGC
GATGAAGCGGGGCTGCCCGCGGCCGGGCCGGGACATGGA
GGTGTAGAAATACTTCATGGAGTGAGAG
CCCGCCCGGGTCTGGGTCAGGACCAGGGCC
CCTG
>'CA37-9.ab1'
GCCTGGTCTCCACAAGCTCTGTGTCCTGAGTTTGGTCCTCCCCATCCCGC
TGCCAGGTTAGTGTGATCTCCGCAGGGTAGAAGCCCAGGGCCCAGCACCTCAG
GGTGGCCTCATGGTCAGAGACGGGGTGGTGGGTCACGTGTGTCTTTGGGGGGTCCGCG
CGCTGCAGCGTCTCCTTCCCGTTCTCCAGGTGTCTGCGGAGCGACTCCACGCACGTCTC
CTCCAGGTAGGCTCTGAACCGCTCCGCATAACGGGTCGCCTCCCACTTGCGCTGG
GTGTTCTGAGCCGCCACGTCCGCCGAGGTCCAGGAGCGCAGGT
CCTCGTTCAGGGCGATGTAATCCTTGCCGTCGTAGGCATACTGGTTATACCCGCGGGGGA
GGCGCCCGTCGGGCCCCAGGTCGCAGCCAAACATCCTC
TGGAGGGTGTGAGACCCGG
CCTCGCTCTGGTTGTAGTAGCCGGGCACGGTC
CGCAGGCACACTCGGTGATTCTGTGCGTGGGCCTCCGTGTTCCGTGTCTGCTCTTCC
CAATACTCCGGCCCCTCCTGCTCCGCCCACGGCGCCCGCGGCTCCTCTCTCGGACTC
TCAGCGTCGCTGTCGAACCGCACGAACTGCGTGTCGTCCACGTAGCCCACGGA
GATGAAGCGGGGCTCCCCGCGGCCGGGCCAGGACACGGT
GGTGCTGAAATACCTCAAGGAGTGCGAG
CCGGCCCAGGTCTCGGTCAGGGCCAGGGCC
CCCG
>'CA38-1.ab1'
GCCTGGTCTCCACGAGCTCCGTGTCCTGAGTTTGGTCCTCCCCGTCCCGC
TGCCAGGTCAGTGTGATCTCCGCAGGGTAGAAGCCCAGGGCCCAGCACCTCAG
GGTGGCCTCATGGTCAGAGATGGGGTGGTGGGTCACATGTGTCTTGGGGGGGTCG
GCC
CTCCAGGTAGACTCTGTCCTGCTCCGCCACACCCGCCGCCTCCCACTTCCGCTGG
GTGTTCTGAGCCGCCACATCCGCCGCGAACCAGGAGCGCAGGT
CCTCGTTCAGGGCGATGTAATCCCTGCCGTCGTAGGCGTACTGGTCATACCCGCGGAGGA
GGTGCCCGTCGGGCCCCAGGTCGCAACCATACATCTTC
TGGAGAGTGTGAGACCCGT
CCTCGCTCTGGTTGTAGTAGCCGCGCAGGGTC
CGCAGGTTCCCTCGGTGAGTCTGTGCGGCGTCCTTGGCGATCCGTGTCTCCCGGTCC
CAATACTCCGGCCCCTCCTGCTCCATCCACGGCGCCCGCGGCTCCTCTCTCGGACTC
TCGGCGTCGCTGTCGAACCGCACGAACTGCGTGTCGTCCACGTAGCCCACGGA
GATGAAGCGGGGCTCCCAGCGGCCGGGCCGGGACACGGC
GGTGTGGAAATACCTCAAGGAGTGCGAG
CCGGCCCAGGTCTCGGTCAGGGCCAGGACC
CCTG
>'CA38-10.ab1'
GCCTGGTCTCCACGAGCTCCGTGTCCTGAGTTTGGTCCTCCCCGTCCCGC
TGCCAGGTCAGTGTGATCTCCGCAGGGTAGAAGCCCAGGGCCCAGCACCTCAG
GGTGGCCTCATGATCAGAGACGGGGTGGTGGGTCACATGTGTCTTGGGGGGGTCCGCG
CGCTGCAGCGTCTCCTTCCCGTTCTCCAGGTGTCTGCGGAGCCACTCCAGGCACTTGCC
CTCCAGGTAGACTCTGTCCTGCTCCGCCACACCCGCCGCCTCCCACTTGCGCTGG
GTGTTCTGAGCCGCCAAGTCCGCGGCCGTCCAGGAGCGCAGGT
CGTCGTTCAGGGCGATGTAATCCTTGCCGTCGTAGGCGGACTGGTCATACCCGCGGAGGA
GGCGCCCGTCGGGCCCCAGGTCGCAGCCGTACATCGTC
TGGATGGTGTGAGACCCGG
CCTCGCTCTGGTTGTAGTAGCCGCGCAGGTTC
CGCAGGGCCACTGGGGCATTCTGTGTCTCGGCCTTCATGATCCGTGTGCTCCGGTCC
CAATACTCCGGCCCCTCCTGCTCCACCCACGGCGCCCGCGGCTCC~ATCCTCTGGCTC
GCGGCGTCGCTGTCGAACCGCACGAACTGCGTGTCGTCCACGTAGCCCACGGC
GACGAAGCGGGGCTCCCCGCGGCCAGGCCGGGACATGTA
GGTGTAGAAATAGCTCATGGAGTGGGAG
CCCGCCCGTGTCTGGGTCAGGGCCAGGACC
CCTG
>'CA38-11-1.ab1'
GCCTGGTCTCCACGAGCTCCGTGTCCTGAGTTTGGTCCTCCCCGTCCCGC
TGCCAGGTCAGTGTGATCTCCGCAGGGTAGAAGCCCAGGGCCCAGCACCTCAG
GGTGGCCTCATGATCAGAGACGGGGTGGTGGGTCACATGTGTCTTGGGGGGGTCCGCG
CGCTGCAGCGTCTCCTTCCCGTTCTCCAGGTGTCTGCGGAGCCACCCCAGGCACTTGCC
CTCCAGGTAGACTCTGTCCTGCTCCGCCACACCCGCCGCCTCCCACTTGCGCTGG
GTGTTCTGAGCCGCCAAGTCCGCGGCCGTCCAGGAGCGCAGGT
CGTCGTTCAGGGCGATGTAATCCTTGCCGTCGTAGGCGGACTGGTCATACCCGCGGAGGA
GGCGCCCGTCGGGCCCCAGGTCGCAACCATACATCTTC
TGGAGAGTGTGAGACCCGT
CCTCGCTCTGGTTGTAGTAGCCGCGCGGGGTC
CGCAGGTTCCCTCGGTGAGTCTGTGCGGCGTCCTTGGCGATCCGTGTCTCCCGGTCC
CAATACTCCGGCCCCTCCTGCTCCATCCACGGCGCCCGCGGCTCCTCTCTCGGACTC
TCGGCGTCGCTGTCGAACCGCACGAACTGCGTGTCGTCCACGTAGCCCACGGA
GATGAAGCGGGGCTCCCAGCGGCCGGGCCGGGACACGGC
GGTGTGGAAATACCTCAAGGAGTGCGAG
CCGGCCCAGGTCTCGGTCAGGGCCAGGGCC
CCCG
>'CA38-11.ab1'
GCCTGGTCTCCACGAGCTCCGTGTCCTGAGTTTGGTCCTCCCCGTCCCGC
TGCCAGGTCAGTGTGATCTCCGCAGGGTAGAAGCCCAGGGCCCAGCACCTCAG
GGTGGCCTCATGATCAGAGACGGGGTGGTGGGTCACATGTGTCTTGGGGGGGTCCGCG
CGCTGCAGCGTCTCCTTCCCGTTCTCCAGGTGTCTGCGGAGCCACTCCAGGCACTTGCC
CTCCAGGTAGACTCTGTCCTGCTCCGCCACACCCGCCGCCTCCCACTTGCGCTGG
GTGTTCTGAGCCGCCAAGTCCGCGGCCGTCCAGGAGCGCAGGT
CGTCGTTCAGGGCGATGTAATCCTTGCCGTCGTAGGCGGACTGGTCATACCCGCGGAGGA
GGCGCCCGTCGGGCCCCAGGTCGCAGCCGTACATCGTC
TGGATGGTGTGAGACCCGG
CCTCGCTCTGGTTGTAGTAGCCGCGCAGGTTC
CGCAGGGCCACTGGGGCATTCTGTGTCTCGGCCTTCATGATCCGTGTGCTCCGGTCC
CAATACTCCGGCCCCTCCTGCTCCACCCACGGCGCCCGCGGCTCC~ATCCTCTGGCTC
GCGGCGTCGCTGTCGAACCGCACGAACTGCGTGTCGTCCACGTAGCCCACGGC
GACGAAGCGGGGCTCCCCGCGGCCAGGCCGGGACATGTA
GGTGTAGAAATAGCTCATGGAGTGGGAG
CCCGCCCGTGTCTGGGTCAGGGCCAGGACC
CCTG
>'CA38-13.ab1'
GCCTGGTCTCCATGAGCTCCGTGTCCTGAGTTTGGTCCTCCCCATCCCGC
TGCCAGGTCAGTGTGATCTCCGCAGGGTAGAAGCCCAGGGCCCAGCACCTCAG
GGTGGCCTCATGGTCAGAGACGGGGTGGTGGGTCACATGTGTCTTGGGGGGGTCCGCG
CGCTGCAGTGTCTCCTTCCCGTTCTCCAGGTGTCTGCGGAGCCACTCCAGGCACTCGCC
CTCCAGGTAGGCTCTGATCTGCTCCGCCTCACCCGCCGCCTCCCACTTCCGCTGG
GTGTTCTGAGCCGCCATGTCCGCGGCGGTCCAGGAGCGCAGGT
CCTCGTTCAGGGCGATGTAATCCCTGCCGTCGTAGGCGTACTGTTCATACCCGCGGAGGA
GGCGCCCGTCGGGTCCCAGGTCGCAGCCAACCATCCTC
TGGAAGGTGTGAGACCCGG
CCTCGCTCTGGTTGTAGTAGCCGCGCAGGTTC
CGCAGGGCCACTGGGGCATTCTGTGTCTCGGCCTCGTAGATCCGTGTGTTCCGGTCC
CAATACTCCGGCCCCTCCTGCTCCACCCACGGCGCCCGCGGCTCCTCTCTCGGACTC
TCGGCGTCGCTGTCGAACCGCACGAACTGCGTGTCGTCCACGTAGCCCACGGA
CATGAAGCGGGGCTGCCCGCGGCCGGGCCGGGACACGGA
GGTGTAGAAATACCTCATGGAGTGGGAG
CCGGCCCAGGTCTGGGTCAGGGCCAGCGCC
CCGG
>'CA38-14.ab1'
GCCTGGTCTCCACAAGCTCGGTGTCCTGAGTTTGGTCCTCCCCATCCCGC
TGCCAGGTCAGTGTGATCTCCGCAGGGTAGAAGCCCAGGGCCCAGCACCTCAG
GGTGGCCTCATGGTCAGAGACGGGGTGGTGGGTCACGTGTGTCTTTGGGGGATCCGCG
CGCTGCAGCGTCTCCTTCCCGTTCTCCAGGTATCTGCGGAGCCACTCCAGGCACTCGCC
CTCCAGGTAGGCTCTCTGCTGCTCCGCAGCACGGGCCGCCTCCCACTTGCGCTGG
GTGTTCTGAGCTGCCATGTCCGCGGCCGTCCAGGAGCGCAGGT
CCTCGTTCAGGACGATGTAATCCTTGCCGTCGTAGGCGTACTGGTCATACCCGCGGAGGA
GGTGCCCGTCGGGCCCCAGGTCGCAACCATACATCTTC
TGGAGAGTGTGAGACCCGT
CCTCGCTCTGGTTGTAGTAGCCGCGCAGGGTC
CGCAGGTTCCCTCGGTGAGTCTGTGCGGCGTCCTTGGCGATCCGTGTCTCCCGGTCC
CAATACTCCGGCCCCTCCTGCTCCATCCACGGCGCCCGCGGCTCCTCTCTCGGACTC
TCGGCGTCGCTGTCGAACCGCACGAACTGCGTGTCGTCCACGTAGCCCACGGA
GATGAAGCGGGGCTCCCAGCGGCCGGGCCGGGACACGGC
GGTGTGGAAATACCTCAAGGAGTGCGAG
CCGGCCCAGGTCTCGGTCAGGGCCAGGGCC
CCCG
>'CA38-15.ab1'
GCCTGGTCTCCACGAGCTCCGTGTCCTGAGTTTGGTCCTCCCCGTCCCGC
TGCCAGGTCAGTGTGATCTCCGCAGGGTAGAAGCCCAGGGCCCAGCACCTCAG
GGTGGCCTCGTGATCAGAGACGGGGTGGTGGGTCACATGTGTCTTGGGGGGGTCCGCG
CGCTGCAGCGTCTCCTTCCCGTTCTCCAGGTGTCTGCGGAGCCACTCCAGGCACTTGCC
CTCCAGGTAGACTCTGTCCTGCTCCGCCACACCCGCCGCCTCCCACTTGCGCTGG
GTGTTCTGAGCCGCCAAGTCCGCGGCCGTCCAGGAGCGCAGGT
CGTCGTTCAGGGCGATGTAATCCTTGCCGTCGTAGGCGGACTGGTCATACCCGCGGAGGA
GGCGCCCGTCGGGCCCCAGGTCGCAGCCGTACATCGTC
TGGATGGTGTGAGACCCGT
CCTCGCTCTGGTTGTAGTAGCCGCGCAGGGTC
CGCAGGTTCCCTCGGTGAGTCTGTGCGGCGTCCTTGGCGATCCGTGTCTCCCGGTCC
CAATACTCCGGCCCCTCCTGCTCCATCCACGGCGCCCGCGGCTCCTCTCTCGGACTC
TCGGCGTCGCTGTCGAACCGCACGAACTGCGTGTCGTCCACGTAGCCCACGGA
GATGAAGCGGGGCTCCCAGCGGCCGGGCCGGGACACGGC
GGTGTGGAAATACCTCAAGGAGTGCGAG
CCGGCCCAGGTCTCGGTCAGGGCCAGGGCC
CCCG
>'CA38-16-1.ab1'
GCCTGGTCTCCACGAGCTCCGTGTCCTGAGTTTGGTCCTCCCCATCCCGC
TGCCAGGTCAGTGTGATCTCCGCAGGGTAGAAGCCCAGGGCCCAGCACCTCAG
GGTGGCCTCATGGTCAGAGACGGGGTGGTGGGTCACATGTGTCTTGGGGGGGTCCGCG
CGCTGCAGCGTCTCCTTCCCGTTCTCCAGGTATCTGCGGAGCCACTCCAGGCACTCGCC
CTCCAGGTAGGCTCTGATCTGCTCCGCCTCACCCGCCGCCTCCCACTTCCGCTGG
GTGTTCTGAGCCGCCATGTCCGCGGCGGTCCAGGAGCGCAGGT
CCTCGTTCAGGGCGATGTAATCCCTGCCGTCGTAGGCGTACTGTTCATACCCGCGGAGGA
GGCGCCCGTCGGGTCCCAGGTCGCAGCCAACCATCCTC
TGGAAGGTGTGAGACCCGG
CCTCGCTCTGGTTGTAGTAGCCGCGCAGGTTC
CGCAGGGCCACTGGGGCATTCTGTGTCTCGGCCTTGTAGATCCGTGTGTTCCGGTCC
CAATACTCCGGCCCCTCCTGCTCCACCCACGGCGCCCGCGGCTCCTCTCTCGGACTC
TCGGCGTCGCTGTCGAACCGCACGAACTGCGTGTCGTCCACGTAGCCCACGGA
CATGAAGCGGGGCTGCCCGCGGCCGGGCCGGGACACGGA
GGTGTAGAAATACCTCATGGAGTGGGAG
CCGGCCCAGGTCTGGGTCAGGGCCAGCGCC
CCGG
>'CA38-16.ab1'
GCCTGGTCTCCACGAGCTCCGTGTCCTGAGTTTGGTCCTCCCCGTCCCGC
TGCCAGGTCAGTGTGATCTCCGCAGGGTAGAAGCCCAGGGCCCAGCACCTCAG
GGTGGCCTCATGATCAGAGACGGGGTGGTGGGTCACATGTGTCTTGGGGGGGTCCGCG
CGCTGCAGCGTCTCCTTCCCGTTCTCCAGGTGTCTGCGGAGCCACTCCAGGCACTTGCC
CTCCAGGTAGACTCTGTCCTGCTCCGCCACACCCGCCGCCTCCCACTTGCGCTGG
GTGTTCTGAGCCGCCAAGTCCGCGGCCGTCCAGGAGCGCAGGT
CGTCGTTCAGGGCGATGTAATCCTTGCCGTCGTAGGCGGACTGGTCATACCCGCGGAGGA
GGCGCCCGTCGGGCCCCAGGTCGCAGCCGTACATCGTC
TGGATGGTGTGAGACCCGG
CCTCGCTCTGGTTGTAGTAGCCGCGCAGGTTC
CGCAGGGCCACTGGGGCATTCTGTGTCTCGGCCTTCATGATCCGTGTGCTCCGGTCC
CAATACTCCGGCCCCTCCTGCTCCACCCACGGCGCCCGCGGCTCC~ATCCTCTGGCTC
GCGGCGTCGCTGTCGAACCGCACGAACTGCGTGTCGTCCACGTAGCCCACGGC
GACGAAGCGGGGCTCCCCGCGGCCAGGCCGGGACATGTA
GGTGTAGAAATAGCTCATGGAGTGGGAG
CCCGCCCGTGTCTGGGTCAGGGCCAGGACC
CCTG
>'CA38-18-1.ab1'
GCCTGGTCTCCACAAGCTCGGTGTCCTGAGTTTGGTCCTCCCCATCCCGC
TGCCAGGTCAGTGTGATCTCCGCAGGGTAGAAGCCCAGGGCCCAGCACCTCAG
GGTGGCCTCATGGTCAGAGACGGGGTGGTGGGTCACGTGTGTCTTTGGGGGATCCGCG
CGCTGCAGCGTCTCCTTCCCGTTCTCCAGGTATCTGCGGAGCCACTCCAGGCACTCGCC
CTCCAGGTAGGCTCTCTGCTGCTCCGCAGCACGGGCCGCCTCCCACTTGCGCTGG
GTGTTCTGAGCTGCCATGTCCGCGGCCGTCCAGGAGCGCAGGT
CCTCGTTCAGGACGATGTAATCCTTGCCGTCGTAGGCGTACTGGTCATACCCGCGGAGGA
GGTGCCCGTCGGGCCCCAGGTCGCAACCATACATCTTC
TGGAGAGTGTGAGACCCGT
CCTCGCTCTGGTTGTAGTAGCCGCGCAGGGTC
CGCAGGTTCCCTCGGTGAGTCTGTGCGGCGTCCTTGGCGATCCGTGTCTCCCGGTCC
CAATACTCCGGCCCCTCCTGCTCCATCCACGGCGCCCGCGGCTCCTCTCTCGGACTC
TCGGCGTCGCTGTCGAACCGCACGAACTGCGTGTCGTCCACGTAGCCCACGGA
GATGAAGCGGGGCTCCCAGCGGCCGGGCCGGGACACGGC
GGTGTGGAAATACCTCAAGGAGTGCGAG
CCGGCCCAGGTCTCGGTCAGGGCCAGGGCC
CCCG
>'CA38-18.ab1'
GCCTGGTCTCCACGAGCTCCGTGTCCTGAGTTTGGTCCTCCCCATCCCGC
TGCCAGGTCAGTGTGATCTCCGCAGGGTAGAAGCCCAGGGCCCAGCACCTCAG
GGTGGCCTCATGGTCAGAGACGGGGTGGTGGGTCACATGTGTCTTGGGGGGGTCCGCG
CGCTGCAGCGTCTCCTTCCCGTTCTCCAGGTATCTGCGGAGCCACTCCAGGCACTCGCC
CTCCAGGTAGGCTCTGATCTGCTCCGCCTCACCCGCCGCCTCCCACTTCCGCTGG
GTGTTCTGAGCCGCCATGTCCGCGGCGGTCCAGGAGCGCAGGT
CCTCGTTCAGGGCGATGTAATCCCTGCCGTCGTAGGCGTACTGTTCATACCCGCGGAGGA
GGCGCCCGTCGGGTCCCAGGTCGCAGCCAACCATCCTC
TGGAAGGTGTGAGACCCGG
CCTCGCTCTGGTTGTAGTAGCCGCGCAGGTTC
CGCAGGGCCACTGGGGCATTCTGTGTCTCGGCCTTGTAGATCCGTGTGTTCCGGTCC
CAATACTCCGGCCCCTCCTGCTCCACCCACGGCGCCCGCGGCTCCTCTCTCGGACTC
TCGGCGTCGCTGTCGAACCGCACGAACTGCGTGTCGTCCACGTAGCCCACGGA
CATGAAGCGGGGCTGCCCGCGGCCGGGCCGGGACACGGA
GGTGTAGAAATACCTCATGGAGTGGGAG
CCGGCCCAGGTCTGGGTCAGGGCCAGCGCC
CCGG
>'CA38-19.ab1'
GCCTGGTCTCCACGAGCTCCGTGTCCTGAGTTTGGTCCTCCCCGTCCCGC
TGCCAGGTCAGTGTGATCTCCGCAGGGTAGAAGCCCAGGGCCCAGCACCTCAG
GGTGGCCTCATGATCAGAGACGGGGTGGTGGGTCACATGTGTCTTGGGGGGGTCCGCG
CGCTGCAGCGTCTCCTTCCCGTTCTCCAGGTGTCTGCGGAGCCACTCCAGGCACTTGCC
CTCCAGGTAGACTCTGTCCTGCTCCGCCACACCCGCCGCCTCCCACTTGCGCTGG
GTGTTCTGAGCCGCCAAGTCCGCGGCCGTCCAGGAGCGCAGGT
CGTCGTTCAGGGCGATGTAATCCTTGCCGTCGTAGGCGGACTGGTCATACCCGCGGAGGA
GGCGCCCGTCGGGCCCCAGGTCGCAGCCGTACATCGTC
TGGATGGTGTGAGACCCGG
CCTCGCTCTGGTTGTAGTAGCCGCGCAGGTTC
CGCAGGGCCACTGGGGCATTCTGTGTCTCGGCCTTCATGATCCGTGTGCTCCGGTCC
CAATACTCCGGCCCCTCCTGCTCCACCCACGGCGCCCGCGGCTCC~ATCCTCTGGCTC
GCGGCGTCGCTGTCGAACCGCACGAACTGCGTGTCGTCCACGTAGCCCACGGC
GACGAAGCGGGGCTCCCCGCGGCCAGGCCGGGACATGTA
GGTGTAGAAATAGCTCATGGAGTGGGAG
CCCGCCCGTGTCTGGGTCAGGGCCAGGACC
CCTG
>'CA38-2.ab1'
GCCTGGTCTCCACGAGCTCCGTGTCCTGAGTTTGGTCCTCCCCGTCCCGC
TGCCAGGTCAGTGTGATCTCCGCAGGGTAGAAGCCCAGGGCCCAGCACCTCAG
GGTGGCCTCATGATCAGAGACGGGGTGGTGGGTCACATGTGTCTTGGGGGGGTCCGCG
CGCTGCAGCGTCTCCTTCCCGTTCTCCAGGTGTCTGCGGAGCCACTCCAGGCACTTGCC
CTCCAGGTAGACTCTGTCCTGCTCCGCCACACCCGCCGCCTCCCACTTGCGCTGG
GTGTTCTGAGCCGCCAAGTCCGCGGCCGTCCAGGAGCGCAGGT
CGTCGTTCAGGGCGATGTAATCCTTGCCGTCGTAGGCGGACTGGTCATACCCGCGGAGGA
GGCGCCCGTCGGGCCCCAGGTCGCAGCCGTACATCGTC
TGGATGGTGTGAGACCCGG
CCTCGCTCTGGTTGTAGTAGCCGCGCAGGTTC
CGCAGGGCCACTGGGGCATTCTGTGTCTCGGCCTTCATGATCCGTGTGCTCCGGTCC
CAATACTCCGGCCCCTCCTGCTCCACCCACGGCGCCCGCGGCTCC~ATCCTCTGGCTC
GCGGCGTCGCTGTCGAACCGCACGAACTGCGTGTCGTCCACGTAGCCCACGGC
GACGAAGCGGGGCTCCCCGCGGCCAGGCCGGGACATGTA
GGTGTAGAAATAGCTCATGGAGTGGGAG
CCCGCCCGTGTCTGGGTCAGGGCCAGGACC
CCTG
>'CA38-22.ab1'
GCCTGGTCTCCACAAGCTCGGTGTCCTGAGTTTGGTCCTCCCCATCCCGC
TGCCAGGTCAGTGTGATCTCCGCAGGGTAGAAGCCCAGGGCCCAGCACCTCAG
GGTGGCCTCATGGTCAGAGACGGGGTGGTGGGTCACGTGTGTCTTTGGGGGATCCGCG
CGCTGCAGCGTCTCCTTCCCGTTCTCCAGGTATCTGCGGAGCCACTCCAGGCACTCGCC
CTCCAGGTAGGCTCTCTGCTGCTCCGCAGCACGGGCCGCCTCCCACTTGCGCTGG
GTGTTCTGAGCTGCCATGTCCGCGGCCGTCCAGGAGCGCAGGT
CCTCGTTCAGGACGATGTAATCCTTGCCGTCGTAGGCGTACTGGTCATACCCGCGGAGGA
GGTGCCCGTCGGGCCCCAGGTCGCAACCATACATCTTC
TGGAGAGTGTGAGACCCGT
CCTCGCTCTGGTTGTAGTAGCCGCGCAGGGTC
CGCAGGTTCCCTCGGTGAGTCTGTGCGGCGTCCTTGGCGATCCGTGTCTCCCGGTCC
CAATACTCCGGCCCCTCCTGCTCCATCCACGGCGCCCGCGGCTCCTCTCTCGGACTC
TCGGCGTCGCTGTCGAACCGCACGAACTGCGTGTCGTCCACGTAGCCCACGGA
GATGAAGCGGGGCTCCCAGCGGCCGGGCCGGGACACGGC
GGTGTGGAAATACCTCAAGGAGTGCGAG
CCGGCCCAGGTCTCGGTCAGGGCCAGGG
-
>'CA38-23.ab1'
CTCCCCGTCCCCGA
GGGCCAGGTCAGTGTGATATCAGCAGGAGAGAAGCCCAGGGGCCCAGCACCTCAG
GGGGGCCTCATGATCAGAGACGGGGTGGTGGGTCACATGTGTCTAGGGGGGGTCCGCG
CGATGCAGCGTCTCCTTCCCGTTCTCCAGGTGTCTGCGGAGCCACTCCAGGCACTTGCC
CTCCAGGTAGACTCTGTCCTGCTCCGCCACACCCGCCGCCTCCCACTTGCGCTGG
GTGTTCTGAGCCGCCAAGTCCGCGGCCGTCCAGGAGCGCAGGT
CGTCGTTCAGGGCGATGTAATCCTTGCCGTCGTAGGCGGACTGGTCATACCCGCGGAGGA
GGCGCCCGTCGGGCCCCAGGTCGCAGCCGTACATCGTC
TGGATGGTGTGAGACCCGG
CCTCGCTCTGGTTGTAGTAGCCGCGCAGGTTC
CGCAGGGCCACTGGGGCATTCTGTGTCTCGGCCTTCATGATCCGTGTGCTCCGGTCC
CAATACTCCGGCCCCTCCTGCTCCACCCACGGCGCCCGCGGCTCC~ATCCTCTGGCTC
GCGGCGTCGCTGTCGAACCGCACGAACTGCGTGTCGTCCACGTAGCCCACGGC
GACGAAGCGGGGCTCCCCGCGGCCAGGCCGGGACATGTA
GGTGTAGAAATAGCTCATGGAGTGGGAG
CCCGCCCGTGTCTGGGTCAGGGCCAGGACC
CCTG
>'CA38-24-1.ab1'
GCCTGGTCTCCACGAGCTCCGTGTCCTGAGTTTGGTCCTCCCCATCCCGC
TGCCAGGTCAGTGTGATCTCCGCAGGGTAGAAGCCCAGGGCCCAGCACCTCAG
GGTGGCCTCATGGTCAGAGACGGGGTGGTGGGTCACATGTGTCTTGGGGGGGTCCGCG
CGCTGCAGCGTCTCCTTCCCGTTCTCCAGGTATCTGCGGAGCCACTCCAGGCACTCGCC
CTCCAGGTAGGCTCTGATCTGCTCCGCCTCACCCGCCGCCTCCCACTTCCGCTGG
GTGTTCTGAGCCGCCATGTCCGCGGCGGTCCAGGAGCGCAGGT
CCTCGTTCAGGGCGATGTAATCCCTGCCGTCGTAGGCGTACTGTTCATACCCGAGGAGGA
GGCGCCCGTCGGGTCCCAGGTCGCAGCCAACCATCCTC
TGGAAGGTGTGAGACCCGG
CCTCGCTCTGGTTGTACTAACCGCGCAGGTTC
CGCAGGGCCACTGGGGCATTCTGTGTCTCGGCCTTGTATATCCGTGTGTTCCGGTCC
CAATACTCCGGCCCCTCCTGCTCCACCCACGGCGCCCGCGGCTCCCTCTCTCGGACTC
TCGGCGTCGCTGCCGAACCGCACGAACTGCGTGTCGTCCACTTATCCCACGGA
CATGAAGCGGGGCTGCCCGCGGCCGTTCCGGGACACGGA
GGTGTTAGAAATACCTCATGGAGTGGGAG
CGGCTCAGGTCTGGGTTCAAGGGCAGCGCC
C
>'CA38-24-2.ab1'
GCCTGGTCTCCACGAGCTCCGTGTCCTGAGTTTGGTCCTCCCCGTCCCGC
TGCCAGGTCAGTGTGATCTCCGCAGGGTAGAAGCCCAGGGCCCAGCACCTCAG
GGTGGCCTCATGATCAGAGACGGGGTGGTGGGTCACATGTGTCTTGGGGGGGTCCGCG
CGCTGCAGCGTCTCCTTCCCGTTCTCCAGGTGTCTGCGGAGCCACTCCAGGCACTTGCC
CTCCAGGTAGACTCTGTCCTGCTCCGCCACACCCGCCGCCTCCCACTTGCGCTGG
GTGTTCTGAGCCGCCAAGTCCGCGGCCGTCCAGGAGCGCAGGT
CGTCGTTCAGGGCGATGTAATCCTTGCCGTCGTAGGCGGACTGGTCATACCCGCGGAGGA
GGCGCCCGTCGGGCCCCAGGTCGCAGCCGTACATCGTC
TGGATGGTGTGAGACCCGG
CCTCGCTCTGGTTGTAGTAGCCGCGCAGGTTC
CGCAGGGCCACTGGGGCATTCTGTGTCTCGGCCTTCATGATCCGTGTGCTCCGGTCC
CAATACTCCGGCCCCTCCTGCTCCACCCACGGCGCCCGCGGCTCC~ATCCTCTGGCTC
GCGGCGTCGCTGTCGAACCGCACGAACTGCGTGTCGTCCACGTAGCCCACGGC
GACGAAGCGGGGCTCCCCGCGGCCAGGCCGGGACATGTA
GGTGTAGAAATAGCTCATGGAGTGGGAG
CCCGCCCGTGTCTGGGTCAGGGCCAGGACC
CCTG
>'CA38-24.ab1'
GCCTGGTCTCCACAAGCTCGGTGTCCTGAGTTTGGTCCTCCCCATCCCGC
TGCCAGGTCAGTGTGATCTCCGCAGGGTAGAAGCCCAGGGCCCAGCACCTCAG
GGTGGCCTCATGGTCAGAGACGGGGTGGTGGGTCACGTGTGTCTTTGGGGGATCCGCG
CGCTGCAGCGTCTCCTTCCCGTTCTCCAGGTATCTGCGGAGCCACTCCAGGCACTCGCC
CTCCAGGTAGGCTCTCTGCTGCTCCGCAGCACGGGCCGCCTCCCACTTGCGCTGG
GTGTTCTGAGCTGCCATGTCCGCGGCCGTCCAGGAGCGCAGGT
CCTCGTTCAGGACGATGTAATCCTTGCCGTCGTAGGCGTACTGGTCATACCCGCGGAGGA
GGTGCCCGTCGGGCCCCAGGTCGCAACCATACATCTTC
TGGAGAGTGTGAGACCCGT
CCTCGCTCTGGTTGTAGTAGCCGCGCAGGGTC
CGCAGGTTCCCTCGGTGAGTCTGTGCGGCGTCCTTGGCGATCCGTGTCTCCCGGTCC
CAATACTCCGGCCCCTCCTGCTCCATCCACGGCGCCCGCGGCTCCTCTCTCGGACTC
TCGGCGTCGCTGTCGAACCGCACGAACTGCGTGTCGTCCACGTAGCCCACGGA
GATGAAGCGGGGCTCCCAGCGGCCGGGCCGGGACACGGC
GGTGTGGAAATACCTCAAGGAGTGCGAG
CCGGCCCAGGTCTCGGTCAGGGCCAGGGCC
CCCG
>'CA38-25.ab1'
GCCTGGTCTCCACGAGCTCCGTGTCCTGAGTTTGGTCCTCCCCGTCCCGC
TGCCAGGTCAGTGTGATCTCCGCAGGGTAGAAGCCCAGGGCCCAGCACCTCAG
GGTGGCCTCATGATCAGAGACGGGGTGGTGGGTCACATGTGTCTTGGGGGGGCCCGCG
CGCTGCAGCGTCTCCTTCCCGTTCTCCAGGTATCTGCGGAGCCACTCCAGGCACTCGCC
CTCCAGGTAGGCTCTCTGCTGCTCCGCAGCACGGGCCGCCTCCCACTTGCGCTGG
GTGTTCTGAGCTGCCATGTCCGCGGCCGTCCAGGAGCGCAGGT
CCTCGTTCAGGACGATGTAATCCTTGCCGTCGTAGGCGTACTGGTCATACCCGCGGAGGA
GGTGCCCGTCGGGCCCCAGGTCGCAACCATACATCTTC
TGGAGAGTGTGAGACCCGT
CCTCGCTCTGGTTGTAGTAGCCGCGCAGGGTC
CGCAGGTTCCCTCGGTGAGTCAGTGCGGCGTCCTTGGCGATCCGTGTCTCCCGGTCC
CAATACTCCGGCCCCTCCTGCTCCATCCACGGCGCCCGCGGCTCCTCTCTCGGACTC
TCGGCGTCGCTGTCGAACCGCACGAACTGCGTGTCGTCCACGTAGCCCACGGA
GATGAAGCGGGGCTCCCAGCGGCCGGGCCGGGACACGGC
GGTGTGGAAATACCTCAAGGAGTGCGAG
CCGGCCCAGGTCTCGGTCAGGGCCAGGGCC
CCCG
>'CA38-26-1.ab1'
GCCTGGTCTCCACGAGCTCCGTGTCCTGAGTTTGGTCCTCCCCGTCCCGC
[truncated: 1,034,764 more chars]
