# Supplementary material for: MHC class I allele diversity in cynomolgus macaques of Vietnamese origin
Source: PeerJ. 2019 Nov 4;7:e7941. doi: 10.7717/peerj.7941 (PMC6836755; doi:10.7717/peerj.7941)
Supplement: Data S2 [file peerj-07-7941-s006.fas]

>Mafa-A1*003:06:02
GSHSMRYFYTSMSRPGRGEPRFMSVGYVDDTQFVRFDSDAESPREEPRAPWVEQEGPEYW
DRNTRIYKAETQNAPVALRNLRGYYNQSEAGSHTYQRMYGCDLGPDGRLLRGYYQSAYDG
RDYIALNEDLRSWTAADMAAQNTQRKWEAA-GWAEQIRAYLEAECLEWLRRYLENGKETL
QRA
>Mafa-A1*007:07
GSHSMRYFYTSMSRPGRGQPRFISVGYVDDTQFVRFDSDAESPREEPRAPWVEQEGPEYW
DRNTRICKADTQTYRESLRNLLRYYNQSEAGSHTIQRMYGCDLGPDGRLLRGYEQFAYDG
RDYIALNEDLRSWTAADMAAQNTQRKWEAA-GAAEQMRAYLEGECLEWLRRHLENGKETL
QRA
>Mafa-A1*018:08
GSHSMRYFYTAVSRPGRGQPRFISVGYVDDTQFVRFDSDAESPREEPRAPWVEQEGPEYW
EEETRISKANTQTYRESLRNLRGYYNQSEAGSHTFQRMYGCDLGPDGRLVRGYSQHAYDG
RDYIALNEDLRSWTAADTAAQNTQRKWEAA-GWAEQFRAYLEGECVEWLRRYLENGKETL
QRA
>Mafa-A1*040:04
GSHSMSYFYTYMSRPGRGEPRFVAVGYVDDTQFVRFDSDAASQRMEPRAPWVEQEGPEYW
DRSTRIMKAETQNAPVNLRNLRGYYNQSEAGSHTFQTMYGCDLGPDGRLLRGYDQSAYDG
KDYIALNDDLRSWTAADLAAQNTQRKWEAA-GVAEQDRVYLEGKCLEWLRRHLENGKETL
QRA
>Mafa-A1*048:01
GSHSMRYFYTSMSRPGRGEPRFIAVGYVDDTQFVRFDSDAASQRMEPRAPWVEQEGPEYW
DRNTRIMKAETQDAPADLRTLLRYYNQSEAGSHTLQKMYGCDLGPDGRLLRGYEQFAYDG
RDYIALNEDLRSWTAADTAAQNTQRKWEAE-GWAEQDRTYLEGLCVESLGRYLENGKETL
QRA
>Mafa-A1*056:03:02
GSHSLRYFHTAVSRPGRGEPRFFTVGYVDDTQFVRFDSDAASPRKEPRAPWVEQEGPEYW
DRETRISKTNTQTYREGLQILRGYYNQSEAGSHTYQRMYGCDLGPDGRLLRGYSQYAYDG
RDYIALNGDLRSWTAADMAAQNTQRKWEAA-GVAERFRTYVEGLCVEWLRRYLENGKETL
QRA
>Mafa-A1*078:03
GSHSMRYFHTAVSRPGRGQPRFFTVGYVDDTQFVRFDSDAASPRKEPRAPWVEQEGPEYW
DRETRISKANTQNYRVNLRNLRGYYNQSEAGSHTIQKMYGCDLGPDGGLLRGYEQFAYDG
SDYIALNEDLRSWTAADMAAQNTQRKWEAA-GAAEQHRTYLEGECLESLRRYLENGKETL
QRA
>Mafa-A1*091:02
GSHSLRYFYTAVSRPGRGQPRFISVGYVDDTQFVRFDSDAESPREEPRAPWVEQEGPEYW
DRETRISKAETQNYRESLRNLRGYYNQSEAGSHTYQTMYGCDLGPDGRLLRGYDQSAYDG
RDYIALNEDLRSWTAADMAAQNTQRKWEAA-GAAEQMRAYLEGECLEWLRRYLENGKETL
QRA
>Mafa-A1*091:03
GSHSMRYFYTAVSRPGRGQPRFISVGYVDDTQFVRFDSDAESPREEPRAPWVEQEGPEYW
DRETRISKAETQNYRESLRNLRGYYNQSEAGSHTYQTMYGCDLGPDGRLLRGYDQSAYDG
RDYIALNEDLRSWTAADMAAQNTQRKWEAA-GAAEQMRAYLEGECLEWLRRYLENGKETL
QRA
>Mafa-A1*099:02
GSHSMRYFSTTVSRPGRGQPRFISVGYVDDTQFVRFDSDAESPREEPRAPWVEQEGPEYW
DRNTRICKAATQTYREGLQILRGYYNQSEAGSHTYQRMYGCDLGPDGRLLRGYEQFAYDG
RDYIALNEDLRSWTAADMAAQNTQRKWEAA-GAAERMRAYLEGLCVEWLRRYLENGKETL
QRA
>Mafa-A4*14:17
GSHSMRYFYTSMSRPGRGEPRFIAVGYVDDTQFVQFDSDAASQRMEPRAPWVEQEGPEYW
DRETRNMKTATQNAPVALRNLLRYYNQSEAGSHTFQRMVGCDLGPDGRLQRGYEQFAYDG
RDYIALNEDLRSWFAADVAAQNTQRKWEAA-GVAEQDRVYLEGRCVEWLRRYLENGKETL
QRA
>Mafa-B*006:01:01 
GSHSLRYFHTAVSRPGRREPWYLAVGYVDDTQFVRFDSDAESPRMEPRAPWMEQEGPEYW
EEETRIAKGHAQTERGNLRTLLRYYNQSEGGSHTVQWMHGCDLGPDGRLLRGYYQFAYDG
KDYIALNEDLRSWTVADMAAQNTQRKWEAA-HEAERRRAYLQGQCLEWLRRYLENGKETL
QRA
>Mafa-B*007:09 
GSHSMRYFSTAVSRPGRREPWYFEVGYVDDTQFVRFDSDAESPRMEPRAPWMEQEGPEYW
EEATRRAKGNAQTHRGNLRTALRYYNQSEGGSHTLQWMYGCDLGPDGRLLRGYEQFAYDG
KDYIALNEDLRSWTAADMAARFTQRKWEAA-RAAEQLRAYLEGKCLEWLRRYLENQNESL
LRA
>Mafa-B*038:01:02 
GSHSLRYFSTAVSRPGLREPWYVEVGYVDDTQFVRFDSDAESPRMEPRAPWMEQEGPEYW
DRNTRRAKANAQTHRGNLRTALRYYNQSEGGSHTIQKMYGCDLGPDGRLLRGYYQDAYDG
KDYITLNEDLRSWTAADMAARFTQRKWEAA-RAAEQLRAYLEGTCVEWLRRYLENGKETL
QRM
>Mafa-B*039:02 
GSHSMRYFTTAMSRPDRREPWHLEVGYVDDTQFVRFDSDVESPRLEPRAPWMEQEGPEYW
EEETRRAKETAQTFRVSLRTALRYYNQSDGGSHTLQWMYGCDLGPEGRLLRGYDQYAYDG
KDYIALSEDLRSWTAADMAAQNTQRKWEEA-REAERMRAYLEGRCLEWLRRYLENGKETL
QRA
>Mafa-B*039:03 
GSHSMRYFTTAMSRPDRRGPWHLEVGYVDDTQFVRFDSDVESPRLEPRAPWMEQEGPEYW
EEETRRAKETAQTFRVSLRTALRYYNQSDGGSHTIQWMYGCDLGPEGRLLRGYDQYAYDG
KDYIALSEDLRSWTAADMAAQNTQRKWEEA-REAERMRAYLEGRCLEWLRRYLENGKETL
QRA
>Mafa-B*051:08 
GSHSLRYFGTAVSRPGRGEPRFIYVGYVDDTQFVRFDSDAASPRTEPRAPWVEQEGPEYW
EEETRRAKARAQTDRADLRTLRGYYNQSEAGSHTLQWMAGCDLGPNGRLLRGYHQSAYDG
KDYIALNRDLRSWIAADMAAQNTQRKWEAT-RYAERFRAYLEVPCLEWLRRYLENGKKTL
QHA
>Mafa-B*068:11 
GSHSLRYFSTAVSRPGRREPWYVEVGYVDDTQFVRFDSDAESPRMEPRAPWMEQEGPEYW
DRNTRRAKGHAQTHRGNLRTLLRYYNQSEGGSHTVQIMSGCDLGPDGRLLRGYHQHAYDG
KDYIALNEDLRSWTAADMAAHNTQRKWEAA-REAEQWRAYLEGGCLEWLRRYLENGKETL
QRA
>Mafa-B*068:12 
GSHSLRYFSTAVSRPGRREPWYVEVGYVDDTQFVRFDSDAESPRMEPRAPWMEQEGPEYW
DRNTRSAKGHAQTHRGNLRTLLRYYNQSEGGSHTVQIMSGCDLGPDGRLLRGYHQHAYDG
KDYIALNEDLRSWTAADMAAHNTQRKWEAA-REAEQWRAYLEGGCLEWLRRYLENGKETL
QRA
>Mafa-B*081:03 
GSHSLRYFHTAVSRPGRREPWYLEVGYVDDTQFVWFDSDAESPRMEPRAPWVEQEGPEYW
DRNTRRAKGNAQTERGNLRTLLRYYNQSEGGSHTIQWMYGCDLGPDGRLLRGYDQSAYDG
KDYIALNEDLRSWTAADMAARFTQRKWEAA-REAEQMRAYLEGECLEWLRRHLENGKETL
QRA
>Mafa-B*081:04 
GSHSLRYFTTAVSRPGRREPWYLEVGYVDDTQFVWFDSDAESPRMEPRAPWVEQEGPEYW
DRNTRRAKGNAQTERGNLRTLLRYYNQSEGGSHTIQWMYGCDLGPDGRLLRGYDQSAYDG
KDYIALNEDLRSWTAADMAARFTQRKWEAA-REAEQMRAYLEGECLEWLRRHLENGKETL
QRA
>Mafa-B*082:02 
GSHSLRYFHTAVSRPGRWEPRFISVGYVDDTQFVRFDSDAESPRMEPRAPWMEQEGPEYW
EEQTRIAKEAAQTERGNLRTLRGYYNQSEAGSHTLQWMYGCDLRPDGRLLRGYDQSAYDG
RDYIVLNEDLRSWTAADMAAQNTQRKWEAA-RAAERQRAYLEGECLEWLRRYLENGKEML
QRA
>Mafa-B*092:02 
GSHSLRYFGTGVSRPGRGEPRFIAVGYVDDTQFARFDSDAASPRAEPRAPWMEQEGPEYW
EEQTRIAKANAQTDRVGLGTLRGYYNQSEGGSHTIQWMFGCDLRSDGRLLRGYHQSAYDG
KDYIALNWDLRSWTAADMAAQNTQRKWEAD-RYAERFRAYLEGECPEWLRRYLENGKETL
QRA
>Mafa-B*112:01  
GSHSLRYFSTSVSRPGRGQPRFIVVGYVDDTQFVRFDIDAESPRMEPRAPWVEQEGPEYW
EEQTRIAKETAQTDRVGLRNLLRYYNQSEAGSHTLQRMFGCDLGPDGRLLRGYHQLAYDG
KDYIALNGDLRSWTAADEAAQNTQRKWEAA-GVAEQQRACLEGTCVESLRRYLENGKETL
QRA
>Mafa-B*137:06 
GSHSLRYFHTAVSRPGRWEPRFISVGYVDDTQFVRFDSDAESPREEPRAPWMEQEGPEYW
DRETRIAKDAAQTHRGNLRTLRGYYNQSEDGSHTLQKMYGCDLGPDGHLLRGYDQYAYDG
KDYIVLNEDLRSWTAADMAAQNTQRKWEAA-RAAEQQRAYLEGECLEWLRRYLENGKETL
QRA
>Mafa-B*161:02:02 
GSHSMRYFSTAVSRPGRREPWYLEVGYVDDTQFVRFDSDAESPRMEPRAPWIEQEGPEYW
EEETRRAKANAQTDRVDLGNLRGYYNQSEAGSHTIQTMYGCDLGPDGRLLRGYLQDAYDG
KDYIALNEDLRSWTAADMAAQNTQRKWEGD-RYAERFRAYLEGRCVEWLRRYLENGKETL
QRA
>Mafa-B*180:01 
GSHSLRYFSTAVSRPGRGEPRFIAVGYVDDTQFVGFDSDAASPRMEPRAPWAEQLGPEYW
EEQTRIAKDFTQSFLVGLGTLRGYYNQSEAGSHTYQWMFGCDLGPDGRLLRGYHQFAYDG
RDYIALNGDLRSWTAADEAAQNTQRKWEAA-GVAEQWRAYLEGQCLECLRRYLENGKETL
QRA
>Mafa-B*202:01 
GSHSFSYFHTAVSRPGRGEPRYLEVGYVDDTQFVLFDSDAASPRMEPKVPWVEQEEPEYW
ELYTEHAKAHTQIFRVWLRTLLRYYNQSEARSHTVQWMYSSEVGPDGGFLRGYHLYAYDG
EDYMALNEDLSSWTAMNPVAQITERKWNSDETIAQQHGAYLKVTCVELIRRHLEKGKETL
QRQ
